# Supplementary material for: Stress-induced proteome remodeling at the Golgi–endosome interface
Source: J Cell Sci. 2026 May 11;139(9):jcs264535. doi: 10.1242/jcs.264535 (PMC13245918; doi:10.1242/jcs.264535)
Supplement: Table S1. Proteome changes upon nigericin treatment [file joces-139-264535-TableS1.xlsx]

## Sheet: legend
Table S1 - Proteome changes upon nigericin treatment
Sheet 1 - HeLa	Proteins with significant changes (FDR 0.05, s0 0.1) in levels following 8 h nigericin treatment in HeLa cells (146) and ammended - log2 fold changes for 1 h and 4 h nigericin-treatment time points)
Sheet 2 - RPE1	Proteins with significant changes (FDR 0.05, s0 0.1) in levels following 8 h nigericin treatment in RPE-1 cells (2295)

## Sheet: HeLa
Difference Nigericin-DMSO (1 h)	Difference Nigericin-DMSO (4 h)	Difference Nigericin-DMSO (8 h)	Majority protein IDs	Protein names	Gene names	Golgi-association	GO-Term Extracellular matrix
0.128725	-0.089599	-2.03291	Q4V328	GRIP1-associated protein 1	GRIPAP1	yes	no
-0.463216	-1.15283	-1.67351	Q68CQ7	Glycosyltransferase 8 domain-containing protein 1	GLT8D1	yes	no
-1.22149	-2.04676	-1.58716	Q02818	Nucleobindin-1	NUCB1	yes	no
-0.281902	-0.965576	-1.45591	P80303	Nucleobindin-2;Nesfatin-1	NUCB2	yes	no
-1.05647	-1.59423	-1.43053	O00461	Golgi integral membrane protein 4	GOLIM4	yes	no
-1.09025	-1.65057	-1.33555	Q9BRK5	45 kDa calcium-binding protein	SDF4	yes	no
-1.04705	-1.43754	-1.22454	O43493	Trans-Golgi network integral membrane protein 2	TGOLN2	yes	no
-0.752502	-0.882274	-1.0262	Q15363	Transmembrane emp24 domain-containing protein 2	TMED2	yes	no
-0.449692	-0.609866	-0.863955	Q8TB61	Adenosine 3-phospho 5-phosphosulfate transporter 1	SLC35B2	yes	no
-0.469624	-0.776197	-0.858858	Q9Y3B3	Transmembrane emp24 domain-containing protein 7	TMED7	yes	no
-0.481615	-0.596039	-0.830017	Q7Z7H5	Transmembrane emp24 domain-containing protein 4	TMED4	yes	no
-0.602127	-0.923503	-0.823549	Q92896	Golgi apparatus protein 1	GLG1	yes	yes
-0.630095	-0.596418	-0.78112	Q9HD45	Transmembrane 9 superfamily member 3	TM9SF3	yes	no
-0.180846	-0.184701	-0.693909	Q86SQ0	Pleckstrin homology-like domain family B member 2	PHLDB2	yes	no
-0.425334	-0.613754	-0.650383	P49755	Transmembrane emp24 domain-containing protein 10	TMED10	yes	no
-0.279849	-0.316662	-0.507198	Q12907	Vesicular integral-membrane protein VIP36	LMAN2	yes	no
-0.404225	-0.423889	-0.489549	Q10471	Polypeptide N-acetylgalactosaminyltransferase 2;Polypeptide N-acetylgalactosaminyltransferase 2 soluble form	GALNT2	yes	no
-0.860086	-0.00292714	-3.28618	P81605	Dermcidin;Survival-promoting peptide;DCD-1	DCD	no	no
-0.694123	-0.674239	-2.54071	O95168	NADH dehydrogenase [ubiquinone] 1 beta subcomplex subunit 4	NDUFB4	no	no
-1.94662	-2.15623	-2.34543	Q5UCC4	ER membrane protein complex subunit 10	EMC10	no	no
0.276752	0.212651	-2.01578	Q9Y5N6	Origin recognition complex subunit 6	ORC6	no	no
-0.730236	0.850446	-1.94033	Q9NYJ8	TGF-beta-activated kinase 1 and MAP3K7-binding protein 2	TAB2	no	no
-1.31084	-1.29277	-1.89742	P0DJ93	Small integral membrane protein 13	SMIM13	no	no
-1.07652	-1.49701	-1.88972	Q9NW81	ATP synthase subunit s-like protein	ATP5SL	no	no
-0.832382	-0.880468	-1.63319	P17275	Transcription factor jun-B	JUNB	no	no
-1.41024	-1.26953	-1.37104	Q99741	Cell division control protein 6 homolog	CDC6	no	no
-0.0151531	-0.545254	-1.32745	Q99081	Transcription factor 12	TCF12	no	no
-0.342119	-2.11789	-1.20704	Q9Y6H1;Q5T1J5	Coiled-coil-helix-coiled-coil-helix domain-containing protein 2;Putative coiled-coil-helix-coiled-coil-helix domain-containing protein CHCHD2P9, mitochondrial	CHCHD2;CHCHD2P9	no	no
-0.15741	-0.631728	-1.13591	Q15004	PCNA-associated factor	KIAA0101	no	no
-0.263789	-0.154966	-1.06344	Q15545	Transcription initiation factor TFIID subunit 7	TAF7	no	no
0.165728	-1.09748	-1.05398	Q8TAA5	GrpE protein homolog 2, mitochondrial	GRPEL2	no	no
-0.503614	-0.925013	-1.03259	O75380	NADH dehydrogenase [ubiquinone] iron-sulfur protein 6, mitochondrial	NDUFS6	no	no
-0.187746	-0.514771	-1.01792	Q9Y605	MORF4 family-associated protein 1	MRFAP1	no	no
-0.924551	-0.860083	-1.01739	Q9UHQ4	B-cell receptor-associated protein 29	BCAP29	no	no
-0.423401	-0.971862	-1.01264	Q9NPE2	Neugrin	NGRN	no	no
-0.154587	-0.435202	-0.852568	Q12834	Cell division cycle protein 20 homolog	CDC20	no	no
-0.28938	-0.138295	-0.838834	Q9NX55	Huntingtin-interacting protein K	HYPK	no	no
-0.247197	-0.478004	-0.834975	Q14149	MORC family CW-type zinc finger protein 3	MORC3	no	no
-0.274694	0.103069	-0.793163	Q9H9Q4	Non-homologous end-joining factor 1	NHEJ1	no	no
-0.493917	-0.584295	-0.715948	Q9NQ50	39S ribosomal protein L40, mitochondrial	MRPL40	no	no
-0.167929	-0.324682	-0.707617	Q9NYY8	FAST kinase domain-containing protein 2	FASTKD2	no	no
0.0617404	-0.10417	-0.669956	Q96B36	Proline-rich AKT1 substrate 1	AKT1S1	no	no
0.12495	-0.152296	-0.620816	Q96EA4	Protein Spindly	SPDL1	no	no
-0.384337	-0.293704	-0.605616	P78549	Endonuclease III-like protein 1	NTHL1	no	no
-0.340128	-0.551697	-0.583391	Q9NW64	Pre-mRNA-splicing factor RBM22	RBM22	no	no
-0.048097	-0.431075	-0.565008	O43852	Calumenin	CALU	no	no
0.228076	0.615906	-0.54441	Q96BZ8	Leukocyte receptor cluster member 1	LENG1	no	no
-0.35689	-0.42884	-0.535147	Q9ULW0	Targeting protein for Xklp2	TPX2	no	no
-0.123677	-0.164321	-0.52357	Q9NUL7	Probable ATP-dependent RNA helicase DDX28	DDX28	no	no
-0.0792913	-0.24345	-0.489678	Q9NVD7	Alpha-parvin	PARVA	no	no
-0.0766066	-0.2748	-0.457975	O00411	DNA-directed RNA polymerase, mitochondrial	POLRMT	no	no
-0.15744	-0.293607	-0.442407	P82650	28S ribosomal protein S22, mitochondrial	MRPS22	no	no
-0.133944	-0.151658	-0.428342	P53350	Serine/threonine-protein kinase PLK1	PLK1	no	no
-0.154496	-0.185903	-0.412624	Q00577	Transcriptional activator protein Pur-alpha	PURA	no	no
-0.0795852	-0.204786	-0.310708	Q9UN86	Ras GTPase-activating protein-binding protein 2	G3BP2	no	no
0.365839	0.515467	0.440527	Q9UNE7	E3 ubiquitin-protein ligase CHIP	STUB1	no	no
0.337535	0.249853	0.476209	P06865	Beta-hexosaminidase subunit alpha	HEXA	no	no
-0.22508	0.0699851	0.480624	Q15043	Zinc transporter ZIP14	SLC39A14	no	no
0.283071	0.340951	0.493967	Q8NBI6	Xyloside xylosyltransferase 1	XXYLT1	no	no
-0.151704	0.463329	0.494224	Q6EMK4	Vasorin	VASN	no	no
-0.0586664	0.061259	0.522165	Q9H3G5	Probable serine carboxypeptidase CPVL	CPVL	no	no
0.56058	0.67528	0.537313	Q8NCF5	NFATC2-interacting protein	NFATC2IP	no	no
0.401135	0.581684	0.541241	Q16656	Nuclear respiratory factor 1	NRF1	no	no
-0.240414	0.150746	0.545089	Q15758	Neutral amino acid transporter B(0)	SLC1A5	no	no
0.119982	0.103024	0.556099	Q01581	Hydroxymethylglutaryl-CoA synthase, cytoplasmic	HMGCS1	no	no
0.271244	0.196786	0.57468	O00458	Interferon-related developmental regulator 1	IFRD1	no	no
-0.341287	0.355197	0.604112	O15427	Monocarboxylate transporter 4	SLC16A3	no	no
0.12246	0.34928	0.604582	Q92820	Gamma-glutamyl hydrolase	GGH	no	no
0.0272498	0.260766	0.628433	Q92626	Peroxidasin homolog	PXDN	no	yes
-0.031798	0.318978	0.647115	P34741	Syndecan-2	SDC2	no	no
0	0.158813	0.665094	Q9Y6K1	DNA (cytosine-5)-methyltransferase 3A	DNMT3A	no	no
-0.211755	0.345807	0.691323	Q9BQ95	Evolutionarily conserved signaling intermediate in Toll pathway, mitochondrial	ECSIT	no	no
-0.236263	0.236807	0.693766	P37268	Squalene synthase	FDFT1	no	no
-0.283742	0.108437	0.73283	P11169;Q8TDB8	Solute carrier family 2, facilitated glucose transporter member 3;Solute carrier family 2, facilitated glucose transporter member 14	SLC2A3;SLC2A14	no	no
0.841444	0.778512	0.76914	Q14376	UDP-glucose 4-epimerase	GALE	no	no
-0.013961	0.356748	0.788011	Q08380	Galectin-3-binding protein	LGALS3BP	no	yes
0.301273	0.556499	0.792758	Q8N0U8	Vitamin K epoxide reductase complex subunit 1-like protein 1	VKORC1L1	no	no
0.316328	-0.142785	0.795369	Q13438	Protein OS-9	OS9	no	no
-0.680985	0.235526	0.807882	Q15800	Methylsterol monooxygenase 1	MSMO1	no	no
-0.0120735	0.450362	0.810494	Q13137	Calcium-binding and coiled-coil domain-containing protein 2	CALCOCO2	no	no
0.137793	0.447517	0.822082	P61769	Beta-2-microglobulin;Beta-2-microglobulin form pI 5.3	B2M	no	no
-0.394375	0.596418	0.842659	Q07092	Collagen alpha-1(XVI) chain	COL16A1	no	yes
0.0499566	0.506189	0.868389	P02462	Collagen alpha-1(IV) chain;Arresten	COL4A1	no	yes
-0.169044	0.275382	0.90313	P43007	Neutral amino acid transporter A	SLC1A4	no	no
0.0981927	0.73316	0.933746	P08572	Collagen alpha-2(IV) chain;Canstatin	COL4A2	no	yes
0.0517658	0.774128	0.934528	P78380	Oxidized low-density lipoprotein receptor 1;Oxidized low-density lipoprotein receptor 1, soluble form	OLR1	no	no
-0.204636	0.111339	0.963091	Q96QD8	Sodium-coupled neutral amino acid transporter 2	SLC38A2	no	no
-0.0292904	0.471505	0.967278	Q96RD7	Pannexin-1	PANX1	no	no
0	1.08829	0.980098	Q9BQQ3	Golgi reassembly-stacking protein 1	GORASP1	no	no
0.171084	0.608249	0.981245	P02452	Collagen alpha-1(I) chain	COL1A1	no	yes
0.272975	0.317694	0.986323	Q9Y3D6	Mitochondrial fission 1 protein	FIS1	no	no
0.102106	0.977884	1.06585	P61812	Transforming growth factor beta-2;Latency-associated peptide	TGFB2	no	yes
0.769934	1.16951	1.06624	Q9BSL1	Ubiquitin-associated domain-containing protein 1	UBAC1	no	no
0.272138	0.579678	1.10063	O00560	Syntenin-1	SDCBP	no	no
0.148529	0.701211	1.11331	Q9BTY2	Plasma alpha-L-fucosidase	FUCA2	no	no
0.0390429	0.630531	1.12608	Q99715	Collagen alpha-1(XII) chain	COL12A1	no	yes
0.185641	0.740014	1.23671	P20908	Collagen alpha-1(V) chain	COL5A1	no	yes
0.164718	0.828079	1.23854	O00468	Agrin;Agrin N-terminal 110 kDa subunit;Agrin C-terminal 110 kDa subunit;Agrin C-terminal 90 kDa fragment;Agrin C-terminal 22 kDa fragment	AGRN	no	yes
-0.0799505	0.824876	1.29461	O15230	Laminin subunit alpha-5	LAMA5	no	yes
0.86634	0.814543	1.30846	Q96RS0	Trimethylguanosine synthase	TGS1	no	no
0.0183223	1.02677	1.31431	P04035	3-hydroxy-3-methylglutaryl-coenzyme A reductase	HMGCR	no	no
0	0.776461	1.32337	Q14112	Nidogen-2	NID2	no	yes
0.166525	0.884185	1.32946	Q12841	Follistatin-related protein 1	FSTL1	no	no
1.08212	0.696072	1.33004	Q9NQE9	Histidine triad nucleotide-binding protein 3	HINT3	no	no
0.40297	0.976967	1.34677	O14880	Microsomal glutathione S-transferase 3	MGST3	no	no
1.36701	0.885477	1.3552	Q9BVW5	TIMELESS-interacting protein	TIPIN	no	no
-0.0153015	0.590946	1.38908	Q02388	Collagen alpha-1(VII) chain	COL7A1	no	no
0	0	1.3974	P01034	Cystatin-C	CST3	no	no
-0.749085	0.0292505	1.40785	Q99519	Sialidase-1	NEU1	no	no
1.14845	1.17969	1.45104	O15047	Histone-lysine N-methyltransferase SETD1A	SETD1A	no	no
0.147165	0.980581	1.48066	P02461	Collagen alpha-1(III) chain	COL3A1	no	yes
1.30063	1.7852	1.48135	Q9BW61	DET1- and DDB1-associated protein 1	DDA1	no	no
1.1846	1.33116	1.52169	Q96DM3	Uncharacterized protein C18orf8	C18orf8	no	no
1.01279	1.08529	1.55499	Q9H4B0	Probable tRNA N6-adenosine threonylcarbamoyltransferase, mitochondrial	OSGEPL1	no	no
-0.366632	0.556144	1.55832	O60637	Tetraspanin-3	TSPAN3	no	no
-0.0147107	1.20793	1.57624	P01215	Glycoprotein hormones alpha chain	CGA	no	no
0.67779	1.2684	1.66159	Q12805	EGF-containing fibulin-like extracellular matrix protein 1	EFEMP1	no	yes
0.575747	1.78016	1.68274	P05121	Plasminogen activator inhibitor 1	SERPINE1	no	yes
0.990063	1.54957	1.74804	P31431	Syndecan-4	SDC4	no	no
0.390999	1.25997	1.75068	P10909	Clusterin;Clusterin beta chain;Clusterin alpha chain	CLU	no	yes
-0.72387	1.01957	1.77572	P98160	Basement membrane-specific heparan sulfate proteoglycan core protein;Endorepellin;LG3 peptide	HSPG2	no	yes
-0.165578	1.01651	1.8005	Q14534	Squalene monooxygenase	SQLE	no	no
0	1.24398	1.80685	Q9Y287	Integral membrane protein 2B;BRI2, membrane form;BRI2 intracellular domain;BRI2C, soluble form;Bri23 peptide	ITM2B	no	no
0.169873	0.869681	1.88266	P29279	Connective tissue growth factor	CTGF	no	yes
0.104915	0.884691	1.88949	Q15113	Procollagen C-endopeptidase enhancer 1	PCOLCE	no	no
0.132042	1.59493	1.91969	P28300	Protein-lysine 6-oxidase	LOX	no	yes
0.540324	1.53854	1.98838	Q16270	Insulin-like growth factor-binding protein 7	IGFBP7	no	no
0.763159	1.66122	2.0513	P07996	Thrombospondin-1	THBS1	no	yes
0.417068	1.4149	2.14535	P06858	Lipoprotein lipase	LPL	no	yes
0.424931	1.47097	2.18044	O00622	Protein CYR61	CYR61	no	yes
0.223797	1.76231	2.19807	Q969E2	Secretory carrier-associated membrane protein 4	SCAMP4	no	no
0.716314	1.51194	2.22304	P07602	Prosaposin;Saposin-A;Saposin-B-Val;Saposin-B;Saposin-C;Saposin-D	PSAP	no	no
-0.145186	0.962878	2.36463	Q8NBP7	Proprotein convertase subtilisin/kexin type 9	PCSK9	no	no
2.04353	2.77407	2.40197	Q6GMV2	SET and MYND domain-containing protein 5	SMYD5	no	no
0	0	2.60721	O76061	Stanniocalcin-2	STC2	no	no
1.78256	2.75568	2.6532	Q8N128	Protein FAM177A1	FAM177A1	no	no
0	0.954131	2.7553	Q99988	Growth/differentiation factor 15	GDF15	no	no
1.72413	0.827698	2.78588	P49006	MARCKS-related protein	MARCKSL1	no	no
1.62087	2.39015	2.89204	Q9UHI8	A disintegrin and metalloproteinase with thrombospondin motifs 1	ADAMTS1	no	no
0.154267	1.81085	2.94481	Q06481	Amyloid-like protein 2	APLP2	no	no
0.359608	1.85986	2.99054	Q9H4F8	SPARC-related modular calcium-binding protein 1	SMOC1	no	no
0	1.21954	2.99692	P54760	Ephrin type-B receptor 4	EPHB4	no	no
-0.0629319	2.49727	3.04535	P01033	Metalloproteinase inhibitor 1	TIMP1	no	yes
0.770889	2.24016	3.34141	O43854	EGF-like repeat and discoidin I-like domain-containing protein 3	EDIL3	no	no
0.981668	2.04191	3.66106	P02458	Collagen alpha-1(II) chain;Collagen alpha-1(II) chain;Chondrocalcin	COL2A1	no	yes
0.955446	3.33804	4.22431	P05067	Amyloid beta A4 protein;N-APP;Soluble APP-alpha;Soluble APP-beta;C99;Beta-amyloid protein 42;Beta-amyloid protein 40;C83;P3(42);P3(40);C80;Gamma-secretase C-terminal fragment 59;Gamma-secretase C-terminal fragment 57;Gamma-secretase C-terminal fragment 50;C31	APP	no	no

## Sheet: RPE1
-Log(P-Value)	Difference Nigericin-DMSO (8 h)	Majority protein IDs	Protein names	Gene names	Golgi-association	GO-Term Extracellular matrix
6.83792	-1.78636	Q92896;H3BM42	Golgi apparatus protein 1	GLG1	yes	yes
3.65757	-0.577318	Q10471	Polypeptide N-acetylgalactosaminyltransferase 2;Polypeptide N-acetylgalactosaminyltransferase 2 soluble form	GALNT2	yes	no
2.08415	-3.45239	O00461;F8W785	Golgi integral membrane protein 4	GOLIM4	yes	no
2.54088	-0.284014	Q4V328;A0A087WT45;A0A087WXA6	GRIP1-associated protein 1	GRIPAP1	yes	no
4.87131	-1.24111	Q12907;D6RBV2;D6RDX1;D6RIU4	Vesicular integral-membrane protein VIP36	LMAN2	yes	no
7.44839	-2.20289	Q02818;H7BZI1	Nucleobindin-1	NUCB1	yes	no
8.32775	-2.96605	P80303;E9PKG6;E9PLR0;E9PLE9;A0A2R8Y6G7	Nucleobindin-2;Nesfatin-1	NUCB2	yes	no
3.85434	-3.86011	A0A5F9UP49;Q9BRK5;A0A5F9UJX7;H0Y3T6;G3V1E2	45 kDa calcium-binding protein	SDF4	yes	no
1.66813	-0.628476	A0A5F9UY30;O43493	Trans-Golgi network integral membrane protein 2	TGOLN2	yes	no
2.44884	-0.441167	Q9HD45;Q5TB53	Transmembrane 9 superfamily member 3	TM9SF3	yes	no
5.11498	-1.27884	P49755	Transmembrane emp24 domain-containing protein 10	TMED10	yes	no
6.12579	-1.23942	Q15363;F5GX39;E7EQ72	Transmembrane emp24 domain-containing protein 2	TMED2	yes	no
1.2492	-1.99604	Q7Z7H5;F8W7F7	Transmembrane emp24 domain-containing protein 4	TMED4	yes	no
3.69856	-1.68909	Q9Y3B3;A0A0A6YYA0	Transmembrane emp24 domain-containing protein 7	TMED7;TMED7-TICAM2	yes	no
5.45296	1.61028	O00468;A0A087X208;A0A494C0G5;A0A494C1I6	Agrin;Agrin N-terminal 110 kDa subunit;Agrin C-terminal 110 kDa subunit;Agrin C-terminal 90 kDa fragment;Agrin C-terminal 22 kDa fragment	AGRN	no	yes
3.04268	0.1859	P27797;K7EJB9;K7EL50;A0A7P0T861	Calreticulin	CALR	no	yes
5.44457	2.45352	Q76M96	Coiled-coil domain-containing protein 80	CCDC80	no	yes
1.8539	0.68828	P10909;H0YAS8;E7ERK6;H0YC35;H0YLK8	Clusterin;Clusterin beta chain;Clusterin alpha chain;Clusterin	CLU	no	yes
5.55936	1.02327	D6RGG3;Q99715	Collagen alpha-1(XII) chain	COL12A1	no	yes
3.35773	5.57152	P29279	Connective tissue growth factor	CTGF	no	yes
6.83763	3.73186	O00622	Protein CYR61	CYR61	no	yes
2.1618	1.24977	Q16610	Extracellular matrix protein 1	ECM1	no	yes
3.29608	0.655167	P13726	Tissue factor	F3	no	yes
3.56848	0.872705	P35555	Fibrillin-1	FBN1	no	yes
9.25336	1.76461	P02751;H0Y7Z1	Fibronectin;Anastellin;Ugl-Y1;Ugl-Y2;Ugl-Y3	FN1	no	yes
1.85583	0.37508	P35052;H7C410;H7C024;H7BZL4	Glypican-1;Secreted glypican-1	GPC1	no	yes
3.59941	0.273078	P52272;A0A087X0X3	Heterogeneous nuclear ribonucleoprotein M	HNRNPM	no	yes
3.94239	0.466974	Q53GQ0;A0A1B0GV93;A0A1B0GVY6	Very-long-chain 3-oxoacyl-CoA reductase	HSD17B12	no	yes
3.04241	-0.22857	P07900	Heat shock protein HSP 90-alpha	HSP90AA1	no	yes
4.69575	2.41962	Q92743;A0A3B3IU24;H0Y7G9	Serine protease HTRA1	HTRA1	no	yes
2.11196	0.240302	G3XAI2;A0A7I2V4J9;P07942;A0A7I2V5X5;A0A7I2V3I5;A0A7I2V2T9;A0A7I2V3J7;A0A7I2V682	Laminin subunit beta-1	LAMB1	no	yes
2.76838	0.289662	P11047	Laminin subunit gamma-1	LAMC1	no	yes
4.45885	1.52258	Q08380	Galectin-3-binding protein	LGALS3BP	no	yes
6.13204	1.17262	P28300;A0A7P0SNB0	Protein-lysine 6-oxidase	LOX	no	yes
5.29266	1.32854	P50281;A0A7P0TAG0	Matrix metalloproteinase-14	MMP14	no	yes
7.60788	2.27018	P08253	72 kDa type IV collagenase;PEX	MMP2	no	yes
7.79067	2.30768	Q14112;H0YJV3	Nidogen-2	NID2	no	yes
4.43742	-0.597274	P14618;B4DNK4	Pyruvate kinase PKM;Pyruvate kinase	PKM	no	yes
3.31435	0.604941	Q92626	Peroxidasin homolog	PXDN	no	yes
9.03319	2.60971	P05121	Plasminogen activator inhibitor 1	SERPINE1	no	yes
5.76682	2.05726	P07093;C9JN98	Glia-derived nexin	SERPINE2	no	yes
4.09353	2.61519	Q8N474;Q6ZSL4	Secreted frizzled-related protein 1	SFRP1	no	yes
3.73009	-0.653239	P00441;H7BYH4	Superoxide dismutase [Cu-Zn]	SOD1	no	yes
5.08138	1.67237	P09486;F5GY03	SPARC	SPARC	no	yes
2.57167	2.15318	Q08629;A0A0A0MQX7	Testican-1	SPOCK1	no	yes
2.14682	0.416901	P61812	Transforming growth factor beta-2;Latency-associated peptide	TGFB2	no	yes
5.93113	3.07999	Q15582;H0Y8L3	Transforming growth factor-beta-induced protein ig-h3	TGFBI	no	yes
6.02553	2.86706	Q5H9A7;P01033	Metalloproteinase inhibitor 1	TIMP1	no	yes
1.7396	2.94569	P16035;B4DFW2	Metalloproteinase inhibitor 2	TIMP2	no	yes
3.62363	1.89876	P24821;E9PC84;J3QSU6;F5H7V9	Tenascin	TNC	no	yes
6.64884	1.57479	P13611;E9PF17	Versican core protein	VCAN	no	yes
3.65955	1.16985	Q9H1J7;F5H7Q6	Protein Wnt-5b;Protein Wnt	WNT5B	no	yes
2.28459	0.26938	Q9NRG9;F8VZ44;H3BU82	Aladin	AAAS	no	no
3.50318	-0.331878	A0A096LP25;Q2M2I8;E9PG46	AP2-associated protein kinase 1	AAK1	no	no
2.2552	-0.469111	C9JG97;C9JEH3;Q13685;H7C0R2;C9JTS3	Angio-associated migratory cell protein	AAMP	no	no
1.25995	-0.57827	A0A7P0T8J7;A2A2Q9;A0A7P0TA70;Q9Y312	Protein AAR2 homolog	AAR2	no	no
2.77417	-0.568977	P49588;A0A6Q8PGN5;A0A6Q8PFY2;A0A6Q8PF33;A0A6Q8PGE8;H3BPK7;A0A6Q8PGR9;A0A6Q8PGB5;A0A6Q8PFK3;A0A6Q8PHJ2;A0A6Q8PH44;A0A6Q8PHP7;A0A6Q8PHP3;A0A6Q8PF77	Alanine--tRNA ligase, cytoplasmic	AARS	no	no
3.35781	-0.762795	Q9NRN7;E9PLW6	L-aminoadipate-semialdehyde dehydrogenase-phosphopantetheinyl transferase	AASDHPPT	no	no
4.76631	0.424025	F8WAH1;Q9UDR5;A0A7P0TB07;A0A7P0Z428;A0A7P0TA09;A0A7P0T8W7;A0A7P0TA62;A0A7P0Z402;A0A7P0TBD2;A0A7P0TAY5;F8WE53	Alpha-aminoadipic semialdehyde synthase, mitochondrial;Lysine ketoglutarate reductase;Saccharopine dehydrogenase	AASS	no	no
1.24535	0.340996	Q9NRK6	ATP-binding cassette sub-family B member 10, mitochondrial	ABCB10	no	no
2.42508	0.406251	Q9NP58	ATP-binding cassette sub-family B member 6, mitochondrial	ABCB6	no	no
2.64562	0.364656	P33527;I3L4X2;A0A7I2V2E0;A0A0A0MS99;A0A7I2V4C6	Multidrug resistance-associated protein 1	ABCC1	no	no
1.23549	0.390882	O15439	Multidrug resistance-associated protein 4	ABCC4	no	no
4.64849	0.541228	A0A3B3ITW3;P28288	ATP-binding cassette sub-family D member 3	ABCD3	no	no
2.62763	-0.267864	Q9UG63;C9JHK9;C9JZV3	ATP-binding cassette sub-family F member 2	ABCF2	no	no
1.27539	-0.367389	Q9NUQ8	ATP-binding cassette sub-family F member 3	ABCF3	no	no
1.90809	0.42682	Q9NUJ1	Mycophenolic acid acyl-glucuronide esterase, mitochondrial	ABHD10	no	no
2.13591	0.285545	Q8NFV4	Alpha/beta hydrolase domain-containing protein 11	ABHD11	no	no
2.8505	-1.30553	Q96IU4;B4DQI4;F8W9U3	Alpha/beta hydrolase domain-containing protein 14B	ABHD14B	no	no
1.65552	-0.232166	B6VEX4;A0A0A0MRT6;Q8IZP0	Abl interactor 1	ABI1	no	no
1.40806	-0.400585	E7EW77;E7EP65;A0A0C4DG21;A0A7D9NKC8;F8WAL6;Q9NYB9;E9PEZ7	Abl interactor 2	ABI2	no	no
1.44174	-0.362565	A0A0G2JQ41;A0A1C7CYZ0;I3L4Y1;Q12979;B7Z683	Active breakpoint cluster region-related protein	ABR	no	no
2.62252	-1.15983	Q9P1F3;Q5SZC9	Costars family protein ABRACL	ABRACL	no	no
2.11198	1.32357	Q9ULW3	Activator of basal transcription 1	ABT1	no	no
1.73682	0.245012	P09110;C9JDE9;H7C131	3-ketoacyl-CoA thiolase, peroxisomal	ACAA1	no	no
5.46826	0.294029	P42765;A0A0B4J2A4;K7EME0	3-ketoacyl-CoA thiolase, mitochondrial	ACAA2	no	no
2.72403	0.32796	Q9H845;A0A7P0T8U3;A0A7P0T871;Q9H9W4;A0A7P0T7Z1;H0Y8Z9;A0A7P0TB58;A0A7P0T9N9	Acyl-CoA dehydrogenase family member 9, mitochondrial	ACAD9	no	no
2.49745	0.312556	P45954	Short/branched chain specific acyl-CoA dehydrogenase, mitochondrial	ACADSB	no	no
1.63935	0.288333	P24752;A0A5F9ZHL1;A0A5F9ZHJ7	Acetyl-CoA acetyltransferase, mitochondrial	ACAT1	no	no
2.76189	-0.675973	Q9BWD1	Acetyl-CoA acetyltransferase, cytosolic	ACAT2	no	no
1.8809	-0.27482	Q9H3P7	Golgi resident protein GCP60	ACBD3	no	no
1.68433	0.440929	A0A7I2V420;A0A7I2YQE9;B7Z2R7;A0A7I2YQD7;A0A7I2V690;A0A7I2V5E1;A0A7I2V2Y9;A0A7I2V2M2;A0A7I2V560;A0A7I2YQJ9;A0A7I2V347;Q5T8D3;A0A7I2V5U2;A0A7I2V556;X6RDD7;A0A7I2V462;Q5T8E0	Acyl-CoA-binding domain-containing protein 5	ACBD5	no	no
1.15631	-0.73368	A0A2R8Y544;Q9BR61	Acyl-CoA-binding domain-containing protein 6	ACBD6	no	no
3.0406	-0.303422	P53396	ATP-citrate synthase	ACLY	no	no
2.29119	0.198371	A2A274;Q99798;A0A7I2V5T4;A0A7I2V5A1;A0A7I2V614	Aconitate hydratase, mitochondrial	ACO2	no	no
2.33422	0.34548	A0A087WT95;P49753	Acyl-coenzyme A thioesterase 2, mitochondrial	ACOT2	no	no
2.25721	-0.597661	O00154;K7EKP8	Cytosolic acyl coenzyme A thioester hydrolase	ACOT7	no	no
2.66652	0.555939	E9PJN0;O14734;E9PRD4;H7C5A7;Q9BR14;E9PMC4;E9PIS4;A0A494C0N6	Acyl-coenzyme A thioesterase 8	ACOT8	no	no
2.20397	0.243535	Q9Y305;H7C5Q2	Acyl-coenzyme A thioesterase 9, mitochondrial	ACOT9	no	no
3.84619	0.431614	Q15067	Peroxisomal acyl-coenzyme A oxidase 1	ACOX1	no	no
2.07276	0.297016	O15254	Peroxisomal acyl-coenzyme A oxidase 3	ACOX3	no	no
1.99877	0.294798	E9PHY0;E9PQY3;A0A5F9ZHR7;P11117;A0A5F9ZH82;B7Z7D2	Lysosomal acid phosphatase	ACP2	no	no
1.34002	1.04801	E9PF16;Q96CM8	Acyl-CoA synthetase family member 2, mitochondrial	ACSF2	no	no
1.80327	0.277422	Q4G176;F5H5A1;A0A3B3ISK9;H0YGC7;F5H362;F5H755	Acyl-CoA synthetase family member 3, mitochondrial	ACSF3	no	no
3.01236	0.279838	A0A7P0TA76;O95573;A0A7P0TBB1;A0A7P0TB52;A0A7P0T8L6;A0A7P0T905;H7BYZ7	Long-chain-fatty-acid--CoA ligase 3	ACSL3	no	no
2.76395	-0.411199	P61160	Actin-related protein 2	ACTR2	no	no
3.43227	-0.435323	P61158;B4DXW1	Actin-related protein 3	ACTR3	no	no
1.28371	0.319414	Q13443;A0A7I2V4B3;A0A7I2V3W3;A0A7I2YQ97;A0A7I2V2Z6;A0A7I2V5N8;A0AVL1;F8WC54;A0A7I2V3B5;A0A7I2V2E1;A0A7I2V3C1;A0A7I2V303	Disintegrin and metalloproteinase domain-containing protein 9	ADAM9	no	no
5.60519	5.19911	Q9UHI8;A0A7I2YQL5;A0A7I2V5J1;A0A7I2V400;E5RI60	A disintegrin and metalloproteinase with thrombospondin motifs 1	ADAMTS1	no	no
3.47571	0.369004	P55265;A0A7P0Z4F9;A0A7P0Z4K3;A0A3B3ISU1	Double-stranded RNA-specific adenosine deaminase	ADAR	no	no
2.78643	-0.216082	E7EV99;E7ENY0;P35611;A0A804HL01;H0Y9H2	Alpha-adducin	ADD1	no	no
2.97879	-0.762262	P11766	Alcohol dehydrogenase class-3	ADH5	no	no
1.19977	-0.911025	Q9BV57	1,2-dihydroxy-3-keto-5-methylthiopentene dioxygenase	ADI1	no	no
3.3211	-0.532506	P55263;A0A5K1VW54;A0A5F9ZH31;A0A5K1VW94;A0A5F9ZH72;A0A5F9ZHJ1	Adenosine kinase	ADK	no	no
2.26358	0.207002	Q9H2P0;A0A669KBJ7;A0A2R8Y6X0	Activity-dependent neuroprotector homeobox protein	ADNP	no	no
2.16976	0.310563	Q9BRR6;H3BRS6	ADP-dependent glucokinase	ADPGK	no	no
1.51043	-0.300541	Q9NX46	Poly(ADP-ribose) glycohydrolase ARH3	ADPRHL2	no	no
1.75685	-0.431874	P30566;A0A7P0Z472;A0A7P0T9A7;A0A096LNY6;A0A1B0GTJ7;A0A1B0GWJ0;A0A7P0T8E4;A0A0A6YY92;A0A096LNY5;A0A1B0GTG9;A0A1B0GWF8	Adenylosuccinate lyase	ADSL	no	no
2.48101	-0.591281	P30520	Adenylosuccinate synthetase isozyme 2	ADSS	no	no
2.5106	0.404607	Q9UHB7	AF4/FMR2 family member 4	AFF4	no	no
1.48167	0.345601	Q9Y4W6;A0A8I5QJR7;A0A8I5KVV1;A0A8I5KYF5	AFG3-like protein 2	AFG3L2	no	no
2.41774	0.608511	A0A3B3ISY9;E9PC15;A0A3B3ITD0;Q53H12;A0A3B3ISZ0;E9PG39;A0A3B3ITV0;A0A0G2JLG5	Acylglycerol kinase, mitochondrial	AGK	no	no
2.06872	0.438118	Q99943	1-acyl-sn-glycerol-3-phosphate acyltransferase alpha	AGPAT1	no	no
1.2025	0.301718	Q53EU6	Glycerol-3-phosphate acyltransferase 3	AGPAT9	no	no
3.99428	0.298482	O00116;B7Z3Q4;A0A7P0T984;A0A1B0GWA2;A0A7P0TAL3;A0A2R8YEL0;A0A7P0TAU9	Alkyldihydroxyacetonephosphate synthase, peroxisomal	AGPS	no	no
2.08108	0.282561	Q8WYP5	Protein ELYS	AHCTF1	no	no
3.47647	-0.533361	P23526	Adenosylhomocysteinase	AHCY	no	no
3.33449	-0.518608	O43865	Putative adenosylhomocysteinase 2	AHCYL1	no	no
2.09407	-0.558017	O95433;G3V438;H0YJU2;H0YJG7	Activator of 90 kDa heat shock protein ATPase homolog 1	AHSA1	no	no
3.01794	0.370836	A0A7I2PK44;A0A6Q8PG15;A0A6Q8PFM5;A0A6Q8PFE1;O95831;A0A6Q8PHC0;A0A6Q8PHJ9;A0A6Q8PFQ8;A0A6Q8PFS4;A0A6Q8PFA7;A0A7I2RLJ8;A0A6Q8PFW2;E9PMA0	Apoptosis-inducing factor 1, mitochondrial	AIFM1	no	no
2.07352	-0.353434	A0A804HKH9;O00170;A0A804HKK3;A0A804HKL7;A0A804HIX8;A0A804HJ38;V9GYQ3;A0A804HKP8;E9PMH2	AH receptor-interacting protein	AIP	no	no
2.42527	-0.84655	P00568;Q5T9B7	Adenylate kinase isoenzyme 1	AK1	no	no
1.6775	0.257303	F8W1A4;P54819;F8VY04;A0A5K1VW67;F8VZG5;A0A5F9ZHP2	Adenylate kinase 2, mitochondrial;Adenylate kinase 2, mitochondrial;Adenylate kinase 2, mitochondrial, N-terminally processed	AK2	no	no
3.81396	0.32198	Q9UIJ7	GTP:AMP phosphotransferase AK3, mitochondrial	AK3	no	no
2.35426	-0.431608	Q9Y6K8	Adenylate kinase isoenzyme 5	AK5	no	no
3.26519	-0.326806	Q02952	A-kinase anchor protein 12	AKAP12	no	no
2.20215	-0.440322	Q12802;H0YMW2	A-kinase anchor protein 13	AKAP13	no	no
3.21327	0.371106	Q9Y2D5;C9JVY5	A-kinase anchor protein 2	AKAP2	no	no
2.58032	0.295305	A0A7P0T893;O43823;M0QX51;A0A7P0TBC8	A-kinase anchor protein 8	AKAP8	no	no
2.16951	-0.561194	P14550	Alcohol dehydrogenase [NADP(+)]	AKR1A1	no	no
2.42086	-0.644938	P15121;E9PCX2	Aldose reductase	AKR1B1	no	no
1.86031	-0.337636	O43488;H3BLU7	Aflatoxin B1 aldehyde reductase member 2	AKR7A2	no	no
2.57892	-0.854546	A0A804HJM6;P31749	RAC-alpha serine/threonine-protein kinase	AKT1	no	no
1.07402	0.854328	P13196	5-aminolevulinate synthase, nonspecific, mitochondrial	ALAS1	no	no
2.22467	0.359426	Q13740;F5GXJ9;H7C543	CD166 antigen	ALCAM	no	no
2.97658	0.439182	P54886	Delta-1-pyrroline-5-carboxylate synthase;Glutamate 5-kinase;Gamma-glutamyl phosphate reductase	ALDH18A1	no	no
3.76416	-0.651824	P47895;H0Y2X5	Aldehyde dehydrogenase family 1 member A3	ALDH1A3	no	no
3.59192	0.426048	P30837	Aldehyde dehydrogenase X, mitochondrial	ALDH1B1	no	no
2.70115	0.479343	P05091	Aldehyde dehydrogenase, mitochondrial	ALDH2	no	no
2.13746	0.338732	P30038	Delta-1-pyrroline-5-carboxylate dehydrogenase, mitochondrial	ALDH4A1	no	no
1.71508	0.228112	Q02252;G3V4Z4	Methylmalonate-semialdehyde dehydrogenase [acylating], mitochondrial	ALDH6A1	no	no
3.82819	-0.64943	P04075;H3BQN4;J3KPS3;H3BPS8	Fructose-bisphosphate aldolase A;Fructose-bisphosphate aldolase	ALDOA	no	no
4.16615	0.538007	A0A804HKX7;Q9BT22;A0A804HKK4;A0A804HLB7;A0A804HJL6;A0A804HKU4;A0A804HJQ1;A0A804HKJ4;K7EID2;A0A804HIG6	Chitobiosyldiphosphodolichol beta-mannosyltransferase	ALG1	no	no
2.57004	0.385106	Q9H553	Alpha-1,3/1,6-mannosyltransferase ALG2	ALG2	no	no
2.08283	0.609493	A0A7P0T901;A0A7P0TB27;Q9Y673;A0A7P0T9C7;A0A7P0T850;A0A7P0T9X2;A0A7P0Z4I2;B4DR67;A0A7P0T8X9;A0A7P0TAL2;A0A7P0T9B8	Dolichyl-phosphate beta-glucosyltransferase	ALG5	no	no
3.63735	0.914773	Q86SJ2	Amphoterin-induced protein 2	AMIGO2	no	no
2.56535	-0.270072	Q9P2R3	Rabankyrin-5	ANKFY1	no	no
2.82926	-0.37681	O75179;H0YM23	Ankyrin repeat domain-containing protein 17	ANKRD17	no	no
1.72558	-0.288921	Q8NB46	Serine/threonine-protein phosphatase 6 regulatory ankyrin repeat subunit C	ANKRD52	no	no
3.339	0.491196	Q9NW15;C9IYD3;C9JQC9;C9JPY2;C9J670	Anoctamin-10	ANO10	no	no
0.710991	-1.17501	A0A7P0TBI1;A0A7P0TBC5;Q4KMQ2;A0A7P0TAW4;A0A7P0TBD5;A0A7P0T8Y2;A0A7P0TAF4	Anoctamin-6	ANO6	no	no
1.48306	-0.264707	Q9BTT0	Acidic leucine-rich nuclear phosphoprotein 32 family member E	ANP32E	no	no
1.37049	0.422291	P15144	Aminopeptidase N	ANPEP	no	no
3.62628	0.75841	Q9H6X2;A0A7P0Z463;H0YC24;A0A7P0T9B0	Anthrax toxin receptor 1	ANTXR1	no	no
3.6898	0.580289	A0A7P0TAR4;J3KPY9;A0A7P0Z4A8;P58335;A0A0C4DG84	Anthrax toxin receptor 2	ANTXR2	no	no
3.26461	-0.599614	P04083;Q5T3N1	Annexin A1;Annexin	ANXA1	no	no
4.52767	-0.422762	P50995	Annexin A11	ANXA11	no	no
3.38866	-0.203156	P07355;H0YMW4;H0YN42;H0YMU9;H0YMD0;A6NMY6;H0YM50;H0YL33;H0YNB8;H0YKS4	Annexin A2;Annexin;Putative annexin A2-like protein	ANXA2;ANXA2P2	no	no
1.96856	-0.490912	P12429;D6RCA8;D6RFG5;D6RA82;D6RAZ8	Annexin A3;Annexin	ANXA3	no	no
4.26903	-0.585782	P09525;Q6P452	Annexin A4;Annexin	ANXA4	no	no
3.14518	-0.559974	P08758;D6RBL5;D6RBE9	Annexin A5;Annexin	ANXA5	no	no
3.06728	-0.574039	P08133;E7EMC6	Annexin A6;Annexin	ANXA6	no	no
3.23924	-0.646623	P20073	Annexin A7	ANXA7	no	no
2.50631	0.307572	O95782	AP-2 complex subunit alpha-1	AP2A1	no	no
2.07323	0.306481	O94973;A0A0G2JS82;A0A8I5KPP9;A0A0G2JQM1	AP-2 complex subunit alpha-2	AP2A2	no	no
2.20094	0.309899	A0A087WY71;C9JGT8;C9JPV8;E9PFW3;Q96CW1;C9JTK4;A0A8I5KWD3;C9JJD3;H7C4C3	AP-2 complex subunit mu	AP2M1	no	no
2.60468	-0.268606	O00203	AP-3 complex subunit beta-1	AP3B1	no	no
2.13769	-0.428154	Q9Y2T2	AP-3 complex subunit mu-1	AP3M1	no	no
2.26076	-0.359439	Q92572;F5H459	AP-3 complex subunit sigma-1	AP3S1	no	no
2.39476	0.827457	H0YAJ5;G5E9Y1;Q92870	Amyloid beta A4 precursor protein-binding family B member 2	APBB2	no	no
3.09325	-0.645349	C9JIF9;P13798;H7C393;H7C1U0	Acylamino-acid-releasing enzyme	APEH	no	no
4.8296	1.85449	Q06481	Amyloid-like protein 2	APLP2	no	no
4.37281	0.354082	Q9HDC9;H0Y512	Adipocyte plasma membrane-associated protein	APMAP	no	no
2.5932	-1.45117	P04114	Apolipoprotein B-100;Apolipoprotein B-48	APOB	no	no
1.92681	0.393627	Q9BQE5;J3KQL8	Apolipoprotein L2	APOL2	no	no
1.84175	0.898489	H7C1U8;Q9BUR5;A0A0J9YXS4;A0A0J9YWW6	Apolipoprotein O	APOO	no	no
2.26258	0.385018	Q6UXV4	MICOS complex subunit MIC27	APOOL	no	no
5.96566	1.6823	E9PG40;P05067;A0A0A0MRG2;H7C0V9	Amyloid beta A4 protein;N-APP;Soluble APP-alpha;Soluble APP-beta;C99;Beta-amyloid protein 42;Beta-amyloid protein 40;C83;P3(42);P3(40);C80;Gamma-secretase C-terminal fragment 59;Gamma-secretase C-terminal fragment 57;Gamma-secretase C-terminal fragment 50;C31	APP	no	no
2.65397	-0.419704	Q8NEU8	DCC-interacting protein 13-beta	APPL2	no	no
3.38321	-0.852278	P07741;H3BQF1;H3BQZ9;H3BQB1;H3BSW3	Adenine phosphoribosyltransferase	APRT	no	no
1.12453	0.397425	A0A0A0MRW7;Q7Z2E3;A0A5K1VW64;C9J8U3	Aprataxin	APTX	no	no
2.09834	0.23003	O60306	Intron-binding protein aquarius	AQR	no	no
1.82751	-0.579738	P10398	Serine/threonine-protein kinase A-Raf	ARAF	no	no
1.65207	-0.376677	Q96P48;E7EU13	Arf-GAP with Rho-GAP domain, ANK repeat and PH domain-containing protein 1	ARAP1	no	no
3.06108	-0.32412	P48444;B0YIW6	Coatomer subunit delta	ARCN1	no	no
2.85529	-0.48521	P84077;P61204;F5H423;F5H0C7	ADP-ribosylation factor 1;ADP-ribosylation factor 3	ARF1;ARF3	no	no
3.34309	-0.45047	P18085;C9JPM4;C9JAK5	ADP-ribosylation factor 4	ARF4	no	no
3.46985	-0.388935	P84085;C9J1Z8	ADP-ribosylation factor 5	ARF5	no	no
2.48297	-0.439582	Q8N6H7;G5E9L0;A0A0D9SF70;E9PQP3;E9PIY6	ADP-ribosylation factor GTPase-activating protein 2	ARFGAP2	no	no
0.780707	-0.975235	Q9NP61;B0QYV8	ADP-ribosylation factor GTPase-activating protein 3	ARFGAP3	no	no
2.30097	-0.355432	Q9Y6D6;E5RIF2	Brefeldin A-inhibited guanine nucleotide-exchange protein 1	ARFGEF1	no	no
4.09602	-0.825153	P53367	Arfaptin-1	ARFIP1	no	no
1.25648	-0.609779	A0A087X1E4;P53365	Arfaptin-2	ARFIP2	no	no
1.66736	-1.06472	Q13795	ADP-ribosylation factor-related protein 1	ARFRP1	no	no
3.07203	-0.590048	Q07960;H0YE29;E9PNR6	Rho GTPase-activating protein 1	ARHGAP1	no	no
3.55815	-0.633214	Q8N392	Rho GTPase-activating protein 18	ARHGAP18	no	no
2.96505	-0.443034	Q9NRY4	Rho GTPase-activating protein 35	ARHGAP35	no	no
3.32462	-0.787202	P52565;J3KTF8;J3QQX2;J3KRE2;J3KRY1	Rho GDP-dissociation inhibitor 1	ARHGDIA	no	no
1.99887	-0.257434	M0QZR4;Q92888;M0QYC1	Rho guanine nucleotide exchange factor 1	ARHGEF1	no	no
1.73042	-0.279232	O15013;H0YAN8	Rho guanine nucleotide exchange factor 10	ARHGEF10	no	no
1.00474	-1.38585	H0Y895;A0A2R8YFR7;A0A2R8YF49;Q12774	Rho guanine nucleotide exchange factor 5	ARHGEF5	no	no
1.87077	-0.449781	P36404;V9GYD0	ADP-ribosylation factor-like protein 2	ARL2;ARL2-SNX15	no	no
3.66968	-0.993618	P36405	ADP-ribosylation factor-like protein 3	ARL3	no	no
3.69959	0.51728	O75915;F8WF90;C9JQU6;F8WF33	PRA1 family protein 3	ARL6IP5	no	no
3.38595	0.399088	Q9NVJ2	ADP-ribosylation factor-like protein 8B	ARL8B	no	no
1.22543	0.417546	Q8N2F6;A0A0J9YWR7;A0A0J9YXE4;H7C2M7;H7BXQ8;C9J5N7	Armadillo repeat-containing protein 10	ARMC10	no	no
3.64001	-0.561968	Q7Z3E5;A0A804HHZ1;A0A804HJ52;A0A2Q3DP09;A0A804HIH2;A0A804HIU9;A0A804HJI1;H7BZY2;A0A804HI20;A0A804HK42;A0A804HK85;A0A804HL13;A0A804HJ95	LisH domain-containing protein ARMC9	ARMC9	no	no
2.56086	0.741924	Q9P291	Armadillo repeat-containing X-linked protein 1	ARMCX1	no	no
4.18866	1.29063	Q7L311	Armadillo repeat-containing X-linked protein 2	ARMCX2	no	no
3.44008	0.615829	Q9UH62	Armadillo repeat-containing X-linked protein 3	ARMCX3	no	no
1.75231	-0.630335	Q9H993;F5GZY1	Protein-glutamate O-methyltransferase	ARMT1	no	no
1.53148	-0.518237	A0A1W2PNV4;E9PF58		ARPC1A	no	no
4.97559	-0.740917	Q92747	Actin-related protein 2/3 complex subunit 1A	ARPC1A	no	no
3.18224	-0.511519	O15144	Actin-related protein 2/3 complex subunit 2	ARPC2	no	no
2.50343	-0.361537	F8WCF6;P59998;R4GN08;F8WDD7;H7C0A3;A0A0A6YYG9	Actin-related protein 2/3 complex subunit 4	ARPC4-TTLL3;ARPC4	no	no
2.15315	-0.56987	O15511;B1ALC0	Actin-related protein 2/3 complex subunit 5	ARPC5	no	no
1.83145	-0.359886	Q9ULH1;A0A0A0MRE5;H0YBF7	Arf-GAP with SH3 domain, ANK repeat and PH domain-containing protein 1	ASAP1	no	no
1.87662	-0.444977	O43150	Arf-GAP with SH3 domain, ANK repeat and PH domain-containing protein 2	ASAP2	no	no
1.96671	-0.205232	Q8N3C0	Activating signal cointegrator 1 complex subunit 3	ASCC3	no	no
2.28912	0.337383	F5H8F7;Q9UBL3	Set1/Ash2 histone methyltransferase complex subunit ASH2	ASH2L	no	no
1.76299	-0.396172	P04424;A0A5F9ZHM8;A0A5F9ZHC6;F8W943	Argininosuccinate lyase	ASL	no	no
2.25196	-0.406323	P08243	Asparagine synthetase [glutamine-hydrolyzing]	ASNS	no	no
3.33551	0.327322	Q12797	Aspartyl/asparaginyl beta-hydroxylase	ASPH	no	no
1.50929	-0.444518	A0A7P0Z4R7;A0A7P0Z491;Q8IZT6;A0A7P0T8U9	Abnormal spindle-like microcephaly-associated protein	ASPM	no	no
1.94134	0.368923	Q9NVM9;H0YH12	Protein asunder homolog	ASUN	no	no
1.80834	0.307733	Q8NBU5;A0A7P0TAM5;A0A7P0T9U2;A0A7P0T7Z9;A0A7P0T9B4	ATPase family AAA domain-containing protein 1	ATAD1	no	no
1.68245	-0.263216	Q6PL18	ATPase family AAA domain-containing protein 2	ATAD2	no	no
3.64387	0.493603	Q9NVI7	ATPase family AAA domain-containing protein 3A	ATAD3A	no	no
2.30068	0.41982	Q5T9A4;A0A5K1VW56	ATPase family AAA domain-containing protein 3B	ATAD3B	no	no
2.01072	-0.46676	Q676U5;E7EVC7	Autophagy-related protein 16-1	ATG16L1	no	no
2.49854	-0.672305	Q9NT62	Ubiquitin-like-conjugating enzyme ATG3	ATG3	no	no
1.60662	-0.494809	O95352	Ubiquitin-like modifier-activating enzyme ATG7	ATG7	no	no
4.20987	0.540589	Q7Z3C6	Autophagy-related protein 9A	ATG9A	no	no
2.85971	-0.581184	P31939	Bifunctional purine biosynthesis protein PURH;Phosphoribosylaminoimidazolecarboxamide formyltransferase;IMP cyclohydrolase	ATIC	no	no
1.92744	0.360964	Q8NHH9;B5MCN0;C9JQQ5	Atlastin-2	ATL2	no	no
3.37751	0.336977	Q6DD88	Atlastin-3	ATL3	no	no
3.77334	0.395401	Q9HD20	Manganese-transporting ATPase 13A1	ATP13A1	no	no
1.27114	0.436922	A0A2R8YDN7;A0A2R8Y635;Q9H7F0	Probable cation-transporting ATPase 13A3	ATP13A3	no	no
2.61915	0.441611	P05023	Sodium/potassium-transporting ATPase subunit alpha-1	ATP1A1	no	no
1.80481	0.38751	P05026;B7Z9S8;A0A8I5KNT2	Sodium/potassium-transporting ATPase subunit beta-1	ATP1B1	no	no
2.5915	0.441442	P54709	Sodium/potassium-transporting ATPase subunit beta-3	ATP1B3	no	no
2.02139	0.209806	P16615;H7C5W9	Sarcoplasmic/endoplasmic reticulum calcium ATPase 2	ATP2A2	no	no
3.1185	0.506375	P20020;E7ERY9	Plasma membrane calcium-transporting ATPase 1;Calcium-transporting ATPase	ATP2B1	no	no
2.70125	0.420938	P23634	Plasma membrane calcium-transporting ATPase 4	ATP2B4	no	no
5.56974	-0.790864	H0Y9V7;B4E2Q0;P98194;H0Y9S7	Calcium-transporting ATPase;Calcium-transporting ATPase type 2C member 1	ATP2C1	no	no
1.50162	0.258534	P25705	ATP synthase subunit alpha, mitochondrial	ATP5A1	no	no
2.91763	0.300231	P06576;H0YH81;F8W079	ATP synthase subunit beta, mitochondrial;ATP synthase subunit beta	ATP5B	no	no
1.69925	0.272795	P36542	ATP synthase subunit gamma, mitochondrial	ATP5C1	no	no
2.07525	0.322592	P24539;Q5QNZ2	ATP synthase F(0) complex subunit B1, mitochondrial	ATP5F1	no	no
1.49685	0.273022	P48047;A0A494C0K9;H7C0C1	ATP synthase subunit O, mitochondrial	ATP5O	no	no
2.53214	0.383138	Q15904;A0A0C4DGX8;A0A7I2YQA5;A0A7I2V3T8	V-type proton ATPase subunit S1	ATP6AP1	no	no
4.53129	0.710984	O75787;A0A1C7CYW4;A0A1B0GVW0;A0A1B0GVB9;A0A1B0GWJ8;A0A1B0GTU8;A0A1B0GTB0;B7Z1I9;H7C3E1;A0A1B0GVC7;A0A1B0GU12;B7Z413;A0A1B0GUT7;A0A1B0GVI9;A0A1B0GWD6	Renin receptor	ATP6AP2	no	no
2.95528	0.469901	Q93050;B7Z641;B7Z2A9	V-type proton ATPase 116 kDa subunit a isoform 1;V-type proton ATPase subunit a	ATP6V0A1	no	no
2.27786	0.258081	Q9Y487;A0A6Q8PFU6;Q8TBM3	V-type proton ATPase 116 kDa subunit a isoform 2;V-type proton ATPase subunit a	ATP6V0A2	no	no
1.35964	0.268707	F5GYQ1;P61421;J3QL14	V-type proton ATPase subunit d 1	ATP6V0D1	no	no
3.63509	0.531627	O43520;A0A2R8Y5C5	Phospholipid-transporting ATPase IC	ATP8B1	no	no
1.93876	-0.227275	P46100;A0A6Q8PHA4	Transcriptional regulator ATRX	ATRX	no	no
2.74904	-0.467622	Q9UBB4;A0A1W2PQD2	Ataxin-10	ATXN10	no	no
2.1351	0.299067	Q9Y679	Ancient ubiquitous protein 1	AUP1	no	no
1.86178	-0.407627	O14965;Q5QPD4;A3KFJ0	Aurora kinase A	AURKA	no	no
2.74357	0.314648	P30530;M0R0W6	Tyrosine-protein kinase receptor UFO;Receptor protein-tyrosine kinase	AXL	no	no
4.44178	0.89769	P61769	Beta-2-microglobulin;Beta-2-microglobulin form pI 5.3	B2M	no	no
5.5783	-1.36929	P15291;Q86XA6	Beta-1,4-galactosyltransferase 1;Lactose synthase A protein;N-acetyllactosamine synthase;Beta-N-acetylglucosaminylglycopeptide beta-1,4-galactosyltransferase;Beta-N-acetylglucosaminyl-glycolipid beta-1,4-galactosyltransferase;Processed beta-1,4-galactosyltransferase 1	B4GALT1	no	no
1.56964	0.372774	O43505	Beta-1,4-glucuronyltransferase 1	B4GAT1	no	no
2.63869	0.29354	Q92934	Bcl2-associated agonist of cell death	BAD	no	no
1.49089	0.318071	F8W6N3;Q92560	Ubiquitin carboxyl-terminal hydrolase;Ubiquitin carboxyl-terminal hydrolase BAP1	BAP1	no	no
2.80651	0.429466	C9JTE9;A0A669KBH7;A0A669KB27;A0A669KAY5;Q9UHQ4;H7C5E2;F8WB99;C9IYK6;C9JGJ9	B-cell receptor-associated protein 29	BCAP29	no	no
2.71264	0.380506	P51572;C9JSP1;C9JQ75;C9J0M4;A0A2R8Y5M6;C9JMD7	B-cell receptor-associated protein 31	BCAP31	no	no
2.87269	-0.454263	P54687	Branched-chain-amino-acid aminotransferase, cytosolic	BCAT1	no	no
2.22997	0.458354	P12694;F5H5P2;F5GXU9	2-oxoisovalerate dehydrogenase subunit alpha, mitochondrial	BCKDHA	no	no
0.912227	1.42066	P21953	2-oxoisovalerate dehydrogenase subunit beta, mitochondrial	BCKDHB	no	no
2.131	0.568875	O14874;H3BTL2;H3BS02	[3-methyl-2-oxobutanoate dehydrogenase [lipoamide]] kinase, mitochondrial	BCKDK	no	no
1.2033	-0.774432	A0A087WWW9;O95999	B-cell lymphoma/leukemia 10	BCL10	no	no
1.35911	0.325732	Q9BXK5;A0A087WX97;A0A087WTL4	Bcl-2-like protein 13	BCL2L13	no	no
1.77591	0.277692	Q9NYF8;E9PK91;A0A1W2PQ43;E9PK09;E9PQN2;E9PKI6;E9PJA7	Bcl-2-associated transcription factor 1	BCLAF1	no	no
0.889751	-0.755531	P11274;H0Y554	Breakpoint cluster region protein	BCR	no	no
2.86766	0.330401	Q9Y276;C9J8G3	Mitochondrial chaperone BCS1	BCS1L	no	no
2.81973	0.47542	E9PCG9;Q02338	D-beta-hydroxybutyrate dehydrogenase, mitochondrial	BDH1	no	no
3.77729	3.16396	H7C1N3;O15155;A0A3B3IU16;C9JTT8;Q68DU7	BET1 homolog	BET1;DKFZp781C0425	no	no
1.43395	-1.06228	P55957	BH3-interacting domain death agonist;BH3-interacting domain death agonist p15;BH3-interacting domain death agonist p13;BH3-interacting domain death agonist p11	BID	no	no
2.14513	-0.479659	O00499	Myc box-dependent-interacting protein 1	BIN1	no	no
1.07406	-0.446036	J3KSD8;Q13867;K7ESE8;K7ES02	Bleomycin hydrolase	BLMH	no	no
3.1049	-0.866107	P53004	Biliverdin reductase A	BLVRA	no	no
3.51813	-0.861357	A0A2R8YEP4;P30043;M0R192;A0A2R8Y7Y9;M0QZL1	Flavin reductase (NADPH)	BLVRB	no	no
1.44702	0.46286	Q14692	Ribosome biogenesis protein BMS1 homolog	BMS1	no	no
1.63256	0.478541	Q12981	Vesicle transport protein SEC20	BNIP1	no	no
3.73184	-1.05126	H3BTW0;H3BVE0;Q9H3K6;A0A087WZT3;H3BPT9;A0A0B4J295;A0A499FJE1	BolA-like protein 2	BOLA2;BOLA2B	no	no
2.02911	0.526282	Q86WA6;Q49AI2;B4DML3	Valacyclovir hydrolase	BPHL	no	no
2.52148	-0.687673	O95861;A6NF51;F8VZG4;F8W1J0	3(2),5-bisphosphate nucleotidase 1	BPNT1	no	no
1.13307	-0.337653	P46736;X6RJS7	Lys-63-specific deubiquitinase BRCC36	BRCC3	no	no
2.72306	0.229664	O60885;M0QZD9	Bromodomain-containing protein 4	BRD4	no	no
3.20857	0.519097	A0A5F9ZHY7;Q8WY22	BRI3-binding protein	BRI3BP	no	no
1.13214	1.51151	E9PIU3;A0A804HK83;H7BXM1;A0A804HIJ7;A0A804HJB1;A0A804HKZ9;A0A804HHX0;J3KQ12;A0A804HK11;E9PJK0;E9PSB5;A0A804HJW1;A0A804HIE2;F8W7Q8;Q96G97	Seipin	BSCL2	no	no
1.59953	0.358937	A0A7P0TA85;P35613;A0A087WUV8;A0A7P0TB04;I3L192	Basigin	BSG	no	no
2.08235	-0.37693	P20290;A0A7I2YQL2;A0A7I2V3T6;A0A7I2V5Y3;D6RDG3	Transcription factor BTF3	BTF3	no	no
2.46909	-0.446434	Q96K17;E9PL10	Transcription factor BTF3 homolog 4;Transcription factor BTF3	BTF3L4	no	no
2.9595	-0.797782	O60566	Mitotic checkpoint serine/threonine-protein kinase BUB1 beta	BUB1B	no	no
2.54656	-0.373718	Q7L1Q6;C9IZ80	Basic leucine zipper and W2 domain-containing protein 1	BZW1	no	no
2.1815	-0.40732	E7ETZ4;Q9Y6E2;B5MCH7;B5MCE7;Q75MG1	Basic leucine zipper and W2 domain-containing protein 2	BZW2	no	no
1.75967	-0.540241	Q5T2E6	UPF0668 protein C10orf76	C10orf76	no	no
1.33318	0.307285	Q9H8K7	Uncharacterized protein C10orf88	C10orf88	no	no
1.0506	-0.450417	A0A1W2PRB8;E9PR95;E9PSC3;E9PLC5;E9PLB3;E9PIP1;E9PPB5;E9PQS1;A0A087WT99;Q9H0W9	Ester hydrolase C11orf54	C11orf54	no	no
2.83406	-0.499321	Q9H3H3	UPF0696 protein C11orf68	C11orf68	no	no
2.48042	-0.390864	Q9HB07;F8VR84;F8VQQ3	UPF0160 protein MYG1, mitochondrial	C12orf10	no	no
2.81723	0.338183	H3BR29;H3BSM7;Q96GQ5	RUS1 family protein C16orf58	C16orf58	no	no
2.20432	-0.354144	Q7Z3J2;E7EWW0;F5H7K1;H3BV68;H3BVG8	UPF0505 protein C16orf62	C16orf62	no	no
0.727909	-1.48277	Q9BQ61	Uncharacterized protein C19orf43	C19orf43	no	no
1.41504	0.26442	Q9BSF4	Uncharacterized protein C19orf52	C19orf52	no	no
3.67785	-1.93167	Q9NS00	Glycoprotein-N-acetylgalactosamine 3-beta-galactosyltransferase 1	C1GALT1	no	no
4.07331	-1.81805	Q96EU7	C1GALT1-specific chaperone 1	C1GALT1C1	no	no
1.64062	-2.00188	E5RI90;Q9H425	Uncharacterized protein C1orf198	C1orf198	no	no
2.50788	0.299644	A0A096LPI6;P0DPI2;A0A0B4J2D5;A0A096LNH5;H7C1F6;H7C2G3		C21orf33	no	no
0.827545	0.788446	Q9Y426	C2 domain-containing protein 2	C2CD2	no	no
1.01104	-1.31928	Q5JPI3	Uncharacterized protein C3orf38	C3orf38	no	no
1.50207	0.378104	Q96N11	Uncharacterized protein C7orf26	C7orf26	no	no
2.98292	0.237667	C9JQV0;Q9BRJ6;H7C0T1;H7C2R9	Uncharacterized protein C7orf50	C7orf50	no	no
2.77045	-0.524659	Q9Y376	Calcium-binding protein 39	CAB39	no	no
1.96908	0.275256	P54289	Voltage-dependent calcium channel subunit alpha-2/delta-1;Voltage-dependent calcium channel subunit alpha-2-1;Voltage-dependent calcium channel subunit delta-1	CACNA2D1	no	no
1.84386	1.80053	Q8WUQ7;K7ENY9	Cactin	CACTIN	no	no
3.47788	-0.495991	Q9HB71	Calcyclin-binding protein	CACYBP	no	no
2.35639	-0.289864	F8VPD4;P27708	CAD protein;Glutamine-dependent carbamoyl-phosphate synthase;Aspartate carbamoyltransferase;Dihydroorotase	CAD	no	no
2.38864	-0.28623	E7EX44;Q05682	Caldesmon	CALD1	no	no
1.14585	-0.891016	P0DP25;P0DP24;P0DP23;E7EMB3;M0QZ52;Q96HY3		CALM2;CALM3	no	no
6.44801	-0.993298	O43852;H0Y875	Calumenin	CALU	no	no
2.062	-0.332461	A0A2Q3DQE3;H0Y6G2;Q13555;Q8WU40;Q5SWX3;H7BXS4	Calcium/calmodulin-dependent protein kinase type II subunit gamma	CAMK2G;CAMK2B	no	no
2.28271	0.597335	A0A7I2V518;P49069;A0A7I2V377	Calcium signal-modulating cyclophilin ligand	CAMLG	no	no
1.53476	-0.300928	O75155	Cullin-associated NEDD8-dissociated protein 2	CAND2	no	no
1.88306	0.240249	P27824;A0A7P0TAE9;A0A7P0T840;A0A7P0T937;A0A7P0TB65;A0A7P0T8G1;A0A7P0T9L0;A0A7P0Z484;D6RGY2;A0A7P0Z4D6;A0A7P0TAR9	Calnexin	CANX	no	no
3.20295	-0.450154	Q01518	Adenylyl cyclase-associated protein 1	CAP1	no	no
1.85735	-0.300611	Q5T0R9	Adenylyl cyclase-associated protein	CAP1	no	no
3.36397	-0.444287	P40123;E9PDI2;B7Z385	Adenylyl cyclase-associated protein 2;Adenylyl cyclase-associated protein	CAP2	no	no
3.82099	-0.53772	P07384	Calpain-1 catalytic subunit	CAPN1	no	no
2.96339	-0.501463	P17655	Calpain-2 catalytic subunit	CAPN2	no	no
2.49969	-0.575935	A0A0C4DGQ5;P04632;K7ELJ7;A0A075B7C0;U3KQE2;K7EM73;K7EIV0	Calpain small subunit 1	CAPNS1	no	no
2.99391	-0.322511	P52907	F-actin-capping protein subunit alpha-1	CAPZA1	no	no
1.60197	-0.334055	P47755;C9JUG7;F8W9N7	F-actin-capping protein subunit alpha-2	CAPZA2	no	no
2.37834	-0.364226	B1AK88		CAPZB	no	no
3.38489	-1.07078	Q9Y2V2	Calcium-regulated heat stable protein 1	CARHSP1	no	no
2.77299	-0.345413	B4DKY1;P49589	Cysteine--tRNA ligase, cytoplasmic	CARS	no	no
5.65402	-1.86903	Q6P4E1;H0YM51;A0A3B3IRW9	Protein CASC4	CASC4	no	no
0.860541	0.649819	A0A2U3TZN6;A0A2U3TZM4;A0A7I2RJN6;A0A2R8YFN5;A0A2U3TZM1;A0A2R8YE77;Q5JS79;A0A2R8YEK3;O14936;A0A2R8YEJ7;A0A2R8Y3B3;A0A2R8Y6F8;A0A2R8Y6D8	Peripheral plasma membrane protein CASK	CASK	no	no
2.12035	-0.743895	P42574;C9JXR7;A8MVM1	Caspase-3;Caspase-3 subunit p17;Caspase-3 subunit p12	CASP3	no	no
1.64301	-0.450846	P55212;D6RHU3	Caspase-6;Caspase-6 subunit p18;Caspase-6 subunit p11	CASP6	no	no
3.15843	-0.344752	A0A6Q8PH20;A0A0C4DGB5;A0A6Q8PGN6;B7Z574;E7EVY3;A0A6Q8PFE5;A0A6Q8PG72;E9PCH5;A0A6Q8PGG5;A0A6Q8PFF6;E9PDE4;H0Y9H6;H0Y7F0;E7EQ12;E7EQA0;H0YD33		CAST	no	no
1.20409	0.408453	Q03135;E9PCT5;C9JKI3	Caveolin-1;Caveolin	CAV1	no	no
2.99889	-0.485634	A0A0U1RR39;A0A1B0GW38;A0A0U1RQX8;P22681	E3 ubiquitin-protein ligase CBL	CBL	no	no
3.91696	-0.657091	P16152;E9PQ63;A8MTM1	Carbonyl reductase [NADPH] 1	CBR1	no	no
2.49798	-0.730362	O75828	Carbonyl reductase [NADPH] 3	CBR3	no	no
1.5187	-1.40226	Q5T0F9;H7C1U3;H0Y517	Coiled-coil and C2 domain-containing protein 1B	CC2D1B	no	no
2.06295	0.243701	Q8IX12;A0A0C4DGG8;F5H2E6;F5H1H2	Cell division cycle and apoptosis regulator protein 1	CCAR1	no	no
2.02703	0.208597	Q8N163;G3V119;H0YB24	Cell cycle and apoptosis regulator protein 2	CCAR2	no	no
3.87377	-0.441431	Q96JG6	Coiled-coil domain-containing protein 132	CCDC132	no	no
2.3319	0.283324	Q9H6E4;B0QY51	Coiled-coil domain-containing protein 134	CCDC134	no	no
2.39352	-0.42135	O60826	Coiled-coil domain-containing protein 22	CCDC22	no	no
1.83682	-1.17463	Q86WR0	Coiled-coil domain-containing protein 25	CCDC25	no	no
3.35918	0.282513	Q96A33	Coiled-coil domain-containing protein 47	CCDC47	no	no
0.979844	0.926113	Q8IVM0	Coiled-coil domain-containing protein 50	CCDC50	no	no
2.19953	0.491639	C9JQ41;H7C525;Q4VC31	Coiled-coil domain-containing protein 58	CCDC58	no	no
1.83343	-0.319909	Q16204	Coiled-coil domain-containing protein 6	CCDC6	no	no
0.725656	-1.12441	Q3V6T2;A0A2R8Y7B1;A0A2U3TZV9;A0A2R8Y4X4;A0A2R8YG73;A0A2R8Y4W8;A0A2R8YGU1;A0A2R8YCU9;A0A2R8Y820;A0A2R8YG52;A0A2R8Y885	Girdin	CCDC88A	no	no
2.19091	0.413829	E9PKQ5;J3KN19		CCDC90B	no	no
2.73318	-0.550376	P24385	G1/S-specific cyclin-D1	CCND1	no	no
2.90283	0.566985	Q9ULG6	Cell cycle progression protein 1	CCPG1	no	no
5.76766	-0.486467	P78371;F5GWF6;F8VQ14	T-complex protein 1 subunit beta	CCT2	no	no
4.85791	-0.423529	P49368;B4DUR8	T-complex protein 1 subunit gamma	CCT3	no	no
4.19923	-0.487492	P50991	T-complex protein 1 subunit delta	CCT4	no	no
5.80595	-0.455358	P48643;B7ZAR1;E9PCA1;E7ENZ3	T-complex protein 1 subunit epsilon	CCT5	no	no
3.80352	-0.428577	P40227	T-complex protein 1 subunit zeta	CCT6A	no	no
3.20576	-0.422779	Q99832	T-complex protein 1 subunit eta	CCT7	no	no
5.77052	-0.55533	P50990	T-complex protein 1 subunit theta	CCT8	no	no
2.87937	0.382194	Q6YHK3	CD109 antigen	CD109	no	no
0.71834	3.03513	K4DIA7;E9PMR4;P48509;E9PRJ3	Tetraspanin;CD151 antigen	CD151	no	no
2.01836	0.551339	A0A0C4DGH0;Q5ZPR3;H0YL10	CD276 antigen	CD276	no	no
1.45897	-0.286283	Q9Y5K6	CD2-associated protein	CD2AP	no	no
1.5445	0.302022	H0YD13;P16070;H0Y2P0;H0YE40	CD44 antigen	CD44	no	no
1.9316	0.367038	E9PNW4;A0A2U3TZL5;P13987	CD59 glycoprotein	CD59	no	no
1.79309	0.62919	F8VNT9;F8VV56;F8W022;F8VWK8;P08962	Tetraspanin;CD63 antigen	CD63	no	no
1.49047	0.3161	A6NMH8;E9PRJ8;H0YDL9;H0YDJ9;P60033;E9PJK1;E9PIF1	Tetraspanin;CD81 antigen	CD81	no	no
2.68221	0.447224	P48960	CD97 antigen;CD97 antigen subunit alpha;CD97 antigen subunit beta	CD97	no	no
1.0632	-0.690824	X6RKY7;X6RF82;X6RA30;O75794	Cell division cycle protein 123 homolog	CDC123	no	no
1.69853	-0.650662	P49427;U3KQ77;U3KPV8	Ubiquitin-conjugating enzyme E2 R1	CDC34	no	no
2.69418	-0.713645	C9JEZ4;Q9UKI2	Cdc42 effector protein 3	CDC42EP3	no	no
1.58607	1.14932	Q9NRR3;D6REL0	CDC42 small effector protein 2	CDC42SE2	no	no
2.63136	0.280271	Q6P1J9;A0A3B3IRP5;A0A1B0GUB2;A0A2R8YHB3	Parafibromin	CDC73	no	no
1.88291	0.407529	Q9H5V8	CUB domain-containing protein 1	CDCP1	no	no
3.22365	0.575035	P19022;C9J126;C9JMH2;A0A6Q8PF58;A0A6Q8PHJ8	Cadherin-2	CDH2	no	no
1.40147	0.386103	O14735;B3KY94;H3BUR9	CDP-diacylglycerol--inositol 3-phosphatidyltransferase	CDIPT	no	no
4.51733	-0.626612	P06493;A0A024QZP7;E5RIU6	Cyclin-dependent kinase 1	CDK1;CDC2	no	no
1.52766	-0.431723	Q00536;H0YAZ9;E5RGN0	Cyclin-dependent kinase 16	CDK16	no	no
1.58915	-0.286208	G3V5T9;P24941;E7ESI2	Cyclin-dependent kinase 2	CDK2	no	no
2.00675	-0.478362	Q00535	Cyclin-dependent-like kinase 5	CDK5	no	no
2.29053	0.317599	Q96JB5;J3QQY1	CDK5 regulatory subunit-associated protein 3	CDK5RAP3	no	no
1.14307	-0.98547	Q00534	Cyclin-dependent kinase 6	CDK6	no	no
1.9322	0.386984	Q5VV42	Threonylcarbamoyladenosine tRNA methylthiotransferase	CDKAL1	no	no
2.10703	-0.920621	K7ES20;K7ENC6;J3QRG6;P42771;P42772	Cyclin-dependent kinase inhibitor 2A;Cyclin-dependent kinase 4 inhibitor B	CDKN2A;CDKN2B	no	no
2.18823	1.40483	Q01850;H3BU23	Cerebellar degeneration-related protein 2	CDR2	no	no
2.00421	0.454041	O95674	Phosphatidate cytidylyltransferase 2	CDS2	no	no
3.56599	-0.518426	Q9UKY7;A0A8I5KX85;D6R9V8	Protein CDV3 homolog	CDV3	no	no
2.45136	0.412107	Q03701	CCAAT/enhancer-binding protein zeta	CEBPZ	no	no
3.59657	0.293427	Q9BXW7	Cat eye syndrome critical region protein 5	CECR5	no	no
2.69288	1.38455	Q8WUJ3	Cell migration-inducing and hyaluronan-binding protein	CEMIP	no	no
1.42988	-0.726584	Q8IW35;E9PG22;H7C4Y5	Centrosomal protein of 97 kDa	CEP97	no	no
2.25339	0.357602	Q5SZE1;Q96G23;H0YNU7;Q5SZE2;Q5SZE3;H0YKH6;Q5SZE4	Ceramide synthase 2	CERS2	no	no
3.94792	-0.4417	P23528;G3V1A4;E9PK25;E9PP50;E9PQB7	Cofilin-1	CFL1	no	no
2.19894	-0.36197	Q9Y281	Cofilin-2	CFL2	no	no
1.85909	0.289777	Q96JM3	Chromosome alignment-maintaining phosphoprotein 1	CHAMP1	no	no
2.85888	0.560966	C9JRZ6;Q9NX63;F8WAR4;A0A286YEX5	MICOS complex subunit MIC19	CHCHD3	no	no
0.90617	-1.41072	Q8N4Q1	Mitochondrial intermembrane space import and assembly protein 40	CHCHD4	no	no
2.24722	0.396163	Q9BWS9	Chitinase domain-containing protein 1	CHID1	no	no
2.10308	-0.395257	F5H875;A0A6Q8PF35;F8VUA2;F8VVT7;Q9HD42;A0A6Q8PGM8;A0A6Q8PHU0;A0A6Q8PG85;A0A6Q8PFF8;A0A6Q8PFF9	Charged multivesicular body protein 1a	CHMP1A	no	no
1.6243	-0.411673	Q9H444	Charged multivesicular body protein 4b	CHMP4B	no	no
2.29441	1.08287	A0A452Q6Z9;Q9BU40	Chordin-like protein 1	CHRDL1	no	no
3.12612	-0.895671	Q8NCH0;H0YN65	Carbohydrate sulfotransferase 14	CHST14	no	no
3.03449	-1.65801	Q7LGC8	Carbohydrate sulfotransferase 3	CHST3	no	no
1.88245	-0.248301	O15111	Inhibitor of nuclear factor kappa-B kinase subunit alpha	CHUK	no	no
2.06216	-0.560908	H3BV90;Q6FI81;H3BUG4;H3BT65;H3BQ23;H3BPG7	Anamorsin	CIAPIN1	no	no
2.20194	0.30564	Q14011;K7ENX8;K7ELV6;K7EJV5;K7ELT6;K7EJV1;K7EMY9;K7EPM4;K7ER40;K7EQR7;D6W5Y5	Cold-inducible RNA-binding protein	CIRBP	no	no
1.25095	0.453785	Q8N5K1;A0A2R8Y540;I3L1N9	CDGSH iron-sulfur domain-containing protein 2	CISD2	no	no
1.49056	-0.358413	Q8WWK9	Cytoskeleton-associated protein 2	CKAP2	no	no
1.95063	0.298377	Q07065	Cytoskeleton-associated protein 4	CKAP4	no	no
3.61652	-0.240757	Q14008	Cytoskeleton-associated protein 5	CKAP5	no	no
2.07354	-0.245951	Q7Z460;F8WA11;H0Y5T1	CLIP-associating protein 1	CLASP1	no	no
1.62954	0.335869	A0A6Q8PFF7;A0A6Q8PG14;A0A6Q8PG30;A0A6Q8PHQ1;A0A6Q8PEZ7;Q96S66;A0A6Q8PG75;A0A6Q8PGA4;A0A8I5KRC0;Q5T1P5;A0A6Q8PG68	Chloride channel CLIC-like protein 1	CLCC1	no	no
4.92029	0.376647	O14967	Calmegin	CLGN	no	no
2.98223	-0.712444	O00299	Chloride intracellular channel protein 1	CLIC1	no	no
4.20512	-0.767432	Q9Y696	Chloride intracellular channel protein 4	CLIC4	no	no
1.96499	-0.339878	P30622;J3KP58;F5H0N7;A0A3B3ITA2	CAP-Gly domain-containing linker protein 1	CLIP1	no	no
0.912957	0.564895	Q9H6B4	CXADR-like membrane protein	CLMP	no	no
1.62341	0.294824	Q9NWW5;H3BTY4;A0A1B0GUD2;H3BUT1;A0A0S2Z5D0;H3BUV4;A0A1B0GTU6	Ceroid-lipofuscinosis neuronal protein 6	CLN6	no	no
1.9395	0.329364	Q9H078;A0A2U3TZY2;H0YGM0	Caseinolytic peptidase B protein homolog	CLPB	no	no
2.4884	0.424834	Q16740;M0R208	ATP-dependent Clp protease proteolytic subunit, mitochondrial;ATP-dependent Clp protease proteolytic subunit	CLPP	no	no
3.04494	0.330919	O96005	Cleft lip and palate transmembrane protein 1	CLPTM1	no	no
1.98649	0.339105	G5E9Z2		CLPTM1L	no	no
5.51732	2.80284	O94985;A0A3B3ITY6;Q5SR54	Calsyntenin-1;Soluble Alc-alpha;CTF1-alpha	CLSTN1	no	no
3.63445	-0.48091	A0A494C0R8;K7EIG1;I3L2B0		CLUH	no	no
1.69228	0.295057	Q8NFW8	N-acylneuraminate cytidylyltransferase	CMAS	no	no
2.96608	-0.664154	P30085;Q5T0D2;A0A494BXC7	UMP-CMP kinase	CMPK1	no	no
2.32213	-0.446827	Q96KP4	Cytosolic non-specific dipeptidase	CNDP2	no	no
4.19491	-0.823843	B4DDF4;B4DUT8;Q99439;H3BVI6;A0A087X271;A0A087X1X5;K7ES69	Calponin;Calponin-2	CNN2	no	no
3.49335	-0.754877	Q15417	Calponin-3	CNN3	no	no
3.03133	-0.17846	A5YKK6	CCR4-NOT transcription complex subunit 1	CNOT1	no	no
1.09932	-1.24266	H0Y9C1;H0Y9Z5;Q96LI5;Q9ULM6	CCR4-NOT transcription complex subunit 6-like;CCR4-NOT transcription complex subunit 6	CNOT6L;CNOT6	no	no
0.763184	-0.851636	Q9UIV1;H0YAV9;E5RGH2	CCR4-NOT transcription complex subunit 7	CNOT7	no	no
1.83262	-0.543622	Q96F85;B8ZZB8	CB1 cannabinoid receptor-interacting protein 1	CNRIP1	no	no
1.87193	0.219931	P78357	Contactin-associated protein 1	CNTNAP1	no	no
2.54732	-0.514836	A0A6I8PIQ6;A0A0A0MS45;J3KNI1;Q9H9E3	Conserved oligomeric Golgi complex subunit 4	COG4	no	no
1.99082	-0.226774	Q9UP83	Conserved oligomeric Golgi complex subunit 5	COG5	no	no
2.28729	-0.334767	Q9Y2V7	Conserved oligomeric Golgi complex subunit 6	COG6	no	no
2.61688	-0.383204	P83436	Conserved oligomeric Golgi complex subunit 7	COG7	no	no
1.69736	0.5509	Q02388	Collagen alpha-1(VII) chain	COL7A1	no	no
2.64981	0.613787	P27658	Collagen alpha-1(VIII) chain;Vastatin	COL8A1	no	no
2.21446	-0.191133	Q8NBJ5;M0QX72	Procollagen galactosyltransferase 1	COLGALT1	no	no
1.49131	-0.599573	Q86X83;F8WBW1;F8WC41	COMM domain-containing protein 2	COMMD2	no	no
1.82877	-0.880092	Q9UBI1;R4GMW6;H0Y4W0;H0Y6Z9;R4GN54;H0Y4E5	COMM domain-containing protein 3	COMMD3;COMMD3-BMI1	no	no
2.46515	-0.496893	Q9H0A8;A0A0B4J287;H3BM91;H3BQF2	COMM domain-containing protein 4	COMMD4	no	no
2.752	-0.530851	Q9P000;E9PJ95	COMM domain-containing protein 9	COMMD9	no	no
1.82145	0.257298	P21964;A0A7I2V370;E7EMS6;E7EUU8;A0A7I2V3G7;H7BZ45	Catechol O-methyltransferase	COMT	no	no
0.878895	0.599144	Q86VU5;R4GNF4	Catechol O-methyltransferase domain-containing protein 1	COMTD1	no	no
2.39627	-0.2458	P53618	Coatomer subunit beta	COPB1	no	no
2.15805	-0.224196	H0Y938;H0YAC7;P35606;A0A7I2V258	Coatomer subunit beta	COPB2	no	no
2.70994	0.654833	Q5HYK3;B4DP72	2-methoxy-6-polyprenyl-1,4-benzoquinol methylase, mitochondrial	COQ5	no	no
2.56959	-0.519598	O75208;H3BSJ5;H3BNT2;H3BPC6;H3BRC0	Ubiquinone biosynthesis protein COQ9, mitochondrial	COQ9	no	no
1.26386	-0.362098	P31146;H3BRY3	Coronin-1A;Coronin	CORO1A	no	no
2.69647	-0.923911	Q14019;H3BT58	Coactosin-like protein	COTL1	no	no
0.769303	1.18553	Q9Y6N1;B4DI26	Cytochrome c oxidase assembly protein COX11, mitochondrial	COX11	no	no
2.76917	0.464943	Q5RI15	Cytochrome c oxidase protein 20 homolog	COX20	no	no
1.57268	0.268689	P13073;Q86WV2;H3BN72;H3BNV9;H3BPG0	Cytochrome c oxidase subunit 4 isoform 1, mitochondrial	COX4I1	no	no
1.07644	0.484699	P20674;H3BNX8;H3BRM5;H3BV69	Cytochrome c oxidase subunit 5A, mitochondrial	COX5A	no	no
1.28781	0.301058	P10606	Cytochrome c oxidase subunit 5B, mitochondrial	COX5B	no	no
1.2015	0.609118	E5RJZ1;H0YBD2;O14548	Cytochrome c oxidase subunit 7A-related protein, mitochondrial	COX7A2L	no	no
6.28575	0.996546	Q9UI42;B7Z5J4	Carboxypeptidase A4	CPA4	no	no
1.78455	-0.355008	O75976	Carboxypeptidase D	CPD	no	no
1.85057	-0.445858	Q99829;B0QZ18;A6PVH9;F2Z2V0;E7ENH5;Q5JX44;Q5JX58;Q5JX45;Q5JX59;Q5JX60	Copine-1	CPNE1	no	no
3.89366	-0.606311	O75131;A0A087WYQ3	Copine-3	CPNE3	no	no
2.08076	0.298769	Q9P2I0	Cleavage and polyadenylation specificity factor subunit 2	CPSF2	no	no
2.98522	0.219231	Q9UKF6;G5E9W3	Cleavage and polyadenylation specificity factor subunit 3	CPSF3	no	no
1.11913	0.728947	B7Z7B0;H7C419;C9JEV9;O95639	Cleavage and polyadenylation specificity factor subunit 4	CPSF4	no	no
2.1161	0.237274	F8WJN3;Q16630	Cleavage and polyadenylation specificity factor subunit 6	CPSF6	no	no
3.49544	0.408543	F5H669;Q8N684;F5H6M0;F5H047;J3QT54	Cleavage and polyadenylation specificity factor subunit 7	CPSF7	no	no
1.60343	0.250413	P50416	Carnitine O-palmitoyltransferase 1, liver isoform	CPT1A	no	no
2.68118	0.252839	P23786;A0A1B0GTB8;A0A1B0GWC0;A0A1B0GVF3;A0A1B0GV75	Carnitine O-palmitoyltransferase 2, mitochondrial	CPT2	no	no
1.87088	0.386146	P16220;C9JBT4;C9J896	Cyclic AMP-responsive element-binding protein 1	CREB1	no	no
1.31271	0.848557	Q96HD1;A0A8C8KJP3;A0A804HKD9;A0A669KAV0;A0A804HL57;A0A804HJB9;A0A804HJJ0;A0A804HL60;A0A804HKP9;A0A804HKP7;A0A804HJM5;A0A804HKL1;A0A804HL34;A0A669KBB3;A0A804HJ85;A0A669KB87;A0A804HL07	Cysteine-rich with EGF-like domain protein 1	CRELD1	no	no
1.2103	1.08993	Q9NZV1	Cysteine-rich motor neuron 1 protein;Processed cysteine-rich motor neuron 1 protein	CRIM1	no	no
1.40518	-0.423845	H0YFA4;P52943	Cysteine-rich protein 2	CRIP2	no	no
2.72552	-0.636366	P46108;I3L297	Adapter molecule crk	CRK	no	no
3.65244	-0.615941	P46109	Crk-like protein	CRKL	no	no
2.15301	-0.607288	A6NMA8;O95825;A6NND8;A6NHJ8	Quinone oxidoreductase-like protein 1	CRYZL1	no	no
1.55503	0.247115	O75390;B4DJV2;A0A0C4DGI3	Citrate synthase, mitochondrial;Citrate synthase	CS	no	no
3.86766	-0.340279	P55060	Exportin-2	CSE1L	no	no
1.58544	-0.39538	P41240	Tyrosine-protein kinase CSK	CSK	no	no
3.17472	0.290568	P19784;H3BNI9;H3BSA1	Casein kinase II subunit alpha	CSNK2A2	no	no
4.70563	-0.903655	P21291;E9PS42;E9PND2	Cysteine and glycine-rich protein 1	CSRP1	no	no
5.37289	2.26111	P01034	Cystatin-C	CST3	no	no
2.58818	-1.08701	P04080;A0A1W2PQG6	Cystatin-B	CSTB	no	no
1.86188	0.265684	Q12996;E9PLP8	Cleavage stimulation factor subunit 3	CSTF3	no	no
2.27259	0.443636	Q05D32;H0YMH7	CTD small phosphatase-like protein 2	CTDSPL2	no	no
1.42888	0.270041	A0A2R8Y804;A0A2R8Y543;A0A2R8YCH5;A0A2R8Y5A3;P35222;B4DGU4;A0A2R8Y7Z0;A0A2R8Y750;A0A2R8Y5Z1;A0A2R8Y5C3	Catenin beta-1	CTNNB1	no	no
2.62068	0.232187	Q8WYA6;A0A087WUB9	Beta-catenin-like protein 1	CTNNBL1	no	no
3.71953	-0.687859	A0A3B3IRI2;P17812;B4E1E0;A0A3B3IRQ8;A0A3B3ITF6;A0A3B3ITB8	CTP synthase 1;CTP synthase	CTPS1	no	no
1.83832	-0.717914	Q9NRF8	CTP synthase 2	CTPS2	no	no
2.55774	0.266844	Q6PD62	RNA polymerase-associated protein CTR9 homolog	CTR9	no	no
1.58315	0.42507	A0A7I2V5M3;P07711;A0A7I2V484;Q5T8F0;A0A7I2YQA2;A0A7I2YQB5;A0A7I2V2H7	Cathepsin L1;Cathepsin L1 heavy chain;Cathepsin L1 light chain	CTSL	no	no
3.0885	-0.273907	Q14247	Src substrate cortactin	CTTN	no	no
2.20646	-0.194176	Q9P2B4	CTTNBP2 N-terminal-like protein	CTTNBP2NL	no	no
1.75135	-1.23836	Q9H467	CUE domain-containing protein 2	CUEDC2	no	no
2.77031	0.452813	A0A8I5KSY3;D6RFH4;A0A8I5QKN7;A0A8I5KYK4;A0A8I5KSY8;O43169;A0A8I5KP74;H3BUX2;J3QR91;A0A8I5KX20;A0A8I5QJ67	Cytochrome b5 type B	CYB5B	no	no
2.28918	0.358328	P00387;A0A8J8YWN6;A0A8I5QKX1;A0A8I5KW26;A0A8I5KR71;A0A8J8Z3C6;A0A8I5KYU1;A0A8I5QKT9;A0A8I5KPU0;B1AHF3;A0A8I5KVD2	NADH-cytochrome b5 reductase 3;NADH-cytochrome b5 reductase 3 membrane-bound form;NADH-cytochrome b5 reductase 3 soluble form	CYB5R3	no	no
1.28942	0.310397	P08574	Cytochrome c1, heme protein, mitochondrial	CYC1	no	no
1.71288	0.574811	C9JFR7;P99999	Cytochrome c	CYCS	no	no
2.50649	-0.250902	Q7L576;A0A0G2JQT1;A0A0G2JR96	Cytoplasmic FMR1-interacting protein 1	CYFIP1	no	no
1.8836	0.350899	Q6UW02;E9PHG5;C9J8K7;F8WBE2	Cytochrome P450 20A1	CYP20A1	no	no
2.72935	0.505408	Q14118	Dystroglycan;Alpha-dystroglycan;Beta-dystroglycan	DAG1	no	no
1.58481	0.321423	E7ET49;Q8NCG7	Sn1-specific diacylglycerol lipase beta	DAGLB	no	no
1.62112	-0.243797	P14868	Aspartate--tRNA ligase, cytoplasmic	DARS	no	no
2.23219	0.356865	K7EQ02;K7EQ55;K7EK33;Q96EP5	DAZ-associated protein 1	DAZAP1	no	no
3.63945	-0.587106	Q9UJU6;H0Y5J4	Drebrin-like protein	DBNL	no	no
2.3604	0.616487	A0A7P0Z494;P11182;A0A7P0T9W1;Q5VVL7	Lipoamide acyltransferase component of branched-chain alpha-keto acid dehydrogenase complex, mitochondrial	DBT	no	no
1.76883	0.335481	Q9NXF7	DDB1- and CUL4-associated factor 16	DCAF16	no	no
3.44967	0.366556	Q8WVC6;A0A8I5KT67	Dephospho-CoA kinase domain-containing protein	DCAKD	no	no
2.98035	0.406203	Q96PD2	Discoidin, CUB and LCCL domain-containing protein 2	DCBLD2	no	no
1.64088	-0.437232	P27707;D6RFG8;D6RCP9	Deoxycytidine kinase	DCK	no	no
3.5942	-0.293104	E7EX90;A0A804CDA6;A0A7P0Z4C3;Q14203;Q6AWB1	Dynactin subunit 1	DCTN1;DKFZp686E0752	no	no
2.12447	-0.486241	Q13561;A0A7I2V4Y9;A0A7I2V4H4;A8K8J9;H0YI98;F8W1I6;F8VW18;A0A7I2V390	Dynactin subunit 2	DCTN2	no	no
2.18079	-0.31336	X6RA56;A0A0A0MRV8;X6RLR1;O75935;X6RCK5	Dynactin subunit 3	DCTN3	no	no
1.3816	-0.30302	Q9UJW0	Dynactin subunit 4	DCTN4	no	no
1.90038	-0.345958	Q9BTE1;H3BUD2;H3BS05;H3BR94	Dynactin subunit 5	DCTN5	no	no
0.838549	-1.24025	C9JVE2;Q96GG9;C9JRU6;C9J0B2;C9J8R4	DCN1-like protein;DCN1-like protein 1	DCUN1D1	no	no
3.0257	-0.828321	O94760	N(G),N(G)-dimethylarginine dimethylaminohydrolase 1	DDAH1	no	no
2.7488	-0.689435	O95865;A0A140T971;Q5SSV3;Q5SRR8;H0Y7N1	N(G),N(G)-dimethylarginine dimethylaminohydrolase 2	DDAH2	no	no
2.36741	0.243467	A0A0C4DGS1;P39656	Dolichyl-diphosphooligosaccharide--protein glycosyltransferase 48 kDa subunit	DDOST	no	no
3.85996	0.600521	Q16832	Discoidin domain-containing receptor 2	DDR2	no	no
2.08836	0.468607	Q96HY6;A0A0A0MRX2	DDRGK domain-containing protein 1	DDRGK1	no	no
1.87735	-0.590688	P30046;J3KQ18;B5MC82;A6NHG4	D-dopachrome decarboxylase;D-dopachrome decarboxylase-like protein	DDT;DDTL	no	no
2.55005	0.598633	A0A8I5KQZ1;A0A3B3ISR7;E9PIF2;A0A8I5KSH6;Q13206;A0A8I5KXY1;A0A8I5KPM1;A0A8I5KUU7	Probable ATP-dependent RNA helicase DDX10	DDX10	no	no
2.72366	-0.468976	Q9UMR2;H3BQK0;H3BN59	ATP-dependent RNA helicase DDX19B	DDX19B	no	no
2.97175	0.379958	G3V529;Q9GZR7;F5GYL3;A0A1W2PRR2;A0A087WXU8	ATP-dependent RNA helicase DDX24	DDX24	no	no
4.79131	-0.607937	Q9NUL7	Probable ATP-dependent RNA helicase DDX28	DDX28	no	no
2.22732	0.309114	Q86XP3	ATP-dependent RNA helicase DDX42	DDX42	no	no
2.59905	0.285761	A0A0C4DG89		DDX46	no	no
2.60862	0.296403	Q9BQ39	ATP-dependent RNA helicase DDX50	DDX50	no	no
4.34378	0.308716	Q8N8A6	ATP-dependent RNA helicase DDX51	DDX51	no	no
2.90535	0.351464	Q9Y2R4	Probable ATP-dependent RNA helicase DDX52	DDX52	no	no
2.43586	0.305306	F5H5U2;Q8NHQ9;E7EX41	ATP-dependent RNA helicase DDX55	DDX55	no	no
1.85282	-0.389269	O95786;A0A7P0TB70;B3KWW1;A2A376	Probable ATP-dependent RNA helicase DDX58	DDX58	no	no
3.50804	-0.17566	P26196	Probable ATP-dependent RNA helicase DDX6	DDX6	no	no
1.24339	-0.322116	A0A7P0T8Y0;Q8IY21;A0A7P0TAZ7	Probable ATP-dependent RNA helicase DDX60	DDX60	no	no
1.04852	-1.14804	A0A0J9YWI0;Q4VXZ8;Q9NUI1;A0A0J9YY83	Peroxisomal 2,4-dienoyl-CoA reductase	DECR2	no	no
3.28192	0.490587	O15121	Sphingolipid delta(4)-desaturase DES1	DEGS1	no	no
2.31751	-0.456412	O43583;F8VVL1	Density-regulated protein	DENR	no	no
1.58884	-0.305354	Q9Y315;G3V158;E9PPM8;E9PMH9;E9PML7	Deoxyribose-phosphate aldolase	DERA	no	no
4.30443	0.599127	Q9BUN8;B4E1G1;E5RGY0	Derlin-1	DERL1	no	no
2.1597	0.481623	Q9GZP9;I3L1T3	Derlin-2	DERL2	no	no
3.61911	-0.754201	O60443;C9JSR4	Non-syndromic hearing impairment protein 5	DFNA5	no	no
3.43333	0.424063	E9PM00;A0A8I5KRR9;A0A804HJQ7;A0A804HI25;Q9UBM7;E9PJ54;B4E1K5;A0A804HJI8;A0A804HL56	7-dehydrocholesterol reductase	DHCR7	no	no
3.14304	-0.817927	P00374;B4DM58	Dihydrofolate reductase	DHFR	no	no
1.74406	0.446665	Q02127;I3NI32;J3QRQ3;I3L449	Dihydroorotate dehydrogenase (quinone), mitochondrial	DHODH	no	no
3.49406	0.453847	Q96LJ7	Dehydrogenase/reductase SDR family member 1	DHRS1	no	no
3.04245	0.575387	Q6IAN0;A0A0C4DGQ8;J3KRS1	Dehydrogenase/reductase SDR family member 7B	DHRS7B	no	no
3.37002	0.3929	Q8N5I4;C9JB06	Dehydrogenase/reductase SDR family member on chromosome X	DHRSX	no	no
1.62335	0.484387	Q05BE5;I3L1L6;Q9H6R0	Putative ATP-dependent RNA helicase DHX33	DHX33	no	no
2.05017	0.211591	Q8IY37;F5H3Y4	Probable ATP-dependent RNA helicase DHX37	DHX37	no	no
2.38032	0.229221	Q08211	ATP-dependent RNA helicase A	DHX9	no	no
0.749683	-0.898326	Q9NR28;A0A024RBT2	Diablo homolog, mitochondrial	DIABLO	no	no
2.4614	-0.327878	A0A2R8Y5N1;O60610	Protein diaphanous homolog 1	DIAPH1	no	no
1.87994	-0.647579	O60879	Protein diaphanous homolog 2	DIAPH2	no	no
2.47048	-0.323634	A0A7I2YBM0;Q9UPY3;H0YJZ6	Endoribonuclease Dicer	DICER1	no	no
1.71943	0.270601	Q9BTC0	Death-inducer obliterator 1	DIDO1	no	no
2.38722	0.2715	Q68CQ4	Digestive organ expansion factor homolog	DIEXF	no	no
2.56536	0.2524	O60832;C9IYT0	H/ACA ribonucleoprotein complex subunit 4	DKC1	no	no
2.58886	2.09368	F6SYF8;Q9UBP4;E9PKK9;E9PHY3;E9PKW6	Dickkopf-related protein 3	DKK3	no	no
2.0477	0.310222	A0A7P0Z4G4;A0A7P0TAG1;A0A7P0T997;A0A7P0TAX2;A0A7P0TBE2;P10515;A0A7P0TA47;E9PEJ4;A0A7P0TBK2;H0YDD4	Dihydrolipoyllysine-residue acetyltransferase component of pyruvate dehydrogenase complex, mitochondrial;Acetyltransferase component of pyruvate dehydrogenase complex	DLAT	no	no
1.60367	0.45132	E9PEX6;P09622	Dihydrolipoyl dehydrogenase;Dihydrolipoyl dehydrogenase, mitochondrial	DLD	no	no
2.50559	0.294848	Q12959;A0A590UJD9;A0A0C4DFT3;A0A590UJC5;A0A590UJ08;A0A590UJS9;A0A590UJ68;A0A590UKA8;A0A590UJR5;A0A590UJ18;A0A590UK48;C9JUA9;A0A590UJX2;A0A590UJR4;A0A590UJ81;A0A590UJ29;A0A590UK81;A0A590UJ64;E7EQD7	Disks large homolog 1	DLG1	no	no
2.0113	-0.531559	Q15398	Disks large-associated protein 5	DLGAP5	no	no
4.52272	0.496322	P36957;Q86SW4	Dihydrolipoyllysine-residue succinyltransferase component of 2-oxoglutarate dehydrogenase complex, mitochondrial	DLST	no	no
3.09285	-0.418542	P31689	DnaJ homolog subfamily A member 1	DNAJA1	no	no
3.51585	0.487678	Q96EY1	DnaJ homolog subfamily A member 3, mitochondrial	DNAJA3	no	no
2.82326	-0.342337	P25685;A0A7I2V3K7;M0QXK0	DnaJ homolog subfamily B member 1	DNAJB1	no	no
2.36606	0.2064	Q9UBS4;H7C2Y5	DnaJ homolog subfamily B member 11	DNAJB11	no	no
2.12407	0.273694	J3KPS0;Q9NXW2;V9GYN7	DnaJ homolog subfamily B member 12	DNAJB12	no	no
3.24065	0.45706	Q96KC8	DnaJ homolog subfamily C member 1	DNAJC1	no	no
3.47331	0.362138	A0A7P0TAQ9;A0A7P0Z431;Q8IXB1;A0A7P0TB97	DnaJ homolog subfamily C member 10	DNAJC10	no	no
2.72635	0.347127	Q9NVH1;B1AK20	DnaJ homolog subfamily C member 11	DNAJC11	no	no
3.49327	0.655183	Q9Y2G8;Q5TDG9;Q5TDH4	DnaJ homolog subfamily C member 16	DNAJC16	no	no
2.07078	0.230643	Q13217	DnaJ homolog subfamily C member 3	DNAJC3	no	no
2.46695	-0.234447	Q99615;A0A6I8PU73;A0A6I8PUD4;A0A6I8PS32;A0A6I8PU89;A0A6I8PIK4;A0A6I8PR89;A0A6I8PRZ0;A0A6I8PLE7;A0A6I8PUC2;K7ER44;K7EIH8;K7EPP7;K7EK03	DnaJ homolog subfamily C member 7	DNAJC7	no	no
2.73712	-0.247194	Q8WXX5	DnaJ homolog subfamily C member 9	DNAJC9	no	no
1.06242	1.03335	O00115;K7ENE5	Deoxyribonuclease-2-alpha	DNASE2	no	no
1.39086	1.18358	Q8NFT8	Delta and Notch-like epidermal growth factor-related receptor	DNER	no	no
2.16877	-0.386993	O00429	Dynamin-1-like protein	DNM1L	no	no
1.97948	-0.283409	P50570	Dynamin-2	DNM2	no	no
2.17878	-0.359488	Q6XZF7;A0A1C7CYY6;A0A1B0GTX1	Dynamin-binding protein	DNMBP	no	no
1.9262	-0.269949	E7EMB6;E5RIA4;E7ETB3;Q9ULA0	Aspartyl aminopeptidase	DNPEP	no	no
1.77325	-0.541593	Q9Y3R5;A0A8I5KUN1	Protein dopey-2	DOPEY2	no	no
1.79441	0.38713	Q92785;J3KMZ8	Zinc finger protein ubi-d4	DPF2	no	no
2.30679	0.316067	Q5QPK2;H0Y368;O60762;A0A804HJ93;A0A804HIK9	Dolichol-phosphate mannosyltransferase subunit 1	DPM1	no	no
3.95397	-0.510387	G3V1D3;G3V180;Q9NY33	Dipeptidyl peptidase 3	DPP3	no	no
2.0829	0.309368	Q9UHL4	Dipeptidyl peptidase 2	DPP7	no	no
2.93534	-0.532136	Q86TI2	Dipeptidyl peptidase 9	DPP9	no	no
1.38526	0.262237	A0A1B0GW05;A0A8I5KPK9;A0A8I5KSD1;Q2PZI1	Probable C-mannosyltransferase DPY19L1	DPY19L1	no	no
0.937076	-0.777493	Q12882	Dihydropyrimidine dehydrogenase [NADP(+)]	DPYD	no	no
4.44295	-0.547418	A0A1C7CYX9;Q16555	Dihydropyrimidinase-related protein 2	DPYSL2	no	no
3.43974	-0.483567	Q14195	Dihydropyrimidinase-related protein 3	DPYSL3	no	no
1.2488	-0.538833	A8MZF9;P55039;J3QKW7	Developmentally-regulated GTP-binding protein 2	DRG2	no	no
2.2405	-0.219626	P15924	Desmoplakin	DSP	no	no
2.35136	-0.422019	P60981;F6RFD5	Destrin	DSTN	no	no
1.43639	-0.299452	Q8TDB6	E3 ubiquitin-protein ligase DTX3L	DTX3L	no	no
3.71103	-0.473032	P23919;H7BZ20;H7C312	Thymidylate kinase	DTYMK	no	no
2.60958	-0.593074	Q9UNI6;V9GYV5;V9GY92	Dual specificity protein phosphatase 12	DUSP12	no	no
3.42714	-1.15404	P51452;K7ES89	Dual specificity protein phosphatase 3	DUSP3	no	no
3.16168	-0.301996	Q14204;A0A2R8Y706;A0A7P0T9C4;A0A7P0TA13;A0A2R8Y5T0;A0A7P0T9R4;A0A7P0TAW9;A0A7P0T7V5;A0A7P0T916;A0A7P0T8N2;A0A7P0TBJ7;A0A7P0TAF3;A0A7P0TB75;A0A2R8Y6H2;A0A7P0T9K2;A0A7P0T9F1;A0A7P0T8W5;A0A2R8YFZ7;A0A7P0TAM4;A0A7P0T825;A0A7P0TB64;A0A7P0TAV5;A0A7P0T990;A0A804HHY6;A0A7P0T942;A0A2R8YGC7;A0A7P0T9S3;A0A7P0T934	Cytoplasmic dynein 1 heavy chain 1	DYNC1H1	no	no
2.48437	-0.28706	Q13409	Cytoplasmic dynein 1 intermediate chain 2	DYNC1I2	no	no
3.41241	-0.373632	Q9Y6G9;E9PHI6	Cytoplasmic dynein 1 light intermediate chain 1	DYNC1LI1	no	no
1.99569	-0.513894	Q8NCM8	Cytoplasmic dynein 2 heavy chain 1	DYNC2H1	no	no
1.15611	-1.22072	Q9NP97;B1AKR6;Q8TF09	Dynein light chain roadblock-type 1;Dynein light chain roadblock-type 2	DYNLRB1;DYNLRB2	no	no
4.66916	0.314146	O75923	Dysferlin	DYSF	no	no
1.88634	0.214119	H7C2Q8;Q99848	Probable rRNA-processing protein EBP2	EBNA1BP2	no	no
1.38768	0.381218	Q15125;C9J719;C9JJ78;A0A494C0F3	3-beta-hydroxysteroid-Delta(8),Delta(7)-isomerase	EBP	no	no
1.35126	-0.463393	O95905;F2Z2R1;C9J316	Protein SGT1	ECD	no	no
2.52847	0.281765	A0A3B3ISF9;P42892;B4DKB2	Endothelin-converting enzyme 1	ECE1	no	no
1.48598	0.380069	P30084	Enoyl-CoA hydratase, mitochondrial	ECHS1	no	no
2.44085	0.240146	P42126;Q96DC0;H3BS70	Enoyl-CoA delta isomerase 1, mitochondrial	ECI1;DCI	no	no
2.18647	-0.210393	Q5VYK3;A0A804HJA4;J3KN16	Proteasome-associated protein ECM29 homolog	ECM29;KIAA0368	no	no
2.24987	-0.401276	O60869	Endothelial differentiation-related factor 1	EDF1	no	no
5.46952	2.01219	O43854	EGF-like repeat and discoidin I-like domain-containing protein 3	EDIL3	no	no
3.55733	-0.480407	A0A7I2V659;A0A087WVQ9;P68104;Q5VTE0;A0A7I2V5N4;A0A7I2V3H3;A0A087WV01	Elongation factor 1-alpha 1;Putative elongation factor 1-alpha-like 3;Elongation factor 1-alpha	EEF1A1;EEF1A1P5	no	no
2.88267	-0.279039	P24534	Elongation factor 1-beta	EEF1B2	no	no
2.63749	-0.357816	P29692;E9PRY8;E9PQZ1;E9PK01;A0A087X1X7	Elongation factor 1-delta	EEF1D	no	no
2.32591	-0.24761	P26641	Elongation factor 1-gamma	EEF1G	no	no
4.22403	-0.584437	P13639	Elongation factor 2	EEF2	no	no
1.84149	0.507878	P52799	Ephrin-B2	EFNB2	no	no
2.39882	-0.370149	Q7Z2Z2	Elongation factor Tu GTP-binding domain-containing protein 1	EFTUD1	no	no
2.59039	0.385252	P00533;E9PFD7;Q504U8	Epidermal growth factor receptor;Receptor protein-tyrosine kinase	EGFR	no	no
4.93804	-0.485843	Q9H4M9;A0A024R571;C9JC03;C9J2Z4	EH domain-containing protein 1	EHD1	no	no
1.99883	-0.306459	Q9NZN4	EH domain-containing protein 2	EHD2	no	no
2.30016	-0.35437	Q9H223	EH domain-containing protein 4	EHD4	no	no
1.25709	1.0701	A0A1B0GU48;A0A1B0GV09;Q9H9B1;A0A0D9SFS4;A0A0D9SER3;A0A0D9SFG7;A0A0D9SFX4;A0A1B0GW79;A0A0D9SEQ1;A0A1B0GVZ8;A0A1B0GUD1;A0A0C4DGF8	Histone-lysine N-methyltransferase EHMT1	EHMT1	no	no
3.37823	-0.487994	P41567;K7EM18	Eukaryotic translation initiation factor 1	EIF1	no	no
2.63353	-0.702208	P47813;X6RAC9;O14602;A6NJH9	Eukaryotic translation initiation factor 1A, X-chromosomal;Eukaryotic translation initiation factor 1A, Y-chromosomal	EIF1AX;EIF1AY	no	no
1.45739	-0.260051	Q9BY44;F8WAE5	Eukaryotic translation initiation factor 2A;Eukaryotic translation initiation factor 2A, N-terminally processed	EIF2A	no	no
3.90347	-0.236495	A0A7P0TBA9;P19525;A0A7P0TAL9;A0A7P0Z4M0	Interferon-induced, double-stranded RNA-activated protein kinase	EIF2AK2	no	no
1.14504	-0.351683	H0YME5;Q9P2K8	Eukaryotic translation initiation factor 2-alpha kinase 4	EIF2AK4	no	no
2.50444	-0.410974	Q14232;F5H0D0	Translation initiation factor eIF-2B subunit alpha	EIF2B1	no	no
1.59624	-0.242297	Q9NR50;H0Y580	Translation initiation factor eIF-2B subunit gamma	EIF2B3	no	no
1.14783	-0.331192	E7ERK9;Q9UI10	Translation initiation factor eIF-2B subunit delta	EIF2B4	no	no
2.47052	-0.297897	B3KS98;O15372;E5RJT0	Eukaryotic translation initiation factor 3 subunit H	EIF3H	no	no
2.4462	-0.22418	Q13347;A0A7I2YQF8;A0A7I2V3U3;A0A7P0MRT9;A0A7I2YQU2;A0A7I2YQI2;A0A7I2V613;A0A7I2V607;A0A7I2V3N2;A0A7I2V2M3;A0A7I2V640;A0A7I2V685;A0A7I2V5V8;A0A7I2YQC8;A0A7I2YQI6;A0A7I2YQT9;Q5TFK1;A0A7I2V4S8;A0A7I2V3K6;A0A7I2V4C2;A0A7I2YQP9	Eukaryotic translation initiation factor 3 subunit I	EIF3I	no	no
1.94002	-0.245191	Q9UBQ5;K7ES31;K7ERF1;K7EQM4;A0A087WVB9	Eukaryotic translation initiation factor 3 subunit K	EIF3K	no	no
3.08536	-0.456738	P60842;J3KT12;J3QS69;J3QL43;J3KTB5	Eukaryotic initiation factor 4A-I	EIF4A1	no	no
2.21618	-0.34858	Q14240;E7EQG2	Eukaryotic initiation factor 4A-II;Eukaryotic initiation factor 4A-II, N-terminally processed	EIF4A2	no	no
2.23991	-0.199116	P78344;D3DQV9;H0Y3P2	Eukaryotic translation initiation factor 4 gamma 2	EIF4G2	no	no
3.04165	-0.321913	Q15056;A0A7I2V4E4;A0A7I2V385	Eukaryotic translation initiation factor 4H	EIF4H	no	no
3.16498	-0.597003	P63241;I3L397;I3L504;Q6IS14;F8WCJ1;C9J7B5;C9J4W5;Q9GZV4	Eukaryotic translation initiation factor 5A-1;Eukaryotic translation initiation factor 5A;Eukaryotic translation initiation factor 5A-1-like;Eukaryotic translation initiation factor 5A-2	EIF5A;EIF5AL1;EIF5A2	no	no
1.36007	0.333919	Q8IZ81;D6RBS5	ELMO domain-containing protein 2	ELMOD2	no	no
1.44804	0.500245	Q6PJG2;A0A1C7CYX1	ELM2 and SANT domain-containing protein 1	ELMSAN1	no	no
1.90818	0.350763	Q9BW60	Elongation of very long chain fatty acids protein 1	ELOVL1	no	no
3.25135	0.348022	A0A8I5KW55;Q8N766;H7C5A2;A0A8I5KRL9;A0A8I5KQA0;A0A8I5KTE8	ER membrane protein complex subunit 1	EMC1	no	no
1.79341	0.440538	Q15006	ER membrane protein complex subunit 2	EMC2	no	no
1.8629	0.326906	Q9P0I2;A0A8I5KU67	ER membrane protein complex subunit 3	EMC3	no	no
2.61817	0.31804	Q9NPA0;H0YDT8;H0YDX2	ER membrane protein complex subunit 7	EMC7	no	no
2.32377	0.249743	M0R1B0;O43402	ER membrane protein complex subunit 8	EMC8	no	no
1.65485	-0.381377	B7WPE2;Q32P44;G3V1D0;H0Y3M3;G3V195	Echinoderm microtubule-associated protein-like 3	EML3	no	no
1.42697	-0.436498	B5MBZ0;Q9HC35	Echinoderm microtubule-associated protein-like 4	EML4	no	no
3.15614	-0.358736	Q8N8S7;A0A0U1RRM6;A0A0U1RQP7	Protein enabled homolog	ENAH	no	no
4.61991	-0.584947	P06733;A0A2R8Y6G6	Alpha-enolase	ENO1	no	no
1.89149	-0.446805	P09104;F5H0C8	Gamma-enolase;Enolase	ENO2	no	no
2.0748	-0.72385	Q9UHY7	Enolase-phosphatase E1	ENOPH1	no	no
2.58263	0.573785	P22413;E9PE72	Ectonucleotide pyrophosphatase/phosphodiesterase family member 1;Alkaline phosphodiesterase I;Nucleotide pyrophosphatase	ENPP1	no	no
1.66941	0.225341	Q5NDL2;F5H225	EGF domain-specific O-linked N-acetylglucosamine transferase	EOGT	no	no
1.87247	-0.239487	Q9HCE0	Ectopic P granules protein 5 homolog	EPG5	no	no
3.41037	0.453493	F8W9W0;F8VP57;B7ZKW7;B7ZKJ3;P54756	Receptor protein-tyrosine kinase;Ephrin type-A receptor 5	EPHA5	no	no
3.09678	0.488232	P29323;B1AKC9	Ephrin type-B receptor 2;Receptor protein-tyrosine kinase	EPHB2	no	no
2.67194	0.357018	P07099	Epoxide hydrolase 1	EPHX1	no	no
1.89786	-0.251969	A0A2R8Y4W2;A0A2R8YE63;Q12929	Epidermal growth factor receptor kinase substrate 8	EPS8	no	no
1.34819	-0.310497	A0A3B3ISQ4;Q9H6S3	Epidermal growth factor receptor kinase substrate 8-like protein 2	EPS8L2	no	no
6.28351	-0.983224	Q9NZ08	Endoplasmic reticulum aminopeptidase 1	ERAP1	no	no
2.32569	0.301235	Q96RT1	Protein LAP2	ERBB2IP	no	no
2.17291	-0.501252	B5MDQ0;Q2NKX8	DNA excision repair protein ERCC-6-like	ERCC6L	no	no
3.98349	0.392913	Q969X5;A0A8I5KS17	Endoplasmic reticulum-Golgi intermediate compartment protein 1	ERGIC1	no	no
1.07471	-1.1349	H0Y621;H0Y5K5;Q9Y282	Endoplasmic reticulum-Golgi intermediate compartment protein 3	ERGIC3	no	no
1.68356	0.400719	P84090;G3V279	Enhancer of rudimentary homolog	ERH	no	no
1.91551	0.431526	Q96DZ1;A0A8I5KWA3;A0A8I5KWJ1;A0A8I5KYU6;A0A8I5KXM1;A0A8I5KXV7;A0A8I5KUW0;A0A8I5KUG7;A0A8I5KRL2;A0A8I5KTW2;A0A8I5KQC1;A0A8I5KVG1;A0A8I5KY03;A0A8I5KYX4;A0A8I5KVT1;A0A8I5KR40;A0A8I5KU57;A0A8I5KTC7;A0A8I5KXY6;A0A8I5KTD9;A0A8I5KSC7	Endoplasmic reticulum lectin 1	ERLEC1	no	no
3.43121	0.476057	O75477;B0QZ43	Erlin-1	ERLIN1	no	no
5.17476	0.513459	O94905;E5RHW4	Erlin-2	ERLIN2	no	no
2.01105	0.238719	P30040;F8VY02	Endoplasmic reticulum resident protein 29	ERP29	no	no
2.39652	0.328472	Q9BS26;A0A8I5KW59;A0A8I5KU76;A0A8I5KVZ0;A0A8I5KTR3	Endoplasmic reticulum resident protein 44	ERP44	no	no
3.56549	-0.642101	P10768;X6RA14;U3KQT1;H7BZT7	S-formylglutathione hydrolase	ESD	no	no
3.06175	0.307149	Q9BSJ8	Extended synaptotagmin-1	ESYT1	no	no
3.54784	0.408591	A0A499FIX8;H7BXI1;A0FGR8	Extended synaptotagmin-2	ESYT2	no	no
2.41268	-0.365524	P62495;B7Z7P8	Eukaryotic peptide chain release factor subunit 1	ETF1	no	no
2.11032	0.23841	P13804;H0YLU7;A0A8I5KVL5;A0A8I5KYH4;A0A0S2Z3M4;A0A8I5KYP7;A0A8I5KUF3;A0A8I5KUR2;A0A8I5KT03;H3BV91;H0YKF0;H0YK49;A0A8I5KVC9	Electron transfer flavoprotein subunit alpha, mitochondrial	ETFA	no	no
1.3959	0.378046	A0A804HJT7;B4DEQ0;A0A804HK05;A0A804HL84;Q16134;A0A804HJK8;A0A804HL81;A0A804HI80;A0A804HKB8;A0A804HI48;A0A804HI73	Electron transfer flavoprotein-ubiquinone oxidoreductase, mitochondrial	ETFDH	no	no
2.14696	0.350017	Q9NVH0;C9JLF4;A0A8I5KSH7	Exonuclease 3-5 domain-containing protein 2	EXD2	no	no
1.4982	0.287986	Q9NV70	Exocyst complex component 1	EXOC1	no	no
2.0722	0.324875	O60645;D6RB59	Exocyst complex component 3	EXOC3	no	no
3.20979	0.174279	Q96A65	Exocyst complex component 4	EXOC4	no	no
1.93738	0.700657	Q9Y2D4;A0A0U1RRB6;J3QT38	Exocyst complex component 6B	EXOC6B	no	no
2.09839	0.242745	A0A0A0MSB8;Q9UPT5;A0A0A0MRE1;B4DJ07	Exocyst complex component 7	EXOC7	no	no
2.92086	0.25241	Q01780	Exosome component 10	EXOSC10	no	no
2.39657	0.213225	Q13868;A3KFL2;A3KFL5;A0A8I5KVY3;B4E001;A0A8I5KV47	Exosome complex component RRP4	EXOSC2	no	no
3.24134	0.253194	Q9NPD3;E9PPI9;E9PI41	Exosome complex component RRP41	EXOSC4	no	no
1.24527	0.310321	Q5RKV6	Exosome complex component MTR3	EXOSC6	no	no
5.95422	1.08938	Q16394	Exostosin-1	EXT1	no	no
2.16011	0.640638	A0A804HKG2;Q93063;A0A804HJW9;A0A804HLF7;A0A804HL74;A0A804HKG8;A0A804HIU8	Exostosin-2	EXT2	no	no
2.73894	0.483478	Q9UBQ6;C9JEG3	Exostosin-like 2;Processed exostosin-like 2	EXTL2	no	no
1.477	0.302576	Q99504;B1APR7	Eyes absent homolog 3;Eyes absent homolog	EYA3	no	no
3.15142	-0.375656	P15311	Ezrin	EZR	no	no
3.24997	-1.23274	Q01469;I6L8B7	Fatty acid-binding protein, epidermal	FABP5	no	no
1.61094	0.405464	E9PS00;Q9Y5Q0;E9PKP8;E9PPZ4;E9PQC2;H0YED5	Fatty acid desaturase 3	FADS3	no	no
1.88506	-0.287192	Q9UNN5;B3KT28	FAS-associated factor 1	FAF1	no	no
1.98208	0.40916	Q96CS3	FAS-associated factor 2	FAF2	no	no
2.05346	-0.473373	P16930	Fumarylacetoacetase	FAH	no	no
2.41641	0.319448	Q6P587	Acylpyruvase FAHD1, mitochondrial	FAHD1	no	no
3.61778	-0.278034	Q8IWE2	Protein NOXP20	FAM114A1	no	no
1.59875	-0.406115	Q9NRY5;E5RGF9;E7ESJ7	Protein FAM114A2	FAM114A2	no	no
1.75485	-0.350034	Q9BZQ8	Protein Niban	FAM129A	no	no
4.34154	-0.487094	Q96TA1	Niban-like protein 1	FAM129B	no	no
1.35277	0.721052	Q8NC44	Protein FAM134A	FAM134A	no	no
1.52558	0.287917	Q86VR2;K7ENZ6;K7EMF4;K7ELM8;K7EJ34;K7ENF4;K7EQI9	Protein FAM134C	FAM134C	no	no
2.59056	-0.377724	Q5W0V3	Protein FAM160B1	FAM160B1	no	no
1.54483	0.356944	Q5VUB5	Protein FAM171A1	FAM171A1	no	no
1.8816	-0.477117	Q15018	BRISC complex subunit Abro1	FAM175B	no	no
1.8001	-0.948255	C9JJU7;Q9NSI2	Protein FAM207A	FAM207A	no	no
2.67605	0.381945	Q9UK61;A0A087X0F1	Protein FAM208A	FAM208A	no	no
2.86674	0.365019	Q9BRX8	Redox-regulatory protein FAM213A	FAM213A	no	no
3.45822	-1.01021	Q92520;C9JP35;C9JMN4	Protein FAM3C	FAM3C	no	no
2.69586	-0.837506	A0A0A0MTL6;Q6ZS17;H3BSV5;H3BMG9	Protein FAM65A	FAM65A	no	no
0.822649	0.730505	A0A2R8YFQ8;A0A2R8YDC7;A0A2R8YF99;A0A2R8YE40;A0A2R8YGK2;F8W7S1;Q8NAN2	Protein FAM73A	FAM73A	no	no
1.26782	0.987878	A0A8I5KTS2;A0A8I5KV35;Q9UBU6	Protein FAM8A1	FAM8A1	no	no
1.36026	0.338067	Q8NCA5;E9PH82;A0A8I5KR56;A0A8I5QKV5;A0A8I5KZA5;B4DT23	Protein FAM98A	FAM98A	no	no
1.45256	0.280985	Q8WVX9;E9PNW8	Fatty acyl-CoA reductase 1	FAR1	no	no
1.94726	0.407298	C9JME2;Q9Y4F1;M0QYB0;A0A1B0GV68	FERM, RhoGEF and pleckstrin domain-containing protein 1	FARP1	no	no
2.81444	-0.253946	Q9NSD9	Phenylalanine--tRNA ligase beta subunit	FARSB	no	no
2.1851	0.398598	Q59FU8;P25445	Tumor necrosis factor receptor superfamily member 6	FAS	no	no
3.31456	-0.487243	P49327;A0A0U1RQF0	Fatty acid synthase;[Acyl-carrier-protein] S-acetyltransferase;[Acyl-carrier-protein] S-malonyltransferase;3-oxoacyl-[acyl-carrier-protein] synthase;3-oxoacyl-[acyl-carrier-protein] reductase;3-hydroxyacyl-[acyl-carrier-protein] dehydratase;Enoyl-[acyl-carrier-protein] reductase;Oleoyl-[acyl-carrier-protein] hydrolase	FASN	no	no
2.91595	-0.604175	E7EWE8;Q8WUP2;D6RAI6;E7EPI5;E7EN81	Filamin-binding LIM protein 1	FBLIM1	no	no
1.1417	1.22659	Q9NVF7	F-box only protein 28	FBXO28	no	no
2.5906	0.806832	Q6PIJ6	F-box only protein 38	FBXO38	no	no
1.97034	0.410851	M0R0H0;P55899;M0QYM4;M0R220;M0QYN1;M0QYN9;M0R0A9	IgG receptor FcRn large subunit p51	FCGRT	no	no
2.10957	-0.540391	P14324;A0A087X1D8;A0A087WVN4;A0A087WTP2	Farnesyl pyrophosphate synthase	FDPS	no	no
1.70208	0.312869	A0A0A0MTN9;A0A0C4DFN8;A0A0A0MSZ4;A0A0A0MT64;P22570;J3QQX3;A0A0A0MTR6;A0A0C4DGN7	NADPH:adrenodoxin oxidoreductase, mitochondrial	FDXR	no	no
2.5442	-0.352555	B7Z493;E9PJX4;F8VWL3;Q96M96;F8W1R0	FYVE, RhoGEF and PH domain-containing protein 4	FGD4	no	no
2.91558	0.210642	P07954;A0A804HI24	Fumarate hydratase, mitochondrial	FH	no	no
4.23269	-0.358212	Q14192	Four and a half LIM domains protein 2	FHL2	no	no
2.1248	-0.442358	O43427;E9PSD3;E9PJW6	Acidic fibroblast growth factor intracellular-binding protein	FIBP	no	no
2.43829	0.270662	Q6UN15;A0A0B4J203	Pre-mRNA 3-end-processing factor FIP1	FIP1L1	no	no
2.68065	0.334622	Q96AY3;H0Y827	Peptidyl-prolyl cis-trans isomerase FKBP10	FKBP10	no	no
1.64857	0.468725	F8VU90;Q9NYL4	Peptidyl-prolyl cis-trans isomerase;Peptidyl-prolyl cis-trans isomerase FKBP11	FKBP11	no	no
1.44785	0.611535	Q9NWM8;H7C1Z9	Peptidyl-prolyl cis-trans isomerase FKBP14;Peptidyl-prolyl cis-trans isomerase	FKBP14	no	no
2.38425	-1.09465	P62942;Q1JUQ5;F6T7Q3;Q5VVH2	Peptidyl-prolyl cis-trans isomerase FKBP1A;Peptidyl-prolyl cis-trans isomerase	FKBP1A;FKBP12-Exip2;FKBP1C	no	no
1.07418	0.464839	P26885;A0A494C1N0;F5H0N4	Peptidyl-prolyl cis-trans isomerase FKBP2;Peptidyl-prolyl cis-trans isomerase	FKBP2	no	no
3.2691	-0.365027	Q00688	Peptidyl-prolyl cis-trans isomerase FKBP3	FKBP3	no	no
3.08184	-0.474999	Q02790	Peptidyl-prolyl cis-trans isomerase FKBP4;Peptidyl-prolyl cis-trans isomerase FKBP4, N-terminally processed	FKBP4	no	no
1.41604	0.472133	Q9Y680	Peptidyl-prolyl cis-trans isomerase FKBP7	FKBP7	no	no
3.35813	0.461947	Q14318;U3KQ64;M0R2K9	Peptidyl-prolyl cis-trans isomerase FKBP8;Peptidyl-prolyl cis-trans isomerase	FKBP8	no	no
2.95064	0.267402	O95302	Peptidyl-prolyl cis-trans isomerase FKBP9	FKBP9	no	no
5.04652	-0.345886	P21333;Q60FE5;A0A7P0NMY4	Filamin-A	FLNA	no	no
2.84616	-0.299	O75369;A0A804HK76;E7EN95;A0A804HL72	Filamin-B	FLNB	no	no
3.64851	-0.346264	Q14315	Filamin-C	FLNC	no	no
1.42339	0.258265	Q9NZ56;A0A7P0T994	Formin-2	FMN2	no	no
2.68847	-0.831585	Q9HA64;I3L2G3;I3L139	Ketosamine-3-kinase	FN3KRP	no	no
2.09733	0.432912	Q9Y2H6;G5E9X3	Fibronectin type-III domain-containing protein 3A	FNDC3A	no	no
1.54925	0.357044	Q53EP0	Fibronectin type III domain-containing protein 3B	FNDC3B	no	no
1.45174	-0.348001	E9PQP6;P49354;B3KVN2;E9PPM9;H0YCW1	Protein farnesyltransferase/geranylgeranyltransferase type-1 subunit alpha	FNTA	no	no
2.64275	0.447595	P15407;E9PKL5;E9PPX2	Fos-related antigen 1	FOSL1	no	no
1.08319	0.359848	C9JCN8;P15408	Fos-related antigen 2	FOSL2	no	no
1.23763	0.798801	Q9H334;A0A0B4J2F3;A0A3B3IST0;A0A3B3IST6;C9J0F0;A0A3B3IT66;G5E965;A0A3B3IT14;A0A3B3IS87;H0Y882;A0A3B3IRW5;A0A3B3IRS5	Forkhead box protein P1	FOXP1	no	no
0.809669	0.852099	Q96CU9;A0A8I5KSK3;A0A8I5KUS8;A0A8J9AK24;A0A8I5KTW5	FAD-dependent oxidoreductase domain-containing protein 1	FOXRED1	no	no
1.23169	-0.459918	Q5JU21;Q5JU20;Q5JU23;Q05932	Folylpolyglutamate synthase, mitochondrial	FPGS	no	no
3.49976	-0.825987	Q16658	Fascin	FSCN1	no	no
4.69759	1.131	Q12841	Follistatin-related protein 1	FSTL1	no	no
2.98019	0.46513	Q8IY81	pre-rRNA processing protein FTSJ3	FTSJ3	no	no
1.20701	0.551497	Q8IVP5	FUN14 domain-containing protein 1	FUNDC1	no	no
3.37435	-0.615867	P11413;E7EUI8;E7EM57;E9PD92	Glucose-6-phosphate 1-dehydrogenase	G6PD	no	no
2.50505	0.264386	Q8TAE8	Growth arrest and DNA damage-inducible proteins-interacting protein 1	GADD45GIP1	no	no
1.56897	-0.254196	O14976	Cyclin-G-associated kinase	GAK	no	no
2.7238	-0.499421	Q14376;Q5QPP3;Q5QPP4	UDP-glucose 4-epimerase	GALE	no	no
1.23483	-0.944292	P51570;K7ERJ9;K7ERN9;K7EII7	Galactokinase	GALK1	no	no
1.74265	0.230361	P34059;H3BP66	N-acetylgalactosamine-6-sulfatase	GALNS	no	no
2.56976	-0.365246	Q10472	Polypeptide N-acetylgalactosaminyltransferase 1;Polypeptide N-acetylgalactosaminyltransferase 1 soluble form	GALNT1	no	no
1.65053	-0.2954	Q86SR1	Polypeptide N-acetylgalactosaminyltransferase 10	GALNT10	no	no
4.34413	-0.440085	Q86SF2;H0YAH3	N-acetylgalactosaminyltransferase 7;Polypeptide N-acetylgalactosaminyltransferase	GALNT7	no	no
2.72612	0.210011	Q14697;F5H6X6	Neutral alpha-glucosidase AB	GANAB	no	no
4.53154	-0.510341	P04406;E7EUT5	Glyceraldehyde-3-phosphate dehydrogenase	GAPDH	no	no
2.07745	-0.340889	Q14C86;F8W9S7;C9IZ08	GTPase-activating protein and VPS9 domain-containing protein 1	GAPVD1	no	no
1.99331	-0.250483	P41250;A0A6Q8PGZ8;A0A6Q8PHH9;A0A6Q8PGA8;A0A6Q8PGI6;A0A6Q8PGW4;A0A6Q8PHI7;H7C443;A0A6Q8PFZ6	Glycine--tRNA ligase	GARS	no	no
3.0076	-0.59926	P22102	Trifunctional purine biosynthetic protein adenosine-3;Phosphoribosylamine--glycine ligase;Phosphoribosylformylglycinamidine cyclo-ligase;Phosphoribosylglycinamide formyltransferase	GART	no	no
3.26885	0.428195	Q14393	Growth arrest-specific protein 6	GAS6	no	no
2.56425	0.321519	P04062;A0A0G2JNZ5;A0A0G2JLB3;A0A0G2JNZ0	Glucosylceramidase	GBA	no	no
2.73446	0.651918	O75323;C9K068;H7C333	Protein NipSnap homolog 2	GBAS	no	no
3.56985	-0.446045	Q04446;E9PGM4	1,4-alpha-glucan-branching enzyme	GBE1	no	no
3.38117	-0.285208	Q92538;A0A669KB10;A0A7I2V452;A0A7I2YQM2;A0A669KBG8;A0A7P0RGV0;A0A7I2V514;A0A7I2V2L5;A0A7I2YQ65;A0A7I2V529;A0A7I2V4K2;A0A7I2V2L4;A0A7I2V3Y5	Golgi-specific brefeldin A-resistance guanine nucleotide exchange factor 1	GBF1	no	no
1.65993	-0.519056	P32455	Interferon-induced guanylate-binding protein 1	GBP1	no	no
2.44945	0.303217	Q92947	Glutaryl-CoA dehydrogenase, mitochondrial	GCDH	no	no
3.11174	-0.810596	P48507	Glutamate--cysteine ligase regulatory subunit	GCLM	no	no
2.35263	-0.284435	Q92616	Translational activator GCN1	GCN1L1	no	no
3.06313	-0.734579	P31150	Rab GDP dissociation inhibitor alpha	GDI1	no	no
3.33256	-0.616275	P50395;Q5SX87	Rab GDP dissociation inhibitor beta	GDI2	no	no
2.9242	-0.356175	I3L2C7;P57678	Gem-associated protein 4	GEMIN4	no	no
3.42672	-0.293301	Q8TEQ6	Gem-associated protein 5	GEMIN5	no	no
2.53932	0.233109	Q96RP9;C9IZ01;F8WAU4	Elongation factor G, mitochondrial	GFM1	no	no
3.55272	-0.354811	Q06210;A0A6I8PTT9;A0A6I8PRN4	Glutamine--fructose-6-phosphate aminotransferase [isomerizing] 1	GFPT1	no	no
1.64634	-1.8868	Q9UJY5	ADP-ribosylation factor-binding protein GGA1	GGA1	no	no
2.50518	0.510788	A0A8I5KXJ8;A0A8I5QKY1;P38435;A0A8I5KXY4;A0A8I5QJS0;A0A8I5QJ91	Vitamin K-dependent gamma-carboxylase	GGCX	no	no
2.03064	0.485538	Q92820;A0A7I2YQQ3;A0A7I2V5X9;A0A7I2V5P2	Gamma-glutamyl hydrolase	GGH	no	no
1.89302	0.419994	Q9UJ14;A2A2G5	Gamma-glutamyltransferase 7;Gamma-glutamyltransferase 7 heavy chain;Gamma-glutamyltransferase 7 light chain	GGT7	no	no
1.55204	-0.279131	J3QRU8;A0A0C4DGN6;Q9Y2X7	ARF GTPase-activating protein GIT1	GIT1	no	no
3.28132	1.17036	P17302	Gap junction alpha-1 protein	GJA1	no	no
1.3187	0.367861	A0A6Q8PFA9;A0A3B3IUC4;P06280;A0A6Q8PHM8;A0A6Q8PHD1;A0A6Q8PGG0	Alpha-galactosidase A	GLA	no	no
2.37708	0.361061	A0A804HJY9;A0A804HJ70;Q53GS7;A0A804HK09;A0A804HJB3;A0A804HJ00	Nucleoporin GLE1	GLE1	no	no
0.745337	1.27789	P48060	Glioma pathogenesis-related protein 1	GLIPR1	no	no
2.7007	-0.377087	Q92990	Glomulin	GLMN	no	no
2.56928	-0.574299	Q04760	Lactoylglutathione lyase	GLO1	no	no
4.18274	-0.842764	Q9HC38;I3L3Q4	Glyoxalase domain-containing protein 4	GLOD4	no	no
3.86583	-0.665029	O76003	Glutaredoxin-3	GLRX3	no	no
1.59998	0.342286	Q49A26;K7EMM8	Putative oxidoreductase GLYR1	GLYR1	no	no
2.37029	-0.592929	G3V4P8;P60983	Glia maturation factor beta	GMFB	no	no
3.17339	-0.337175	Q96IJ6;A0A804HIS0;A0A087WUI8	Mannose-1-phosphate guanyltransferase alpha	GMPPA	no	no
2.00612	-0.340032	A0A7I2YQI5;Q9Y5P6;A0A7I2V2Y5	Mannose-1-phosphate guanyltransferase beta	GMPPB	no	no
1.22512	0.38948	P29992;K7EL62	Guanine nucleotide-binding protein subunit alpha-11	GNA11	no	no
1.75238	0.302933	Q14344	Guanine nucleotide-binding protein subunit alpha-13	GNA13	no	no
1.25004	0.441538	P50148	Guanine nucleotide-binding protein G(q) subunit alpha	GNAQ	no	no
1.44249	0.325299	Q5JWE9;A0A7I2V5R6;P63092;Q5JWF2;A0A590UJF0;A0A590UK28;B0AZR9;A0A590UJQ9;A0A0A0MR13;A0A590UJS2;A0A804HIH4;A0A590UJY2	Guanine nucleotide-binding protein G(s) subunit alpha isoforms short;Guanine nucleotide-binding protein G(s) subunit alpha isoforms XLas	GNAS	no	no
1.53612	-0.23984	P63244;J3KPE3;D6RAC2;H0YAF8;D6REE5;H0Y8W2;H0YAM7;D6RHH4;D6R9L0;D6R9Z1;D6RFX4	Guanine nucleotide-binding protein subunit beta-2-like 1;Guanine nucleotide-binding protein subunit beta-2-like 1, N-terminally processed	GNB2L1	no	no
1.89417	-0.399295	Q9Y223;A0A7I2SU25	Bifunctional UDP-N-acetylglucosamine 2-epimerase/N-acetylmannosamine kinase;UDP-N-acetylglucosamine 2-epimerase (hydrolyzing);N-acetylmannosamine kinase	GNE	no	no
2.11902	-0.495551	P36915;A0A140T8Y2	Guanine nucleotide-binding protein-like 1	GNL1	no	no
2.22906	0.377257	Q13823	Nucleolar GTP-binding protein 2	GNL2	no	no
3.54714	0.39024	Q9BVP2	Guanine nucleotide-binding protein-like 3	GNL3	no	no
1.97652	0.290184	Q5TBH8;O15228;Q5TBH6	Dihydroxyacetone phosphate acyltransferase	GNPAT	no	no
2.45864	-0.554149	P46926;D6RAY7;D6R9P4;D6RFF8;D6RB13	Glucosamine-6-phosphate isomerase 1;Glucosamine-6-phosphate isomerase	GNPDA1	no	no
1.42369	-0.391972	Q96EK6;G3V4W4	Glucosamine 6-phosphate N-acetyltransferase	GNPNAT1	no	no
1.84942	0.425699	Q92805	Golgin subfamily A member 1	GOLGA1	no	no
1.76638	0.366814	A0A8I5KXE5;A0A8I5KQW6;Q7Z5G4	Golgin subfamily A member 7	GOLGA7	no	no
2.12355	-2.58808	Q8NBJ4	Golgi membrane protein 1	GOLM1	no	no
3.54714	-0.834184	Q9H4A6	Golgi phosphoprotein 3	GOLPH3	no	no
3.40509	-1.53764	Q9H4A5;Q5T5I6	Golgi phosphoprotein 3-like	GOLPH3L	no	no
4.95479	0.546231	F5H6U7;Q9Y3E0;G3V1U5	Vesicle transport protein GOT1B	GOLT1B	no	no
1.2752	-0.313866	Q9HD26;F5H1Y4	Golgi-associated PDZ and coiled-coil motif-containing protein	GOPC	no	no
2.30831	-1.11416	Q9H8Y8	Golgi reassembly-stacking protein 2	GORASP2	no	no
1.74384	0.386884	O14653;I3NI02;E7EQ34;A0A1W2PS81;A0A1W2PQM3;A0A1W2PPG1;A0A1W2PPP5;A0A1W2PPG5;A0A1W2PR02;A0A1W2PQP2;A0A1W2PRC2;I3L4Z6;A0A1W2PRP7;A0A1W2PRV0;A0A1W2PRL0;A0A1W2PS12;A0A1W2PPW8;A0A1W2PR23;A0A1W2PRE6;A0A1W2PPJ0;I3L1K7;A0A1W2PQE0;A0A1W2PNV3;I3L0K1;A0A1X7SBU8;A0A1W2PQ77	Golgi SNAP receptor complex member 2	GOSR2	no	no
2.83407	-0.631218	P17174	Aspartate aminotransferase, cytoplasmic	GOT1	no	no
1.85534	0.327344	Q9HCL2;Q5VW52	Glycerol-3-phosphate acyltransferase 1, mitochondrial	GPAM	no	no
4.48148	0.338628	P43304	Glycerol-3-phosphate dehydrogenase, mitochondrial	GPD2	no	no
3.16058	-0.574301	A0A2U3TZU2;P06744;K7EQ48;A0A2R8Y6C7;A0A0J9YYH3;A0A0J9YXP8	Glucose-6-phosphate isomerase	GPI	no	no
2.14823	0.213135	Q92917	G patch domain and KOW motifs-containing protein	GPKOW	no	no
1.97312	-0.485542	Q9HCN4	GPN-loop GTPase 1	GPN1	no	no
5.02928	0.888896	Q14956;A0A3B3ISS6	Transmembrane glycoprotein NMB	GPNMB	no	no
0.94663	1.37392	Q5VW38;G5E994	Protein GPR107	GPR107	no	no
1.94451	-0.463982	M0QYF6;M0R1G1;Q9NPR9	Protein GPR108	GPR108	no	no
1.93603	0.557106	P51810;C9J9N1;H7BZN6	G-protein coupled receptor 143	GPR143	no	no
1.09085	0.841414	Q14439	Probable G-protein coupled receptor 176	GPR176	no	no
0.872428	1.02992	Q8TD30	Alanine aminotransferase 2	GPT2	no	no
3.00903	0.566922	Q8TED1;E7ETY7	Probable glutathione peroxidase 8;Glutathione peroxidase	GPX8	no	no
2.19693	-0.263075	P62993	Growth factor receptor-bound protein 2	GRB2	no	no
5.54778	3.2111	O60565	Gremlin-1	GREM1	no	no
1.86916	-0.279402	Q9UBQ7;U3KQ56	Glyoxylate reductase/hydroxypyruvate reductase	GRHPR	no	no
4.85589	1.33754	K7EKL3;K7EQ05;P28799	Granulins;Acrogranin;Paragranulin;Granulin-1;Granulin-2;Granulin-3;Granulin-4;Granulin-5;Granulin-6;Granulin-7	GRN	no	no
0.798502	-0.703786	P49840;A8MT37;A0A7I2V485;M0QYV0;A0A7I2V4Q6;A0A7I2YQJ1;A0A7I2V2P9	Glycogen synthase kinase-3 alpha	GSK3A	no	no
2.30752	-0.457785	P15170;H3BR35	Eukaryotic peptide chain release factor GTP-binding subunit ERF3A	GSPT1	no	no
1.65236	-0.317402	P00390	Glutathione reductase, mitochondrial	GSR	no	no
3.07235	-0.484258	A0A2R8Y430;P48637;A0A2R8Y5T7	Glutathione synthetase	GSS	no	no
1.60232	0.267229	Q9Y2Q3;E9PFN5;C9JNT3	Glutathione S-transferase kappa 1	GSTK1	no	no
0.727406	-1.33778	P09488;E7EWW9	Glutathione S-transferase Mu 1	GSTM1	no	no
1.45722	-1.54603	E9PLF1;E9PHN7;E9PHN6;F6XZQ7;P28161	Glutathione S-transferase Mu 2	GSTM2	no	no
3.04893	-0.590867	P21266	Glutathione S-transferase Mu 3	GSTM3	no	no
3.66006	-0.547239	P78417;Q5TA02;Q5TA01	Glutathione S-transferase omega-1	GSTO1	no	no
2.6023	-0.483398	P09211;A8MX94;A0A087X2E9	Glutathione S-transferase P	GSTP1	no	no
2.75827	0.436784	P32780	General transcription factor IIH subunit 1	GTF2H1	no	no
2.53166	0.220729	Q12789	General transcription factor 3C polypeptide 1	GTF3C1	no	no
1.55993	0.242306	Q8WUA4	General transcription factor 3C polypeptide 2	GTF3C2	no	no
2.05304	0.330421	Q9Y5Q9;A0A494C1S7	General transcription factor 3C polypeptide 3	GTF3C3	no	no
1.84232	0.310056	Q9UKN8	General transcription factor 3C polypeptide 4	GTF3C4	no	no
1.46594	-0.285922	A4D1E9;C9J8R7;C9JNI1	GTP-binding protein 10	GTPBP10	no	no
3.181	0.381503	Q9BZE4	Nucleolar GTP-binding protein 1	GTPBP4	no	no
2.2909	0.390128	Q9UBP9	PTB domain-containing engulfment adapter protein 1	GULP1	no	no
1.39131	0.267995	P08236	Beta-glucuronidase	GUSB	no	no
2.47957	-0.380718	P46976;G5E9W8;C9JQ42	Glycogenin-1	GYG1	no	no
2.66039	-0.314635	P13807	Glycogen [starch] synthase, muscle	GYS1	no	no
2.37128	0.236244	Q9P035;H3BS72;H3BPZ1	Very-long-chain (3R)-3-hydroxyacyl-CoA dehydratase 3	HACD3	no	no
2.88818	0.41147	A0A0A0MSE2;E9PF18;Q16836;A0A1W2PNM1;A0A0D9SFP2;A0A1W2PQV5;A0A804HLB5;A0A804HKJ2;A0A1W2PQ78;A0A804HJW7	Hydroxyacyl-coenzyme A dehydrogenase, mitochondrial	HADH	no	no
1.99228	0.204195	H0YFD6;P40939;A0A2R8Y4F5;A0A2R8YG21	Trifunctional enzyme subunit alpha, mitochondrial;Long-chain enoyl-CoA hydratase;Long chain 3-hydroxyacyl-CoA dehydrogenase	HADHA	no	no
1.47057	-0.353075	Q16775;H3BPK3;H3BPQ4;H3BQW8	Hydroxyacylglutathione hydrolase, mitochondrial	HAGH	no	no
4.11268	-0.432655	A0A6Q8PHA5;A0A6Q8PF47;E7ETE2;P12081;A0A6Q8PHE3;B4DDD8;A0A6Q8PFF2;B4E1C5;A0A6Q8PF07	Histidine--tRNA ligase, cytoplasmic	HARS	no	no
1.86146	-0.839227	Q7Z4H7;Q5VY60;Q5SYF9	HAUS augmin-like complex subunit 6	HAUS6	no	no
2.71879	0.629439	O00165	HCLS1-associated protein X-1	HAX1	no	no
2.45033	-0.287905	Q9Y450;J3QT46;B7Z524;H0YDX7	HBS1-like protein	HBS1L	no	no
2.95103	0.499449	P53701	Cytochrome c-type heme lyase	HCCS	no	no
3.33549	0.241658	Q92769	Histone deacetylase 2	HDAC2	no	no
1.52312	-0.552278	Q7Z4H3	HD domain-containing protein 2	HDDC2	no	no
1.99149	-0.643374	K7ER15;Q9H0R4;K7EMY7	Haloacid dehalogenase-like hydrolase domain-containing protein 2	HDHD2	no	no
2.12771	0.262877	Q9H583;Q5T3Q7	HEAT repeat-containing protein 1;HEAT repeat-containing protein 1, N-terminally processed	HEATR1	no	no
1.87621	-0.310036	Q9P2D3	HEAT repeat-containing protein 5B	HEATR5B	no	no
2.33742	-0.420498	Q9NRV9;A0A3B3IRV5;F5GWX2	Heme-binding protein 1	HEBP1	no	no
1.63077	-0.573488	Q9Y5Z4	Heme-binding protein 2	HEBP2	no	no
2.38156	-0.353806	A0A087X2H1;Q9ULT8;H0YJP0;A0A8I5QJU2;A0A8I5KU01;H0YJD4;A0A8I5KUD6	E3 ubiquitin-protein ligase HECTD1	HECTD1	no	no
1.37845	-0.378747	Q5T447	E3 ubiquitin-protein ligase HECTD3	HECTD3	no	no
3.28899	-0.558121	Q5GLZ8	Probable E3 ubiquitin-protein ligase HERC4	HERC4	no	no
3.61411	1.49462	Q15011;H3BRS4;H3BV54	Homocysteine-responsive endoplasmic reticulum-resident ubiquitin-like domain member 1 protein	HERPUD1	no	no
3.97416	0.25816	P07686;Q5URX0	Beta-hexosaminidase subunit beta;Beta-hexosaminidase subunit beta chain B;Beta-hexosaminidase subunit beta chain A	HEXB	no	no
0.922786	-0.510859	Q9BTY7	Protein HGH1 homolog	HGH1	no	no
3.07225	1.29281	Q96QV1	Hedgehog-interacting protein	HHIP	no	no
2.54205	0.401196	Q6NVY1;B8ZZZ0	3-hydroxyisobutyryl-CoA hydrolase, mitochondrial	HIBCH	no	no
1.70999	-0.45767	Q9NWT6	Hypoxia-inducible factor 1-alpha inhibitor	HIF1AN	no	no
1.27762	0.648655	C9JAW5;C9JNU6;Q9Y241	HIG1 domain family member 1A, mitochondrial	HIGD1A	no	no
2.47432	-0.945256	P49773;D6REP8;D6RE99;H0YC49;D6RD60;A0A6Q8PGQ8	Histidine triad nucleotide-binding protein 1	HINT1	no	no
2.95753	0.236084	P19367	Hexokinase-1	HK1	no	no
3.94737	0.363595	P52789;E9PB90	Hexokinase-2;Hexokinase	HK2	no	no
3.07793	0.602536	A0A140T955;A0A140T933;A0A1W2PRT9;Q53Z42;A0A140T9I0;A0A140T9X5;A0A140T913;A0A1W2PPQ2		HLA-A	no	no
2.26779	0.439498	Q5SRN7;A0A1W2PS24;Q5SRN5;P04439	HLA class I histocompatibility antigen, A-3 alpha chain	HLA-A	no	no
2.56963	0.630996	P01889;F6U0H7	HLA class I histocompatibility antigen, B-7 alpha chain	HLA-B	no	no
2.37102	0.481636	P10321;A2AEA2;A0A140T9E1	HLA class I histocompatibility antigen, Cw-7 alpha chain	HLA-C	no	no
2.35612	0.314229	A0A3B3IUB5;Q8TCT9;A0A075B6F6;A0A0S2Z6F0;A0A3B3IT72	Minor histocompatibility antigen H13	HM13	no	no
0.781417	-1.37167	A6NL93;A6NEL0;P05114	Non-histone chromosomal protein HMG-14	HMGN1	no	no
2.52645	0.385446	P09601;A0A7I2V3I1;B1AHA8	Heme oxygenase 1	HMOX1	no	no
2.37009	0.336943	P30519;A0A087WT44;I3L159;I3L1F5	Heme oxygenase 2	HMOX2	no	no
2.332	-0.90752	A6NGP5;Q9H910;H3BU16;H3BMV3;H3BMM8;B4E1P3;H3BMT0;H3BTV5	Hematological and neurological expressed 1-like protein	HN1L	no	no
1.98579	0.299078	A0A7I2V3R8;P09651;A0A7I2V3W0;F8W6I7;A0A7I2V2L6;A0A7I2YQX9;F8VZ49;A0A2R8Y4L2;Q32P51;F8VTQ5	Heterogeneous nuclear ribonucleoprotein A1;Heterogeneous nuclear ribonucleoprotein A1, N-terminally processed;Heterogeneous nuclear ribonucleoprotein A1-like 2	HNRNPA1;HNRNPA1L2	no	no
2.92095	0.305847	D6R9P3;D6RD18;D6RBZ0;Q99729	Heterogeneous nuclear ribonucleoprotein A/B	HNRNPAB	no	no
1.63773	0.326523	P31942	Heterogeneous nuclear ribonucleoprotein H3	HNRNPH3	no	no
2.10783	0.235313	Q00839;A0A1X7SBS1;A0A1W2PPS1;A0A1W2PP35;Q5RI18;A0A1W2PPH7;A0A1W2PPL4;A0A1W2PP34;A0A1W2PQL0;A0A1W2PQ74;A0A1W2PRZ7	Heterogeneous nuclear ribonucleoprotein U	HNRNPU	no	no
1.82641	0.316626	Q1KMD3;H3BQZ7	Heterogeneous nuclear ribonucleoprotein U-like protein 2	HNRNPUL2;HNRNPUL2-BSCL2	no	no
2.01058	-0.328363	Q9NSC5;M0R2U7;M0QZN1	Homer protein homolog 3	HOMER3	no	no
1.90103	0.273484	Q5SSJ5;B0QZK4;Q5SWC8	Heterochromatin protein 1-binding protein 3	HP1BP3	no	no
2.43931	-0.6817	P00492	Hypoxanthine-guanine phosphoribosyltransferase	HPRT1	no	no
2.16505	0.38608	P01112;A0A804HJ06	GTPase HRas;GTPase HRas, N-terminally processed	HRAS	no	no
2.92006	0.289288	Q99714;A0A804HHW5;Q5H928	3-hydroxyacyl-CoA dehydrogenase type-2	HSD17B10	no	no
4.25743	-0.3072	P08238	Heat shock protein HSP 90-beta	HSP90AB1	no	no
4.19978	0.619928	P48723	Heat shock 70 kDa protein 13	HSPA13	no	no
2.9067	-0.246036	P34932	Heat shock 70 kDa protein 4	HSPA4	no	no
2.2821	-0.299561	O95757;E9PDE8;D6RJ96	Heat shock 70 kDa protein 4L	HSPA4L	no	no
3.11389	0.344361	D6RCD7;P38646;A0A7I2V2G2;A0A7I2V2S7;A0A7I2YQB2;A0A7I2V3F7;H0Y8K0	Stress-70 protein, mitochondrial	HSPA9	no	no
3.84114	-0.422457	P04792;A0A6Q8PGK1;A0A6Q8PFK8;A0A6Q8PHJ6;A0A6Q8PFE7;A0A6Q8PF43;A0A6Q8PHA6;A0A6Q8PH65;A0A6Q8PGY2	Heat shock protein beta-1	HSPB1	no	no
1.16881	-0.636191	A0A6Q8PGM6;Q9UJY1	Heat shock protein beta-8	HSPB8	no	no
2.19652	-0.534525	Q9NZL4	Hsp70-binding protein 1	HSPBP1	no	no
2.96466	0.288913	P10809;A0A7I2V599;A0A7I2V2X6;A0A7I2YQK6;A0A7I2V5M1	60 kDa heat shock protein, mitochondrial	HSPD1	no	no
1.66252	-0.241454	Q92598;A0A0A0MSM0	Heat shock protein 105 kDa	HSPH1	no	no
2.13841	0.250691	O43464;A0A0C4DG44	Serine protease HTRA2, mitochondrial	HTRA2	no	no
2.71676	0.178537	Q9Y4L1;A0A494C039;A0A087X054;E9PJ21;A0A087WWI4;K7EQK2	Hypoxia up-regulated protein 1	HYOU1	no	no
2.37395	0.499743	Q5T440	Putative transferase CAF17, mitochondrial	IBA57	no	no
1.43846	0.466508	P05362;K7EKL8	Intercellular adhesion molecule 1	ICAM1	no	no
0.753806	0.967367	O60725	Protein-S-isoprenylcysteine O-methyltransferase	ICMT	no	no
1.61645	0.237309	Q14197;J3KS15	Peptidyl-tRNA hydrolase ICT1, mitochondrial	ICT1	no	no
2.94122	-0.515125	A0A7I2V2P6;A0A3B3ISG5;P14735;A0A7I2V3E3;A0A7I2YQV5;A0A7I2V610;A0A7I2V4Q3;A0A7I2V2S1;A0A7I2V3K9;B3KSB8	Insulin-degrading enzyme	IDE	no	no
2.54692	-0.491757	O75874;C9J4N6	Isocitrate dehydrogenase [NADP] cytoplasmic	IDH1	no	no
2.05026	0.3575	P48735	Isocitrate dehydrogenase [NADP], mitochondrial	IDH2	no	no
1.84473	0.287991	A0A087WZN1;O43837;A0A087X2E5	Isocitrate dehydrogenase [NAD] subunit, mitochondrial;Isocitrate dehydrogenase [NAD] subunit beta, mitochondrial	IDH3B	no	no
1.30348	-1.04572	Q13907	Isopentenyl-diphosphate Delta-isomerase 1	IDI1	no	no
1.17949	-0.351062	P80217	Interferon-induced 35 kDa protein	IFI35	no	no
3.58901	-0.569664	P09914	Interferon-induced protein with tetratricopeptide repeats 1	IFIT1	no	no
1.06528	-0.366727	A0A7P0TAT2;A0A7P0T8B3;P09913	Interferon-induced protein with tetratricopeptide repeats 2	IFIT2	no	no
2.72864	-0.465065	O14879;A0A7P0T855;A0A7P0T7D6	Interferon-induced protein with tetratricopeptide repeats 3	IFIT3	no	no
2.81997	-0.761889	Q13325;A0A7P0T9H9;A0A7P0Z4E6;A0A7P0TB01;A0A7P0TBP9	Interferon-induced protein with tetratricopeptide repeats 5	IFIT5	no	no
1.18758	0.318756	Q01628;A0A7P0TB91;A0A7P0T8W2;R4GNG9;E9PS44;A0A7P0T9U8	Interferon-induced transmembrane protein 3	IFITM3	no	no
2.07462	1.36891	P78318	Immunoglobulin-binding protein 1	IGBP1	no	no
2.1215	0.221941	P11717;A0A7I2V381	Cation-independent mannose-6-phosphate receptor	IGF2R	no	no
4.77854	1.23442	Q16270	Insulin-like growth factor-binding protein 7	IGFBP7	no	no
2.81525	0.450719	Q70UQ0	Inhibitor of nuclear factor kappa-B kinase-interacting protein	IKBIP	no	no
1.16564	-0.313291	O95163;A0A6Q8PHC9;A0A6Q8PHF4;A0A6Q8PFH9;A0A6Q8PG86;A0A6Q8PEX6;A0A6Q8PFB7;A0A6Q8PF66;A0A6Q8PGW3;A0A6Q8PH48;A0A6Q8PHI5;F5H2T0;A0A6Q8PFN8;A0A6Q8PHA0;A0A6Q8PGR0;A0A6Q8PF69	Elongator complex protein 1	IKBKAP	no	no
2.66771	-0.740157	A0A499FJS7;O14920;A0A7P0SVL5;G3V105	Inhibitor of nuclear factor kappa-B kinase subunit beta	IKBKB	no	no
2.75563	-0.461254	C9J2V2;D3DWY0;A0A087X1B1;A0A8I5KQX1;Q9Y6K9;A0A8I5KQX5;A0A087X0G7;A0A087WUW6	NF-kappa-B essential modulator	IKBKG	no	no
2.46285	0.926766	P40189;A0A494BZU0	Interleukin-6 receptor subunit beta	IL6ST	no	no
3.55419	0.215474	Q12906	Interleukin enhancer-binding factor 3	ILF3	no	no
1.82672	-0.294314	Q13418;A0A0A0MTH3	Integrin-linked protein kinase	ILK	no	no
2.53519	0.358671	A1L0T0;M0R026	Acetolactate synthase-like protein	ILVBL	no	no
1.98504	0.494427	C9J406;H7C463		IMMT	no	no
2.96029	0.357841	Q16891;B9A067	MICOS complex subunit MIC60	IMMT	no	no
1.26314	0.468371	Q9NV31	U3 small nucleolar ribonucleoprotein protein IMP3	IMP3	no	no
5.46291	-0.785548	P29218;E5RIP7;H0YBL1;E5RG13	Inositol monophosphatase 1	IMPA1	no	no
2.72983	-0.648726	Q9NX62	Inositol monophosphatase 3	IMPAD1	no	no
1.12281	-0.330439	P20839;A0A3B3IRL5;C9J381;C9K0R9	Inosine-5-monophosphate dehydrogenase 1;Inosine-5-monophosphate dehydrogenase	IMPDH1	no	no
2.9108	-0.425042	H0Y4R1;P12268;A0A7I2V2T3;E7ETK5;A0A7I2YQK5	Inosine-5-monophosphate dehydrogenase 2	IMPDH2	no	no
1.8037	0.876269	E9PEN0;Q8WYH8;A0A1B0GW41;Q9UNL4	Inhibitor of growth protein 5;Inhibitor of growth protein 4	ING5;ING4	no	no
2.71625	1.7477	P08476	Inhibin beta A chain	INHBA	no	no
2.3581	-0.513216	O15327;E9PCZ3;D6RJC3;E7EQN9;E9PHC0	Type II inositol 3,4-bisphosphate 4-phosphatase	INPP4B	no	no
1.54396	-0.321213	O15357	Phosphatidylinositol 3,4,5-trisphosphate 5-phosphatase 2	INPPL1	no	no
1.65922	0.225886	Q8N201	Integrator complex subunit 1	INTS1	no	no
1.20842	0.320606	Q9NVR2	Integrator complex subunit 10	INTS10	no	no
1.98825	0.374036	J3KMZ7;Q9H0H0	Integrator complex subunit 2	INTS2	no	no
2.13861	0.335195	Q96HW7	Integrator complex subunit 4	INTS4	no	no
3.20431	0.302682	Q9UL03;G5E9X1;B3KQH5	Integrator complex subunit 6	INTS6	no	no
2.13886	0.301672	Q9NV88;G3XAN1	Integrator complex subunit 9	INTS9	no	no
1.68463	-0.363885	Q9UI26;F8WDV0	Importin-11	IPO11	no	no
2.06179	-0.384954	Q8TEX9;H0YN14	Importin-4	IPO4	no	no
2.04772	-0.254692	O00410;H0Y8C6	Importin-5	IPO5	no	no
1.5837	-0.270274	O95373	Importin-7	IPO7	no	no
2.86993	-0.507	Q96P70	Importin-9	IPO9	no	no
4.32351	-0.236159	P46940;A0A0J9YXZ5;H0YLE8	Ras GTPase-activating-like protein IQGAP1	IQGAP1	no	no
2.94028	-0.241054	Q86VI3;F2Z2E2	Ras GTPase-activating-like protein IQGAP3	IQGAP3	no	no
1.20258	-0.390242	M0R205;M0QZB8;M0QZB7;Q14653;M0R007;M0QXC8;M0R3E9;M0QYX3;M0R3C2;M0QYT9	Interferon regulatory factor 3	IRF3	no	no
1.7756	-0.504235	Q8WZA9	Immunity-related GTPase family Q protein	IRGQ	no	no
3.91903	0.658759	Q8TB96;F5GXC5;H3BUJ1	T-cell immunomodulatory protein	ITFG1	no	no
2.60927	0.765887	Q9H0X4;B4DGG1;H7C2U8	Protein ITFG3	ITFG3	no	no
2.04631	0.302926	P17301;E7ESP4;E7EMF1;E9PB77	Integrin alpha-2	ITGA2	no	no
2.15257	0.402814	P26006	Integrin alpha-3;Integrin alpha-3 heavy chain;Integrin alpha-3 light chain	ITGA3	no	no
3.35421	0.584395	P08648	Integrin alpha-5;Integrin alpha-5 heavy chain;Integrin alpha-5 light chain	ITGA5	no	no
3.22653	0.507592	A0A8C8KBL6;P23229	Integrin alpha-6;Integrin alpha-6 heavy chain;Integrin alpha-6 light chain;Processed integrin alpha-6	ITGA6	no	no
3.18047	0.338139	Q13683;J3KNV4;G3V2C6	Integrin alpha-7;Integrin alpha-7 heavy chain;Integrin alpha-7 light chain;Integrin alpha-7 70 kDa form	ITGA7	no	no
3.17113	0.429345	P06756	Integrin alpha-V;Integrin alpha-V heavy chain;Integrin alpha-V light chain	ITGAV	no	no
2.46649	0.378654	H7C4K3;A0A7I2V2F9;E7EUI6;P05556;A0A7I2V348;C9JPK5;A0A7I2V5Z8;A0A7I2V5T3	Integrin beta;Integrin beta-1	ITGB1	no	no
2.28281	0.35111	P18084	Integrin beta-5	ITGB5	no	no
4.94884	1.97471	Q9Y287;A0A3B3IUC0	Integral membrane protein 2B;BRI2, membrane form;BRI2 intracellular domain;BRI2C, soluble form;Bri23 peptide	ITM2B	no	no
5.4207	-0.767624	Q9BY32	Inosine triphosphate pyrophosphatase	ITPA	no	no
1.9494	0.385906	Q8IWB1	Inositol 1,4,5-trisphosphate receptor-interacting protein	ITPRIP	no	no
1.4801	0.285998	A0A0A0MT83;P26440;A0A0S2Z4K7;H7C4G6;H0YN10;H0YLC3	Isovaleryl-CoA dehydrogenase, mitochondrial	IVD	no	no
0.983292	0.521456	Q8N5M9;A0A3B3ITE9	Protein jagunal homolog 1	JAGN1	no	no
3.21063	0.332103	A0A5F9ZH07;A0A5F9ZHN8;A0A5F9ZI39;P23458;A0A5F9ZH32	Tyrosine-protein kinase JAK1	JAK1	no	no
2.56226	0.328032	Q15652;H7BXU7	Probable JmjC domain-containing histone demethylation protein 2C	JMJD1C	no	no
2.38452	0.453915	P05412	Transcription factor AP-1	JUN	no	no
2.43473	1.96927	P17275	Transcription factor jun-B	JUNB	no	no
2.23288	0.188982	P14923	Junction plakoglobin	JUP	no	no
1.77616	-0.247634	Q63ZY3	KN motif and ankyrin repeat domain-containing protein 2	KANK2	no	no
1.79017	0.335303	A0A1W2PPY5;A0A1W2PQ93;D5MRH1;A0A1W2PQ61;S4R2X4;A0A1W2PNY8;A0A1W2PRA7;A0A1W2PRB0;A0A1W2PQK5;H0Y379;A0A1W2PSD3;H0Y382;Q5SVJ7;A0A1W2PRX6;A0A1W2PRG5;Q5SVK0;A0A1W2PP26;B7ZMF5;A0A1W2PRE5;Q12791;A0A1W2PR56;A0A1W2PNW6;Q5SVK5;A0A0A0MRR0;A0A1W2PQA0;Q5SVJ9;A0A1W2PR62;A0A1W2PPZ1;A0A1W2PRN5;A0A1W2PPX7;A0A1W2PRV4;A0A1W2PP94;A0A1W2PQU4;A0A1W2PNH9;A0A1W2PS97;A0A1W2PRJ1;J3KQ16;A0A1W2PQ53;A0A1W2PPS2;A0A0A0MSE6;A0A…	Calcium-activated potassium channel subunit alpha-1	KCNMA1	no	no
1.46155	1.42183	H3BSS5;Q9NXV2	BTB/POZ domain-containing protein KCTD5	KCTD5	no	no
3.13311	0.333599	Q6UW63	KDEL motif-containing protein 1	KDELC1	no	no
2.12845	0.240475	Q7Z4H8	KDEL motif-containing protein 2	KDELC2	no	no
0.905508	0.698827	P24390;M0R1Y2	ER lumen protein-retaining receptor 1;ER lumen protein-retaining receptor	KDELR1	no	no
1.96634	0.271768	Q15397	Pumilio domain-containing protein KIAA0020	KIAA0020	no	no
1.67489	-0.322581	H0YMA4;A0A0U1RQM0;Q15004;H0YKX3	PCNA-associated factor	KIAA0101	no	no
3.02825	-0.248517	Q12768;E7EQI7	WASH complex subunit strumpellin	KIAA0196	no	no
2.40246	0.308888	O15091	Mitochondrial ribonuclease P protein 3	KIAA0391	no	no
2.24444	-0.277229	A0A1B0GUA3;Q96EK5;A0A6Q8PHL8;A0A6Q8PH45;A0A6Q8PGG2	KIF1-binding protein	KIAA1279	no	no
1.91199	-0.500368	A0A2R8Y566;Q9P260	LisH domain and HEAT repeat-containing protein KIAA1468	KIAA1468	no	no
1.84456	-0.636818	Q8TCG1	Protein CIP2A	KIAA1524	no	no
0.997543	-0.643407	A0MZ66	Shootin-1	KIAA1598	no	no
2.22768	0.23493	Q9BY89	Uncharacterized protein KIAA1671	KIAA1671	no	no
2.29092	-0.563125	Q8IYS2	Uncharacterized protein KIAA2013	KIAA2013	no	no
1.71973	0.31274	A0A8I5KT58;Q9ULH0;A0A8I5KPM9;E9PH70;A0A8I5QJC0;A0A1W2PPB7;A0A8I5QL22;A0A8I5KZ42;A0A8I5KX08;H0Y8E4;H7C584;A0A8I5KQK7;A0A8I5KTG3;A0A8I5KTL1	Kinase D-interacting substrate of 220 kDa	KIDINS220	no	no
4.16749	-0.533495	A0A7I2V3A9;P52732;A0A7I2YQY4	Kinesin-like protein KIF11	KIF11	no	no
2.69233	-0.633447	Q9NS87	Kinesin-like protein KIF15	KIF15	no	no
1.75012	0.254725	A0A8I5KQ45;H3BRB3;Q14807;A0A8I5KRF7;A0A8I5KTF7;A0A8I5QL17;A0A8I5KW08;A0A8I5QJF2;A0A8I5KXF2;A0A8I5KSP6;A0A8I5KXF9;A0A8I5QJC5;A0A8I5QKY3	Kinesin-like protein;Kinesin-like protein KIF22	KIF22	no	no
1.28181	-0.748558	J3KPF9;A0A087X011;E9PES4;Q9Y496	Kinesin-like protein;Kinesin-like protein KIF3A	KIF3A	no	no
3.19751	-0.397429	P33176	Kinesin-1 heavy chain	KIF5B	no	no
1.96525	0.242752	Q9BW19	Kinesin-like protein KIFC1	KIFC1	no	no
1.84055	0.440112	Q96J84;B4DN67;Q5W0G0;Q5W0F9	Kin of IRRE-like protein 1	KIRREL	no	no
3.81543	-0.420594	G3V2E7;F8W6L3;G3V3H3;G3V5R9;E7EVH7;Q07866;G5E9S8	Kinesin light chain 1	KLC1	no	no
1.99619	-0.456231	Q9H0B6;A8MZ87;A8MX29	Kinesin light chain 2	KLC2	no	no
1.96119	1.33262	A0A494C108;Q8N9T8	Protein KRI1 homolog	KRI1	no	no
0.952688	0.43551	Q13601	KRR1 small subunit processome component homolog	KRR1	no	no
1.32581	-0.360452	Q96EK9;A0A3B3IU88	Protein KTI12 homolog	KTI12	no	no
3.45074	0.394236	Q86UP2	Kinectin	KTN1	no	no
2.20468	0.455925	P83111	Serine beta-lactamase-like protein LACTB, mitochondrial	LACTB	no	no
3.80029	0.557621	P55268	Laminin subunit beta-2	LAMB2	no	no
3.30641	0.536732	P11279	Lysosome-associated membrane glycoprotein 1	LAMP1	no	no
3.97868	0.45395	P13473	Lysosome-associated membrane glycoprotein 2	LAMP2	no	no
1.13323	1.28761	Q9Y2Q5	Ragulator complex protein LAMTOR2	LAMTOR2	no	no
1.663	0.44818	Q9UHA4	Ragulator complex protein LAMTOR3	LAMTOR3	no	no
2.31098	-0.194612	P28838	Cytosol aminopeptidase	LAP3	no	no
1.51004	0.244382	Q15031;E9PHM2	Probable leucine--tRNA ligase, mitochondrial	LARS2	no	no
3.19672	0.42897	Q9Y4W2;A0A7I2V3Q3;A0A7I2V4E5;A0A7I2V3R6;A0A7I2V653;A0A7I2YQI7;A0A7I2V5R7	Ribosomal biogenesis protein LAS1L	LAS1L	no	no
3.10675	-0.6479	Q14847;C9J9W2	LIM and SH3 domain protein 1	LASP1	no	no
2.85169	0.38069	Q14739;A0A494C1L1;C9JXK0	Lamin-B receptor	LBR	no	no
2.50261	0.418045	B5MDU6;Q9H6V9;B5MCU4;A0A0A0MSH6	UPF0554 protein C2orf43	LDAH;C2orf43	no	no
3.84144	-0.486943	P00338	L-lactate dehydrogenase A chain	LDHA	no	no
4.25523	-0.651242	A0A5F9ZHM4;P07195;A0A3B3IS95;A8MW50	L-lactate dehydrogenase B chain;L-lactate dehydrogenase	LDHB	no	no
1.39365	-0.375826	J3KMZ9;H0YMD1;P01130;H0YMQ3	Low-density lipoprotein receptor	LDLR	no	no
2.0982	0.31706	Q8NC56	LEM domain-containing protein 2	LEMD2	no	no
1.41277	0.333544	Q9Y2U8	Inner nuclear membrane protein Man1	LEMD3	no	no
2.38654	0.307393	Q8WVC0	RNA polymerase-associated protein LEO1	LEO1	no	no
4.26592	0.267505	Q8IVL6	Prolyl 3-hydroxylase 3	LEPREL2	no	no
2.79447	0.418238	Q92791;K7ERA3	Synaptonemal complex protein SC65	LEPREL4;P3H4	no	no
2.78398	0.420007	O95202	LETM1 and EF-hand domain-containing protein 1, mitochondrial	LETM1	no	no
1.89026	0.280917	P49916;K7ERZ5	DNA ligase 3	LIG3	no	no
2.88281	-0.567357	D6RD46;Q9UPQ0;E7EPK0;E9PDJ9;H0Y8P3;G5EA03	LIM and calponin homology domains-containing protein 1	LIMCH1	no	no
2.64229	-0.411992	C9JRJ5;Q9UGP4	LIM domain-containing protein 1	LIMD1	no	no
1.84111	-0.336933	A0A0M3HER1;P48059	LIM and senescent cell antigen-like-containing domain protein 1	LIMS1	no	no
3.28972	0.283362	Q9BU23	Lipase maturation factor 2	LMF2	no	no
1.70418	-0.256485	P20700;E9PBF6;A0A0D9SFE5	Lamin-B1	LMNB1	no	no
2.4563	0.223218	E9PMS6;A0A0A0MTE2;E9PMT2		LMO7	no	no
3.13551	0.373573	Q9C0E8	Protein lunapark	LNP	no	no
2.0833	0.255691	Q9UIQ6	Leucyl-cystinyl aminopeptidase;Leucyl-cystinyl aminopeptidase, pregnancy serum form	LNPEP	no	no
3.94675	0.465433	K7EJE8;K7EKE6;P36776	Lon protease homolog, mitochondrial	LONP1	no	no
1.27645	0.319683	Q86WA8;E7EN44	Lon protease homolog 2, peroxisomal	LONP2	no	no
1.88772	0.413467	Q08397;H3BUV8	Lysyl oxidase homolog 1	LOXL1	no	no
4.0752	0.620118	Q9Y4K0	Lysyl oxidase homolog 2	LOXL2	no	no
1.89255	1.73719	B1AP63;Q92633	Lysophosphatidic acid receptor 1	LPAR1	no	no
3.1627	0.480662	Q8NF37;A0A0G2JQ62	Lysophosphatidylcholine acyltransferase 1	LPCAT1	no	no
3.17907	0.304728	Q7L5N7	Lysophosphatidylcholine acyltransferase 2	LPCAT2	no	no
1.81383	0.281304	Q643R3	Lysophospholipid acyltransferase LPCAT4	LPCAT4	no	no
2.61789	0.457134	Q92604	Acyl-CoA:lysophosphatidylglycerol acyltransferase 1	LPGAT1	no	no
3.22306	-0.563045	Q93052;A0A087WZF1;C9JUT4;C9JXK9	Lipoma-preferred partner	LPP	no	no
1.60455	-0.294944	E9PEM5;A0A494C1L5;P50851;A0A494BZW2;H0YAC6;A0A494C0R9	Lipopolysaccharide-responsive and beige-like anchor protein	LRBA	no	no
1.85278	0.956327	Q96JA1	Leucine-rich repeats and immunoglobulin-like domains protein 1	LRIG1	no	no
1.36801	1.67993	Q7Z4F1	Low-density lipoprotein receptor-related protein 10	LRP10	no	no
1.14227	1.23247	Q9Y561	Low-density lipoprotein receptor-related protein 12	LRP12	no	no
1.25865	0.709454	Q9BTT6;Q5T0G3	Leucine-rich repeat-containing protein 1	LRRC1	no	no
3.49827	-0.418364	Q9H9A6	Leucine-rich repeat-containing protein 40	LRRC40	no	no
1.31492	0.310019	A0A0B4J2G4;Q15345;A0A087WTU1	Leucine-rich repeat-containing protein 41	LRRC41	no	no
2.4575	-0.279598	Q8N1G4	Leucine-rich repeat-containing protein 47	LRRC47	no	no
1.47756	0.278473	Q96AG4	Leucine-rich repeat-containing protein 59	LRRC59	no	no
1.91591	0.5178	Q8IWT6	Volume-regulated anion channel subunit LRRC8A	LRRC8A	no	no
1.85078	0.379366	Q6NSJ5	Volume-regulated anion channel subunit LRRC8E	LRRC8E	no	no
2.91158	-0.358453	Q32MZ4	Leucine-rich repeat flightless-interacting protein 1	LRRFIP1	no	no
1.72128	-0.304276	Q9Y608;C9JSU1	Leucine-rich repeat flightless-interacting protein 2	LRRFIP2	no	no
2.09194	-0.517226	A0A6Q8PGT8;A0A6Q8PFL5;A0A6Q8PFT9;A0A6Q8PGW1;A0A6Q8PG02;A0A6Q8PGF7;A0A6Q8PGB2;Q6UWE0	E3 ubiquitin-protein ligase LRSAM1	LRSAM1	no	no
2.16314	0.305412	Q9UFC0;H7C5S6	Leucine-rich repeat and WD repeat-containing protein 1	LRWD1	no	no
2.3908	0.511719	Q9H089;F8WFC6	Large subunit GTPase 1 homolog	LSG1	no	no
1.71818	-0.378441	O15116;E5RJ47;E5RH18	U6 snRNA-associated Sm-like protein LSm1	LSM1	no	no
2.71745	-0.470046	P09960	Leukotriene A-4 hydrolase	LTA4H	no	no
1.52508	-0.259352	O94822	E3 ubiquitin-protein ligase listerin	LTN1	no	no
1.32644	-0.331076	Q96GA3	Protein LTV1 homolog	LTV1	no	no
1.71185	0.375898	J3KPP4;O95232	Luc7-like protein 3	LUC7L3	no	no
0.894192	0.59321	P07948	Tyrosine-protein kinase Lyn	LYN	no	no
2.45554	-0.55523	E5RGR0;O75608;A0A087X1K9;B4DP64	Acyl-protein thioesterase 1	LYPLA1	no	no
0.964855	-1.60413	Q5U5X0	Complex III assembly factor LYRM7	LYRM7	no	no
1.96324	0.25322	Q9Y5V3	Melanoma-associated antigen D1	MAGED1	no	no
1.64846	0.235198	A0A8I5KY62;A0A8I5KYH1;A0A087WU53;Q9H0U3;A0A8I5KUC4;A0A8I5QJM4;A0A8I5QKX7	Magnesium transporter protein 1	MAGT1	no	no
1.65862	0.417429	Q9BXY0	Protein MAK16 homolog	MAK16	no	no
2.77574	-1.97995	P33908	Mannosyl-oligosaccharide 1,2-alpha-mannosidase IA	MAN1A1	no	no
4.90109	-1.63579	O60476	Mannosyl-oligosaccharide 1,2-alpha-mannosidase IB	MAN1A2	no	no
1.6314	-0.367611	A0A804HL61;A0A804HJ66;Q9UKM7;H0YI64;A0A804HJ23;A0A804HKS1;H0YG20;A0A804HHU1;H0YGV7;A0A804HK01;A0A804HK86;A0A804HL65;H0YGQ1	Endoplasmic reticulum mannosyl-oligosaccharide 1,2-alpha-mannosidase;alpha-1,2-Mannosidase	MAN1B1	no	no
4.16373	-0.570878	Q16706	Alpha-mannosidase 2	MAN2A1	no	no
1.62682	-0.243471	E9PGC8;P78559	Microtubule-associated protein 1A;MAP1A heavy chain;MAP1 light chain LC2	MAP1A	no	no
3.35207	-0.315442	P46821	Microtubule-associated protein 1B;MAP1B heavy chain;MAP1 light chain LC1	MAP1B	no	no
1.85319	-0.318161	H3BTL1;Q9GZQ8;A6NCE7;Q9H492	Microtubule-associated proteins 1A/1B light chain 3B;Microtubule-associated proteins 1A/1B light chain 3 beta 2;Microtubule-associated proteins 1A/1B light chain 3A	MAP1LC3B;MAP1LC3B2;MAP1LC3A	no	no
1.68117	-0.227291	A0A669KB77;P11137	Microtubule-associated protein 2	MAP2	no	no
2.5995	-0.55376	B4DFY5;A0A8I5KRX5;A0A8I5KYB4;Q02750;A0A8I5KXN4;A0A8I5KYS7;A0A8I5QJP8;A0A8I5KVF6;A0A8I5QJL9;A0A8I5QJC1;A0A8I5QJ96	Dual specificity mitogen-activated protein kinase kinase 1	MAP2K1	no	no
2.03086	-0.658817	P36507	Dual specificity mitogen-activated protein kinase kinase 2	MAP2K2	no	no
2.53163	-0.991498	P46734	Dual specificity mitogen-activated protein kinase kinase 3	MAP2K3	no	no
1.86411	-0.260896	E7EVA0;P27816	Microtubule-associated protein;Microtubule-associated protein 4	MAP4	no	no
2.31072	-0.485026	A0A804HIS2;Q9Y4K4;G3V4T8	Mitogen-activated protein kinase kinase kinase kinase 5	MAP4K5	no	no
2.48054	-0.416571	P28482	Mitogen-activated protein kinase 1	MAPK1	no	no
1.84778	-0.451108	Q16539;B4E0K5;B5TY33	Mitogen-activated protein kinase 14	MAPK14	no	no
2.55611	-0.580856	E9PJF0;E9PQW4;P27361;B3KR49;E9PBK7	Mitogen-activated protein kinase;Mitogen-activated protein kinase 3	MAPK3	no	no
2.90542	-0.757735	P49137	MAP kinase-activated protein kinase 2	MAPKAPK2	no	no
2.53815	-0.324192	Q15691	Microtubule-associated protein RP/EB family member 1	MAPRE1	no	no
1.11277	-0.364677	Q15555;M0QX52;K7EL66;K7ERD8	Microtubule-associated protein RP/EB family member 2	MAPRE2	no	no
1.11433	0.338414	Q969Z3;F6V6Z1;X1WI34	Mitochondrial amidoxime reducing component 2	MARC2	no	no
1.30685	0.367729	Q9NX47	E3 ubiquitin-protein ligase MARCH5	MARCH5	no	no
2.63718	-0.175456	P56192	Methionine--tRNA ligase, cytoplasmic	MARS	no	no
2.07391	-0.33354	P31153	S-adenosylmethionine synthase isoform type-2	MAT2A	no	no
2.69329	0.336667	Q7Z434	Mitochondrial antiviral-signaling protein	MAVS	no	no
2.88316	0.429591	Q9UBB5	Methyl-CpG-binding domain protein 2	MBD2	no	no
2.38949	0.602137	Q68D91	Metallo-beta-lactamase domain-containing protein 2	MBLAC2	no	no
3.38006	0.543864	Q96N66;A9C4B8	Lysophospholipid acyltransferase 7	MBOAT7	no	no
1.42382	0.370689	O60318	Germinal-center associated nuclear protein	MCM3AP	no	no
1.94843	-0.410395	Q9ULC4	Malignant T-cell-amplified sequence 1	MCTS1	no	no
2.5724	-0.580574	P40925;B9A041;A0A5K1VW95;B8ZZ51;C9JF79	Malate dehydrogenase, cytoplasmic;Malate dehydrogenase	MDH1	no	no
1.86287	0.248438	P40926;G3XAL0	Malate dehydrogenase, mitochondrial;Malate dehydrogenase	MDH2	no	no
1.70122	0.347262	Q9NU22	Midasin	MDN1	no	no
2.00591	-0.469726	P48163	NADP-dependent malic enzyme	ME1	no	no
1.65536	-0.238626	P51608	Methyl-CpG-binding protein 2	MECP2	no	no
2.06281	0.267491	Q9BV79;H3BM30	Trans-2-enoyl-CoA reductase, mitochondrial	MECR	no	no
1.50939	0.840044	Q9UHV7	Mediator of RNA polymerase II transcription subunit 13	MED13	no	no
1.36118	0.317929	Q9Y2X0;K7EKS6;U3KQB4;B9TWZ6;U3KQ43	Mediator of RNA polymerase II transcription subunit 16	MED16	no	no
1.68202	0.399471	A0A0B4J1W0;O75448;B4DDR8;F5H5K2;F5GY88	Mediator of RNA polymerase II transcription subunit 24	MED24	no	no
2.1477	-0.617831	Q9Y316	Protein MEMO1	MEMO1	no	no
2.69168	0.41206	A0A8C8KI72;E7EN32;A0A5F9ZHS3;O00255	Menin	MEN1	no	no
2.0752	0.249911	C9JW74;Q5EB52;C9JWU9	Mesoderm-specific transcript homolog protein	MEST	no	no
2.10999	0.301946	P08581	Hepatocyte growth factor receptor	MET	no	no
2.24722	-0.243774	F8VRR3;F8VQZ7;P50579;F8VY03;G3V1U3;F8VSC4;F8VZX9	Methionine aminopeptidase 2	METAP2	no	no
1.74672	0.311847	Q9UBP6;H0YIH0	tRNA (guanine-N(7)-)-methyltransferase	METTL1	no	no
2.56292	-1.35889	Q8N6R0	Methyltransferase-like protein 13	METTL13	no	no
1.38895	0.285155	Q86U44;F5H6D8;B4DTN4;B4E349	N6-adenosine-methyltransferase 70 kDa subunit	METTL3	no	no
3.57816	0.572699	Q9GZY8;A0A0A0MS29;C9JHF5	Mitochondrial fission factor	MFF	no	no
3.30393	2.91551	Q08431;H0YKS8	Lactadherin;Lactadherin short form;Medin	MFGE8	no	no
1.77337	0.284565	A0A6Q8PGV8;O95140;A0A6Q8PFJ4;A0A6Q8PGS9;A0A6Q8PGA3	Mitofusin-2	MFN2	no	no
1.15453	2.75121	Q14728;D6RIZ4;D6RA47;D6RE79	Major facilitator superfamily domain-containing protein 10	MFSD10	no	no
2.20634	-0.647931	P26572	Alpha-1,3-mannosyl-glycoprotein 2-beta-N-acetylglucosaminyltransferase	MGAT1	no	no
1.42313	-0.258002	Q9UQ53;H0YB84;H0YB89;H0YC13;H0YC11	Alpha-1,3-mannosyl-glycoprotein 4-beta-N-acetylglucosaminyltransferase B	MGAT4B	no	no
2.19578	-0.29375	O60502	Protein O-GlcNAcase	MGEA5	no	no
2.11507	-0.414943	A0A0C4DFN3;Q99685;A0A3B3ITT3;H7C4E0;H7C5K5	Monoglyceride lipase	MGLL	no	no
2.95389	1.01962	K7EPJ5;O60291;B4DR12;K7EIM7;K7ERA1;K7EJN3	E3 ubiquitin-protein ligase MGRN1	MGRN1	no	no
2.04353	0.428065	O14880;Q5VV89;Q5VV87	Microsomal glutathione S-transferase 3	MGST3	no	no
3.65278	0.409192	G3V599;Q96PC5;Q96RT6	Melanoma inhibitory activity protein 2;cTAGE family member 2	MIA2;CTAGE1	no	no
2.53182	0.390493	Q5JRA6;A0A0A0MRH6	Melanoma inhibitory activity protein 3	MIA3	no	no
1.34479	-0.336723	Q8TDZ2	Protein-methionine sulfoxide oxidase MICAL1	MICAL1	no	no
2.32276	0.378148	A0A0U1RRK1;A0A286YF11;Q9BPX6;S4R3D7;E9PQV6;S4R3V1	Calcium uptake protein 1, mitochondrial	MICU1	no	no
2.72141	0.442635	Q8IYU8;A0A0A0MTD5	Calcium uptake protein 2, mitochondrial	MICU2	no	no
1.07381	-0.419081	A0A8I5KR14;A0A8I5KPB2;A0A6Q8PF94;O15344;C9J453;A0A8I5KPE0;A0A087X255;A0A6Q8PGA5	E3 ubiquitin-protein ligase Midline-1	MID1	no	no
1.73107	0.276152	Q8N108	Mesoderm induction early response protein 1	MIER1	no	no
3.15605	0.312201	Q8IUF8	Bifunctional lysine-specific demethylase and histidyl-hydroxylase MINA	MINA	no	no
2.89666	0.246238	Q14165;F5H1S8	Malectin	MLEC	no	no
1.22936	0.441031	Q15773;F5H0Y3	Myeloid leukemia factor 2	MLF2	no	no
2.29487	-0.398715	Q9BV36;C9JKV5	Melanophilin	MLPH	no	no
2.28132	0.376704	Q96EY8;S4R3P5;F5H4Z7	Cob(I)yrinic acid a,c-diamide adenosyltransferase, mitochondrial	MMAB	no	no
1.25243	0.527669	Q8N4V1	Membrane magnesium transporter 1	MMGT1	no	no
3.02359	-0.398455	O96007	Molybdopterin synthase catalytic subunit	MOCS2	no	no
4.24531	0.579643	Q13724;A0A3B3IRK6;A0A8I5KTK5;A0A3B3IRW2;A0A3B3IS52	Mannosyl-oligosaccharide glucosidase	MOGS	no	no
2.8879	0.39472	Q9Y6X9	MORC family CW-type zinc finger protein 2	MORC2	no	no
2.23064	0.269551	Q15014;Q5JXX1;Q5JXX2	Mortality factor 4-like protein 2	MORF4L2	no	no
2.37397	0.425249	Q8NHP6;R4GMN1	Motile sperm domain-containing protein 2	MOSPD2	no	no
0.844669	0.639674	Q6UVY6	DBH-like monooxygenase protein 1	MOXD1	no	no
1.34442	0.35809	Q5R3B4;O95563	Mitochondrial pyruvate carrier 2	MPC2	no	no
3.043	0.877319	O00566	U3 small nucleolar ribonucleoprotein protein MPP10	MPHOSPH10	no	no
3.27698	0.426705	Q9NZW5;B8ZZG1;C9J4Q3	MAGUK p55 subfamily member 6	MPP6	no	no
2.27051	0.926065	Q9UEL6;O95297	Myelin protein zero-like protein 1	MPZL1	no	no
2.5573	0.192505	F8W7U8;P49959	Double-strand break repair protein MRE11A	MRE11A	no	no
2.18537	-1.22435	Q9Y605	MORF4 family-associated protein 1	MRFAP1	no	no
1.95548	-0.624957	E9PHY8;Q8NDA8	Maestro heat-like repeat-containing protein family member 1	MROH1	no	no
2.14589	0.291497	Q9BYD6;H0Y8N7	39S ribosomal protein L1, mitochondrial	MRPL1	no	no
1.65693	0.382821	Q7Z7H8	39S ribosomal protein L10, mitochondrial	MRPL10	no	no
1.81599	0.215951	Q9BYD1;E5RJI7	39S ribosomal protein L13, mitochondrial	MRPL13	no	no
2.25213	0.386841	C9IY40;A0A669KAX9;Q5T653	39S ribosomal protein L2, mitochondrial	MRPL2	no	no
3.231	0.372313	Q7Z2W9;F5H7V8	39S ribosomal protein L21, mitochondrial	MRPL21	no	no
2.82925	0.267202	Q16540	39S ribosomal protein L23, mitochondrial	MRPL23	no	no
1.94334	0.388791	Q13084;A2IDC6;Q4TT37;A2IDC7	39S ribosomal protein L28, mitochondrial	MRPL28	no	no
3.08075	0.309718	Q9BZE1;S4R369	39S ribosomal protein L37, mitochondrial	MRPL37	no	no
1.75043	0.274087	Q9NYK5;C9JG87	39S ribosomal protein L39, mitochondrial	MRPL39	no	no
4.64809	0.290077	K7ES61;Q9BYD3;X6RAY8;K7ELQ0;K7EKI4;K7ELF1	39S ribosomal protein L4, mitochondrial	MRPL4	no	no
2.02174	0.301362	Q8IXM3	39S ribosomal protein L41, mitochondrial	MRPL41	no	no
1.81763	0.23898	Q9H9J2	39S ribosomal protein L44, mitochondrial	MRPL44	no	no
2.31996	0.50244	Q9H2W6;A0A087WT90	39S ribosomal protein L46, mitochondrial	MRPL46	no	no
1.11849	0.329592	Q13405;H0YDP7	39S ribosomal protein L49, mitochondrial	MRPL49	no	no
0.950875	-0.896468	Q8N5N7	39S ribosomal protein L50, mitochondrial	MRPL50	no	no
1.51341	0.498665	Q7Z7F7;X6R631;X6RIW1	39S ribosomal protein L55, mitochondrial	MRPL55	no	no
1.7852	0.328034	P82664	28S ribosomal protein S10, mitochondrial	MRPS10	no	no
4.28792	4.41075	E9PE17;I3L0E3;Q9Y2R5	28S ribosomal protein S17, mitochondrial	MRPS17;hCG_1984214	no	no
1.80534	0.364837	Q9NVS2;Q5QPA5	28S ribosomal protein S18a, mitochondrial	MRPS18A	no	no
1.82644	0.23056	Q9Y676;A0A0G2JIC6	28S ribosomal protein S18b, mitochondrial	MRPS18B	no	no
2.77527	0.244494	H7C5L9;A0A8I5KYF1;A0A8I5KSY5;A0A7P0MKV3;P82650;G5E9W7;A0A8I5KX02;A0A8I5KQR7;H7C5F2;H7C5H3	28S ribosomal protein S22, mitochondrial	MRPS22	no	no
4.38708	0.431616	Q9BYN8	28S ribosomal protein S26, mitochondrial	MRPS26	no	no
2.66906	0.438063	Q9NP92	28S ribosomal protein S30, mitochondrial	MRPS30	no	no
3.81064	0.409743	Q92665	28S ribosomal protein S31, mitochondrial	MRPS31	no	no
2.18492	0.341503	P82673;H0YG82	28S ribosomal protein S35, mitochondrial	MRPS35	no	no
1.12564	0.396621	Q15800;D6RDP9;D6R952	Methylsterol monooxygenase 1	MSMO1	no	no
4.5462	-0.357188	P26038	Moesin	MSN	no	no
1.69125	-0.371127	Q9UJ68;E5RJK1;H0YAN3;E5RIA9	Mitochondrial peptide methionine sulfoxide reductase	MSRA	no	no
1.5244	0.26088	E7ESY4;Q13330;H0Y4T7	Metastasis-associated protein MTA1	MTA1	no	no
2.4888	-0.516121	B4DUC8;Q13126;J3QSB7;F2Z2F3	S-methyl-5-thioadenosine phosphorylase;Purine nucleoside phosphorylase	MTAP	no	no
1.44314	0.370009	P00846	ATP synthase subunit a	MT-ATP6	no	no
1.59243	0.29301	H0Y8C3;Q9NZJ7	Mitochondrial carrier homolog 1	MTCH1	no	no
2.03967	0.391169	Q9Y6C9;E9PIE4	Mitochondrial carrier homolog 2	MTCH2	no	no
2.37031	0.278348	Q86UE4;E5RJU9	Protein LYRIC	MTDH	no	no
1.1712	0.576725	Q15390;H0YBZ4	Mitochondrial fission regulator 1	MTFR1	no	no
0.763542	-0.889339	Q9BT17;U3KQ69;E7EVK2	Mitochondrial ribosome-associated GTPase 1;Mitochondrial GTPase 1	MTG1	no	no
3.37825	-0.462994	V9GYY3;F5H2F4;P11586;V9GZ78;A0A494C1T2	C-1-tetrahydrofolate synthase, cytoplasmic;Methylenetetrahydrofolate dehydrogenase;Methenyltetrahydrofolate cyclohydrolase;Formyltetrahydrofolate synthetase;C-1-tetrahydrofolate synthase, cytoplasmic, N-terminally processed	MTHFD1	no	no
2.67934	0.344966	A0A087WVM4;B7ZM99;Q6UB35	Monofunctional C1-tetrahydrofolate synthase, mitochondrial	MTHFD1L	no	no
1.66458	-0.420671	Q9Y217	Myotubularin-related protein 6	MTMR6	no	no
1.49545	0.325378	P03886	NADH-ubiquinone oxidoreductase chain 1	MT-ND1	no	no
1.04139	-1.60391	C9JL85;P58546	Myotrophin	MTPN	no	no
1.41149	-0.501657	A0A7P0TAJ0;Q99707;A0A6Q8PGK3;A0A7P0T9G7;B1ANE3;A0A7P0TAV2	Methionine synthase	MTR	no	no
1.60302	0.289876	Q13505	Metaxin-1	MTX1	no	no
3.59391	0.543646	O75431;C9JAZ1;C9JNK6	Metaxin-2	MTX2	no	no
2.12526	0.256588	P22033	Methylmalonyl-CoA mutase, mitochondrial	MUT	no	no
1.92993	0.423469	Q9BRK3	Matrix-remodeling-associated protein 8	MXRA8	no	no
3.23957	0.358087	Q9BQG0;I3L1L3	Myb-binding protein 1A	MYBBP1A	no	no
2.98828	0.287363	A0A0A0MQW0;H0YN19		MYEF2	no	no
3.88205	-0.386743	A0A8I5KZ38;P35580	Myosin-10	MYH10	no	no
5.0858	-0.383305	A0A8I5KWT8;P35579	Myosin-9	MYH9	no	no
2.3127	-0.31588	O14950;J3QRS3;P19105	Myosin regulatory light chain 12B;Myosin regulatory light chain 12A	MYL12B;MYL12A	no	no
2.81665	-0.414048	F8W1R7;G3V1V0;P60660;J3KND3;G8JLA2;B7Z6Z4;F8VPF3;G3V1Y7	Myosin light polypeptide 6	MYL6	no	no
2.54464	-0.28851	P24844	Myosin regulatory light polypeptide 9	MYL9	no	no
1.05693	0.578687	Q96H55;B4DSL5	Unconventional myosin-XIX	MYO19	no	no
2.45095	-0.573852	Q12965	Unconventional myosin-Ie	MYO1E	no	no
2.89929	0.316095	Q9NZM1	Myoferlin	MYOF	no	no
2.17098	-0.341358	H7C173;H7C202;B8ZZ87;Q6P582;Q6NZ67;H7BZ50;A0A494C0V9	Mitotic-spindle organizing protein 2A;Mitotic-spindle organizing protein 2B	MZT2B;MZT2A	no	no
2.63321	-0.422667	P41227;F8W808;A8MWP7;C9JN83	N-alpha-acetyltransferase 10	NAA10	no	no
3.11913	-0.389911	Q9BXJ9;A0A0B4J1W3	N-alpha-acetyltransferase 15, NatA auxiliary subunit	NAA15	no	no
3.70052	-0.404518	Q14CX7	N-alpha-acetyltransferase 25, NatB auxiliary subunit	NAA25	no	no
1.48395	-0.473679	Q5VZE5	N-alpha-acetyltransferase 35, NatC auxiliary subunit	NAA35	no	no
1.78466	-0.654732	Q86UY6	N-alpha-acetyltransferase 40	NAA40	no	no
3.3444	-0.484092	C9J5D1;E7EQ69;Q9GZZ1;C9JZU6;C9J5J3;A0A0D9SF32	N-alpha-acetyltransferase 50	NAA50	no	no
0.942745	0.599681	Q15742	NGFI-A-binding protein 2	NAB2	no	no
2.58658	-0.499638	E9PAV3;F8VZJ2;A0A7I2V2K5;H0YHX9;A0A7I2V473;Q13765;F8W0W4;F8VNW4	Nascent polypeptide-associated complex subunit alpha, muscle-specific form;Nascent polypeptide-associated complex subunit alpha	NACA	no	no
1.51677	0.300494	P17050	Alpha-N-acetylgalactosaminidase	NAGA	no	no
3.64853	-0.448566	Q9UJ70;H7C3G9;C9JEV6;H7C286	N-acetyl-D-glucosamine kinase	NAGK	no	no
4.34207	0.390272	P54802	Alpha-N-acetylglucosaminidase;Alpha-N-acetylglucosaminidase 82 kDa form;Alpha-N-acetylglucosaminidase 77 kDa form	NAGLU	no	no
2.35586	-0.40875	P43490;A0A7P0T9I9;A0A7P0T895;A0A7P0T8L3;A0A7P0T973;A0A7P0TAS5;A0A7P0T931;A0A7P0T862;A0A7P0T8D2;A0A0C4DFS8;A0A7P0T941;A0A7P0TBB7;A0A7P0TA73;A0A7P0Z466;B7Z8W6	Nicotinamide phosphoribosyltransferase	NAMPT	no	no
3.20979	-0.323764	Q99733;C9JZI7;C9J6D1;A8MXH2;E9PS34;E9PNJ7;E9PKT8;E9PNW0;E9PJJ2	Nucleosome assembly protein 1-like 4	NAP1L4	no	no
2.78168	0.408554	M0R0Y2;P54920;M0R2M1	Alpha-soluble NSF attachment protein	NAPA	no	no
3.22404	-0.367	O43776	Asparagine--tRNA ligase, cytoplasmic	NARS	no	no
1.3333	0.355933	Q96I59	Probable asparagine--tRNA ligase, mitochondrial	NARS2	no	no
2.96765	0.28019	Q9H0A0	N-acetyltransferase 10	NAT10	no	no
3.46074	-0.434167	A0A8I5KSE4;Q8NEY1;A0A0A0MRJ3	Neuron navigator 1	NAV1	no	no
4.54312	0.416822	A2RRP1;H0Y5G7	Neuroblastoma-amplified sequence	NBAS	no	no
1.58607	0.368576	O60934;A0A0C4DG07	Nibrin	NBN	no	no
2.61306	-0.241315	Q15021;E7EN77	Condensin complex subunit 1	NCAPD2	no	no
3.56475	-0.283926	Q9BPX3	Condensin complex subunit 3	NCAPG	no	no
1.92575	0.233046	Q86XI2;H0Y6U5	Condensin-2 complex subunit G2	NCAPG2	no	no
1.21675	0.378222	Q6IBW4;A0A0A6YYG7	Condensin-2 complex subunit H2	NCAPH2	no	no
2.86658	0.2629	Q09161	Nuclear cap-binding protein subunit 1	NCBP1	no	no
2.05491	-0.416973	Q9UBB6	Neurochondrin	NCDN	no	no
2.07412	0.336692	Q6PIU2;A0A0A0MTJ9;H7C046	Neutral cholesterol ester hydrolase 1	NCEH1	no	no
2.09516	-0.24465	Q9Y2A7	Nck-associated protein 1	NCKAP1	no	no
2.34124	0.233054	A0A7I2V428;C9JLB1;A0A7I2V3F3;P19338;A0A7I2V5M5;H7BY16;A0A7I2V2U7;A0A7I2V349;A0A7I2V506;A0A7I2V699	Nucleolin	NCL	no	no
2.91414	0.877326	B4DZ85;B4DF87;Q13772	Nuclear receptor coactivator 4	NCOA4	no	no
2.89191	0.427026	Q9HCD5	Nuclear receptor coactivator 5	NCOA5	no	no
1.82411	0.224184	O75376	Nuclear receptor corepressor 1	NCOR1	no	no
1.60031	0.303843	Q92542;Q5T205;H0Y6T7;H0Y3Z4	Nicastrin	NCSTN	no	no
2.76435	-0.44931	O14777	Kinetochore protein NDC80 homolog	NDC80	no	no
2.22609	1.04385	Q9BT67	NEDD4 family-interacting protein 1	NDFIP1	no	no
2.93403	0.334605	Q96MG7	Melanoma-associated antigen G1	NDNL2	no	no
1.3303	0.326177	A0A7I2ST14;Q92597;E5RJY1;E7ESM1	Protein NDRG1	NDRG1	no	no
1.96251	0.52923	Q86Y39;K7EQ77;K7EK78;K7EP35;K7EMT4	NADH dehydrogenase [ubiquinone] 1 alpha subcomplex subunit 11	NDUFA11	no	no
1.24543	0.426688	O43678	NADH dehydrogenase [ubiquinone] 1 alpha subcomplex subunit 2	NDUFA2	no	no
0.977403	0.425553	A0A7I2V2W4;A0A087X1G1;A0A7I2V3L8;Q16718;A0A024R772;A0A087WXR5;H7BYD0	NADH dehydrogenase [ubiquinone] 1 alpha subcomplex subunit 5	NDUFA5	no	no
2.04346	0.311172	Q16795;A0A3B3ISG8	NADH dehydrogenase [ubiquinone] 1 alpha subcomplex subunit 9, mitochondrial	NDUFA9	no	no
1.67821	0.300119	Q8N183;A0A7I2YQX2	Mimitin, mitochondrial	NDUFAF2	no	no
2.13399	0.702261	Q9P032	NADH dehydrogenase [ubiquinone] 1 alpha subcomplex assembly factor 4	NDUFAF4	no	no
2.45687	0.330329	O96000;H3BPJ9;H3BV16	NADH dehydrogenase [ubiquinone] 1 beta subcomplex subunit 10	NDUFB10	no	no
1.14768	0.518394	O95168;F2Z3P9;C9JXQ9	NADH dehydrogenase [ubiquinone] 1 beta subcomplex subunit 4	NDUFB4	no	no
3.20698	0.810474	O95139;A0A087WZX2	NADH dehydrogenase [ubiquinone] 1 beta subcomplex subunit 6	NDUFB6	no	no
2.12117	0.335342	E9PH64;Q9Y6M9;A0A7I2V620;A0A3B3IT57;E7EWZ0;E9PF49	NADH dehydrogenase [ubiquinone] 1 beta subcomplex subunit 9	NDUFB9	no	no
2.77747	0.274909	P28331;B4DJ81	NADH-ubiquinone oxidoreductase 75 kDa subunit, mitochondrial	NDUFS1	no	no
1.71894	0.302475	O75489	NADH dehydrogenase [ubiquinone] iron-sulfur protein 3, mitochondrial	NDUFS3	no	no
1.72536	0.308556	O43181;H0Y9M8	NADH dehydrogenase [ubiquinone] iron-sulfur protein 4, mitochondrial	NDUFS4	no	no
2.02639	-0.373499	P46934;H0Y8X6	E3 ubiquitin-protein ligase NEDD4	NEDD4	no	no
1.55928	-0.611618	Q15843;F8VSA6;E9PS38;S4R3E9;E9PL57	NEDD8	NEDD8;NEDD8-MDP1	no	no
2.29212	-0.507925	Q8TDX7	Serine/threonine-protein kinase Nek7	NEK7	no	no
1.64318	-0.410372	A0A7I2V5R1;Q8TD19;A0A7I2V454;G3V5V0	Serine/threonine-protein kinase Nek9	NEK9	no	no
1.69451	0.406246	A0A0C4DFX9;Q9H3P2;H0Y3X6;H7C2C7;C9JHL4	Negative elongation factor A	NELFA	no	no
2.64351	0.237528	P48681	Nestin	NES	no	no
0.820047	0.870049	E7EUA0;E7ETM8		NEXN	no	no
1.9786	0.280624	P35240;A0A5K1VW66	Merlin	NF2	no	no
1.86546	-0.244608	P19838;A0A494C1E9;A0A494C157;D6RF93	Nuclear factor NF-kappa-B p105 subunit;Nuclear factor NF-kappa-B p50 subunit	NFKB1	no	no
2.66349	-0.258423	Q00653	Nuclear factor NF-kappa-B p100 subunit;Nuclear factor NF-kappa-B p52 subunit	NFKB2	no	no
1.20031	0.305449	Q9Y697;F2Z2E7	Cysteine desulfurase, mitochondrial	NFS1	no	no
3.983	-0.617723	Q8NBF2	NHL repeat-containing protein 2	NHLRC2	no	no
1.23723	0.522671	D6RC52;D6RCB9;Q9NX24;H0YC83;J3QSY4	H/ACA ribonucleoprotein complex subunit 2	NHP2	no	no
2.84074	-0.2252	Q9GZT8	NIF3-like protein 1	NIF3L1	no	no
2.16897	0.543905	Q9BYG3;C9J6C5	MKI67 FHA domain-interacting nucleolar phosphoprotein	NIFK	no	no
1.73913	0.258193	Q9Y221	60S ribosome subunit biogenesis protein NIP7 homolog	NIP7	no	no
2.75767	0.429773	Q9BPW8;H7C2U6	Protein NipSnap homolog 1	NIPSNAP1	no	no
1.73684	0.283498	Q9UFN0	Protein NipSnap homolog 3A	NIPSNAP3A	no	no
1.4586	-0.359196	Q86X76	Nitrilase homolog 1	NIT1	no	no
4.31815	-0.652515	Q9NQR4;H7C579	Omega-amidase NIT2	NIT2	no	no
1.69003	0.271624	Q86UT6	NLR family member X1	NLRX1	no	no
1.45023	-0.606926	P15531	Nucleoside diphosphate kinase A	NME1	no	no
2.76094	-0.422108	Q32Q12;P22392;J3KPD9;E7ERL0	Nucleoside diphosphate kinase;Nucleoside diphosphate kinase B	NME1-NME2;NME2;NME1	no	no
0.893975	-0.794226	Q13287	N-myc-interactor	NMI	no	no
3.18024	-0.522717	Q5VUC6;O60551	Glycylpeptide N-tetradecanoyltransferase;Glycylpeptide N-tetradecanoyltransferase 2	NMT2	no	no
2.19747	0.272675	Q13423;A0A590UK15;E9PCX7;A0A590UJM2;A0A590UK29;A0A590UJI3	NAD(P) transhydrogenase, mitochondrial	NNT	no	no
2.6034	0.314834	Q9Y3T9	Nucleolar complex protein 2 homolog	NOC2L	no	no
1.4316	0.30826	Q8WTT2	Nucleolar complex protein 3 homolog	NOC3L	no	no
2.62552	0.376088	Q9BVI4;F5H303	Nucleolar complex protein 4 homolog	NOC4L	no	no
0.996832	-0.936006	H3BM67;H3BUP2;H3BUN4;O60936;H3BQJ5	Nucleolar protein 3	NOL3	no	no
4.31438	0.448479	Q9H6R4;A0A0A0MRW6	Nucleolar protein 6	NOL6	no	no
1.54595	0.363414	F8WE42;F5H101;Q76FK4	Nucleolar protein 8	NOL8	no	no
1.73367	0.271873	Q5SY16	Polynucleotide 5-hydroxyl-kinase NOL9	NOL9	no	no
4.03379	0.346459	A0A0A0MRM9;Q14978;S4R349	Nucleolar and coiled-body phosphoprotein 1	NOLC1	no	no
0.866976	0.921592	Q5C9Z4	Nucleolar MIF4G domain-containing protein 1	NOM1	no	no
1.75979	0.539415	A0A0G2JN29;Q15155;A0A0G2JP90	Nodal modulator 1	NOMO1	no	no
3.15302	0.30861	J3KN36;P69849;Q5JPE7;A0A7I2V4T6;A0A7I2V6B0;A0A7I2V3P4;A0A7I2V2Z5;A0A7I2V4D7	Nodal modulator 3;Nodal modulator 2	NOMO3;NOMO2	no	no
2.11979	0.377973	P78316;E9PFK5	Nucleolar protein 14	NOP14	no	no
3.9254	0.348203	P46087	Probable 28S rRNA (cytosine(4447)-C(5))-methyltransferase	NOP2	no	no
1.52212	0.286251	Q9Y2X3	Nucleolar protein 58	NOP58	no	no
1.55776	0.297047	Q86U38;A0A3B3ISH6	Nucleolar protein 9	NOP9	no	no
1.50245	0.48222	O15118;K7EQ23	Niemann-Pick C1 protein	NPC1	no	no
2.90217	-0.474733	P55786;E9PLK3;A0A7I2V3W8;A0A7I2V389	Puromycin-sensitive aminopeptidase	NPEPPS	no	no
2.45776	0.234205	A0A7I2V5S2;A0A7I2YQC0;P06748;A0A7I2V433;A0A7I2V2X9;A0A7I2V3U2;A0A7I2V4G8;A0A7I2V3G5;A0A7I2V579	Nucleophosmin	NPM1	no	no
1.62549	0.422622	Q9Y639;Q9UFM8;H3BU51	Neuroplastin	NPTN;DKFZp566H1924	no	no
3.54717	-0.844615	P15559;B4DLR8;H3BNV2;H3BRK3	NAD(P)H dehydrogenase [quinone] 1	NQO1	no	no
2.58981	-0.49448	P16083;Q5TD07	Ribosyldihydronicotinamide dehydrogenase [quinone]	NQO2	no	no
1.45007	-0.348435	Q9UHY1;F8W6G1	Nuclear receptor-binding protein	NRBP1	no	no
3.70791	-0.47449	O43847;G3V1R5	Nardilysin	NRD1	no	no
1.00306	0.514923	Q9H7Z3	Protein NRDE2 homolog	NRDE2	no	no
2.36836	0.448899	Q16656;C9JP85	Nuclear respiratory factor 1	NRF1	no	no
4.38027	0.821828	O14786;E9PEP6;E7EX60;Q5T7F0;Q5JWQ4;Q5JWQ6	Neuropilin-1	NRP1	no	no
1.23743	0.714299	O60462	Neuropilin-2	NRP2	no	no
2.35053	0.431171	Q15738;C9JDR0	Sterol-4-alpha-carboxylate 3-dehydrogenase, decarboxylating	NSDHL	no	no
2.42393	0.276023	I3L0N3;P46459	Vesicle-fusing ATPase	NSF	no	no
4.7176	-0.266742	Q9UNZ2;F2Z2K0	NSFL1 cofactor p47	NSFL1C	no	no
1.61442	0.253273	Q9NXX6	Non-structural maintenance of chromosomes element 4 homolog A	NSMCE4A	no	no
1.9549	0.234509	Q08J23	tRNA (cytosine(34)-C(5))-methyltransferase	NSUN2	no	no
1.90334	0.213464	Q96P11	Probable 28S rRNA (cytosine-C(5))-methyltransferase	NSUN5	no	no
3.53425	-0.6071	P49902;A0A6Q8PHP0;A0A6Q8PHB5;Q5JUV4	Cytosolic purine 5-nucleotidase	NT5C2	no	no
2.10801	0.233055	Q9H857	5-nucleotidase domain-containing protein 2	NT5DC2	no	no
1.82604	0.39532	Q86UY8	5-nucleotidase domain-containing protein 3	NT5DC3	no	no
1.92661	0.340716	P21589	5-nucleotidase	NT5E	no	no
1.2055	-0.995526	Q9BV86	N-terminal Xaa-Pro-Lys N-methyltransferase 1;N-terminal Xaa-Pro-Lys N-methyltransferase 1, N-terminally processed	NTMT1	no	no
1.56352	0.701307	A0A6I8PS14;Q9HB63	Netrin-4	NTN4	no	no
0.825884	-0.96291	Q5TDF0;Q9BSD7	Cancer-related nucleoside-triphosphatase	NTPCR	no	no
1.11618	-0.356187	Q9Y5Y2;H3BQR2;H3BNF0	Cytosolic Fe-S cluster assembly factor NUBP2	NUBP2	no	no
3.75618	-0.419274	Q9Y266	Nuclear migration protein nudC	NUDC	no	no
1.43896	-0.279561	Q8IVD9	NudC domain-containing protein 3	NUDCD3	no	no
2.97989	-1.10307	P36639	7,8-dihydro-8-oxoguanine triphosphatase	NUDT1	no	no
2.48199	-0.52993	Q96DE0	U8 snoRNA-decapping enzyme	NUDT16	no	no
1.94104	0.319447	A8MXV4	Nucleoside diphosphate-linked moiety X motif 19, mitochondrial	NUDT19	no	no
3.58814	-0.620973	A6NFX8;Q9UKK9;A6NJU6;A6NCQ0	ADP-sugar pyrophosphatase	NUDT5	no	no
1.50605	-0.353472	E9PQC4;Q9BZD4;B1AQT4;E9PP32	Kinetochore protein Nuf2	NUF2	no	no
3.82249	0.281009	P57740	Nuclear pore complex protein Nup107	NUP107	no	no
2.96146	0.351339	Q8WUM0	Nuclear pore complex protein Nup133	NUP133	no	no
2.30214	0.237534	P49790	Nuclear pore complex protein Nup153	NUP153	no	no
2.28872	0.244913	O75694;E9PF10	Nuclear pore complex protein Nup155	NUP155	no	no
1.51122	0.241286	Q12769;G3V198;E9PR16	Nuclear pore complex protein Nup160	NUP160	no	no
3.56539	0.23908	Q92621	Nuclear pore complex protein Nup205	NUP205	no	no
2.34934	0.316311	Q8TEM1	Nuclear pore membrane glycoprotein 210	NUP210	no	no
2.39542	0.23805	Q9UKX7	Nuclear pore complex protein Nup50	NUP50	no	no
2.72632	0.297311	Q9BW27;J3KT10;J3QL54	Nuclear pore complex protein Nup85	NUP85	no	no
2.15974	0.201866	Q8N1F7;H3BVG0	Nuclear pore complex protein Nup93	NUP93	no	no
2.20044	0.266788	P52948;A0A3B3ITD8;H7C3P6	Nuclear pore complex protein Nup98-Nup96;Nuclear pore complex protein Nup98;Nuclear pore complex protein Nup96	NUP98	no	no
2.52321	1.44782	Q96E22	Dehydrodolichyl diphosphate syntase complex subunit NUS1	NUS1	no	no
1.50722	-0.643631	P61970;H3BRV9	Nuclear transport factor 2	NUTF2	no	no
2.33933	0.332859	O15381	Nuclear valosin-containing protein-like	NVL	no	no
0.813243	-1.04066	C9J5P1;C9JNE2;Q9Y530;H7C5Q1;C9JA90;C9IZY1;C9JXC3	O-acetyl-ADP-ribose deacetylase 1	OARD1	no	no
2.13295	0.358058	P04181	Ornithine aminotransferase, mitochondrial;Ornithine aminotransferase, hepatic form;Ornithine aminotransferase, renal form	OAT	no	no
3.54442	0.494474	Q9NX40;D6RG39;D6RIT9;D6RDK6;D6RBN5	OCIA domain-containing protein 1	OCIAD1	no	no
2.80866	0.477146	Q56VL3;J3KPI9	OCIA domain-containing protein 2	OCIAD2	no	no
1.32395	-0.479301	Q01968	Inositol polyphosphate 5-phosphatase OCRL-1	OCRL	no	no
0.721441	3.24163	O75665;A0A804HL42;A0A804HIZ6	Oral-facial-digital syndrome 1 protein	OFD1	no	no
2.99074	0.372521	Q02218;E9PCR7;E9PDF2;E9PFG7	2-oxoglutarate dehydrogenase, mitochondrial	OGDH	no	no
1.47031	0.253675	Q8N543;A0A0A0MTR2;H3BUA6	Prolyl 3-hydroxylase OGFOD1	OGFOD1	no	no
2.63021	0.249741	O15294	UDP-N-acetylglucosamine--peptide N-acetylglucosaminyltransferase 110 kDa subunit	OGT	no	no
3.69543	-0.717682	J3KQ32;Q9NTK5	Obg-like ATPase 1	OLA1	no	no
1.67641	0.264118	O60313;A0A2R8Y3X5;A0A2R8YE78;A0A2R8YDM2;C9JMB8;A0A2R8YGE5;A0A2R8Y4Q3;A0A2R8YD53	Dynamin-like 120 kDa protein, mitochondrial;Dynamin-like 120 kDa protein, form S1	OPA1	no	no
3.05294	-0.648132	Q96CV9	Optineurin	OPTN	no	no
2.02021	0.296586	Q13416	Origin recognition complex subunit 2	ORC2	no	no
1.17444	0.313208	O43913	Origin recognition complex subunit 5	ORC5	no	no
2.45666	0.30371	Q13438;B4E321	Protein OS-9	OS9	no	no
1.20501	-0.407629	P22059	Oxysterol-binding protein 1	OSBP	no	no
2.2462	-0.447244	Q9BXB4	Oxysterol-binding protein-related protein 11	OSBPL11	no	no
4.0309	0.454137	Q9BZF1;F8VQX7;F8VUA7	Oxysterol-binding protein-related protein 8;Oxysterol-binding protein	OSBPL8	no	no
2.01862	-0.702648	Q92882	Osteoclast-stimulating factor 1	OSTF1	no	no
4.31151	-0.682312	F5GYN4;Q96FW1;F5H6Q1;F5GYJ8	Ubiquitin thioesterase OTUB1	OTUB1	no	no
2.20322	0.242776	P55809;E9PDW2	Succinyl-CoA:3-ketoacid coenzyme A transferase 1, mitochondrial	OXCT1	no	no
3.97419	-0.486325	O95747;C9JIG9	Serine/threonine-protein kinase OSR1	OXSR1	no	no
2.17801	0.287807	P13674	Prolyl 4-hydroxylase subunit alpha-1	P4HA1	no	no
2.63095	0.271181	O15460	Prolyl 4-hydroxylase subunit alpha-2	P4HA2	no	no
2.80056	0.18885	P07237;A0A7P0TA35;A0A7P0TB26;A0A7P0TA71;I3L4M2;A0A7P0T8X1;A0A7P0TA97;A0A7P0T9K9;A0A7P0T8J3;A0A7P0T8C0;I3L3P5;H7BZ94;A0A7P0T9U6;I3L0S0;H0Y3Z3;A0A7P0T9D6;I3L514	Protein disulfide-isomerase	P4HB	no	no
3.72914	-0.265944	Q9UQ80;F8VR77	Proliferation-associated protein 2G4	PA2G4	no	no
1.55489	0.311106	Q86U42;A0A7I2V383;G3V4T2;B4DEH8	Polyadenylate-binding protein 2	PABPN1	no	no
1.67065	-0.478112	Q6VY07;B4DF77	Phosphofurin acidic cluster sorting protein 1	PACS1	no	no
2.77512	-0.397525	Q9UNF0;A0A0U1RR22	Protein kinase C and casein kinase substrate in neurons protein 2	PACSIN2	no	no
1.7402	0.242059	Q8N7H5;B4DGJ5	RNA polymerase II-associated factor 1 homolog	PAF1	no	no
3.60502	-0.516711	A0A6Q8PFU3;P43034;A0A6Q8PG63;A0A6Q8PFT2	Platelet-activating factor acetylhydrolase IB subunit alpha	PAFAH1B1	no	no
2.30998	-0.686027	P68402	Platelet-activating factor acetylhydrolase IB subunit beta	PAFAH1B2	no	no
1.91789	-0.529064	Q15102;M0R389;M0QZT2;M0R1K3	Platelet-activating factor acetylhydrolase IB subunit gamma	PAFAH1B3	no	no
2.75037	-0.481409	P22234;E9PBS1;D6RF62	Multifunctional protein ADE2;Phosphoribosylaminoimidazole-succinocarboxamide synthase;Phosphoribosylaminoimidazole carboxylase	PAICS	no	no
1.13572	-0.456043	B3KNX7;Q13153;E9PM17;H0YCG5	Non-specific serine/threonine protein kinase;Serine/threonine-protein kinase PAK 1	PAK1	no	no
3.32276	-0.540644	Q13177	Serine/threonine-protein kinase PAK 2;PAK-2p27;PAK-2p34	PAK2	no	no
3.82905	-0.519259	Q8WX93	Palladin	PALLD	no	no
3.79706	0.986971	A0A804HKV8;A0A804HKM7;A0A804HIQ0;A0A804HI59;A0A8C8KD64;P19021;H7BYD9	Peptidyl-glycine alpha-amidating monooxygenase;Peptidylglycine alpha-hydroxylating monooxygenase;Peptidyl-alpha-hydroxyglycine alpha-amidating lyase	PAM	no	no
1.91629	-0.361262	E9PHT6;Q9NVE7;H0YA26	Pantothenate kinase 4	PANK4	no	no
2.91557	0.617004	Q96RD7	Pannexin-1	PANX1	no	no
3.3865	-0.671577	Q99497;K7ELW0;K7EN27	Protein deglycase DJ-1	PARK7	no	no
1.12161	0.449819	F8WCQ4;A0A1W2PS40;C9JNP8;A0A1W2PP11;Q9H300;H7C0U0	Presenilins-associated rhomboid-like protein, mitochondrial;P-beta	PARL	no	no
2.86734	0.342736	A0A494C0W0;O95453;A0A494C1K5;A0A494C0Q6;A0A494C0Q2;A0A494C1N1;A0A494C0K5;A0A494BZU6;A0A494BZW7;A0A494C0P9;A0A494C156;A0A494C1G3;A0A494C002;H3BRK1	Poly(A)-specific ribonuclease PARN	PARN	no	no
1.75619	-0.257682	Q9UKK3	Poly [ADP-ribose] polymerase 4	PARP4	no	no
3.25301	-0.491382	Q9NVD7;E9PS97	Alpha-parvin	PARVA	no	no
2.50216	-0.295687	Q96IZ0	PRKC apoptosis WT1 regulator protein	PAWR	no	no
1.36985	0.359162	Q9Y5B6	PAX3- and PAX7-binding protein 1	PAXBP1	no	no
2.89269	-0.416042	Q9BVG4;A6NDF3	Protein PBDC1	PBDC1	no	no
0.846561	-0.91222	Q96KB5	Lymphokine-activated killer T-cell-originated protein kinase	PBK	no	no
2.84187	0.196297	P11498	Pyruvate carboxylase, mitochondrial	PC	no	no
2.47105	-0.236438	Q15365	Poly(rC)-binding protein 1	PCBP1	no	no
2.0959	-0.19535	F8VZX2;H3BRU6;F8W0G4;F8VXH9		PCBP2	no	no
1.8667	0.376428	P05165;A0A1B0GU58;A0A1B0GWA1;A0A1B0GUX9;A0A1B0GWI4	Propionyl-CoA carboxylase alpha chain, mitochondrial	PCCA	no	no
1.05336	0.363226	E9PDR0;C9JQS9;E7EX59;P05166;F8WBI9;E7ETT4;E7EUY3;E7ETT1;E7ENC1;E9PEC3	Propionyl-CoA carboxylase beta chain, mitochondrial	PCCB	no	no
1.88797	-0.411667	F6S8N6;A0A0A0MRJ6;P22061;A0A3F2YNX8	Protein-L-isoaspartate O-methyltransferase;Protein-L-isoaspartate(D-aspartate) O-methyltransferase	PCMT1	no	no
2.85735	0.278423	Q9UHG3;F8W8W4	Prenylcysteine oxidase 1	PCYOX1	no	no
0.770056	-0.975462	E7EVZ5;Q8NBM8	Prenylcysteine oxidase-like	PCYOX1L	no	no
2.4562	-0.739009	I3L1R7;Q99447;I3L3V9;I3L2Q1;I3L1L9	Ethanolamine-phosphate cytidylyltransferase	PCYT2	no	no
1.68775	-0.297935	Q13442	28 kDa heat- and acid-stable phosphoprotein	PDAP1	no	no
1.51277	-0.399226	Q9BUL8;C9J5C3;C9J363;C9J6F3;C9JSA3;C9JND6	Programmed cell death protein 10	PDCD10	no	no
3.408	0.377328	A0A3B3IUD7;Q14690	Protein RRP5 homolog	PDCD11	no	no
2.78712	0.749574	Q9BQ51	Programmed cell death 1 ligand 2	PDCD1LG2	no	no
1.23548	-0.363623	Q16342;F5H4V9	Programmed cell death protein 2	PDCD2	no	no
1.55746	-0.316532	Q9BRP1	Programmed cell death protein 2-like	PDCD2L	no	no
3.44603	-0.926463	O14737;K7EQA1;K7ESJ4	Programmed cell death protein 5	PDCD5	no	no
1.98021	-0.665458	O75340;A0A024QZ42;A0A087WZ38	Programmed cell death protein 6	PDCD6	no	no
3.7756	-0.517543	Q8WUM4	Programmed cell death 6-interacting protein	PDCD6IP	no	no
2.53161	-0.300261	Q9H2J4	Phosducin-like protein 3	PDCL3	no	no
3.6044	-0.268087	Q6L8Q7;F6T1Q0	2,5-phosphodiesterase 12	PDE12	no	no
2.57695	-1.63853	G5E9C5;O76074;C9JGT3	cGMP-specific 3,5-cyclic phosphodiesterase	PDE5A	no	no
0.82117	1.55614	Q9NRA1	Platelet-derived growth factor C;Platelet-derived growth factor C, latent form;Platelet-derived growth factor C, receptor-binding form	PDGFC	no	no
1.99323	0.274151	P09619	Platelet-derived growth factor receptor beta	PDGFRB	no	no
2.01488	0.285171	P08559	Pyruvate dehydrogenase E1 component subunit alpha, somatic form, mitochondrial	PDHA1	no	no
1.7976	0.349711	P11177;C9J634;F8WF02	Pyruvate dehydrogenase E1 component subunit beta, mitochondrial	PDHB	no	no
2.55154	0.590761	O00330;A0A8C8MSB2;H0YD97	Pyruvate dehydrogenase protein X component, mitochondrial	PDHX	no	no
2.27886	0.208924	P30101;A0A8I5KT88;A0A8I5KNU9;A0A8I5KW33;A0A8I5KS72;A0A8I5KW00;A0A8I5QKQ5;A0A8I5KPY2;A0A8I5KXC9;A0A8I5KRV3;A0A8I5KYJ6;A0A8I5KXE2	Protein disulfide-isomerase A3	PDIA3	no	no
1.60153	0.24858	Q15084	Protein disulfide-isomerase A6	PDIA6	no	no
1.78317	0.546424	Q15118;C9IYB4;C9JKT3	[Pyruvate dehydrogenase (acetyl-transferring)] kinase isozyme 1, mitochondrial	PDK1	no	no
2.74392	-0.386792	P50479	PDZ and LIM domain protein 4	PDLIM4	no	no
3.92889	-0.465899	Q96HC4	PDZ and LIM domain protein 5	PDLIM5	no	no
2.28376	-0.228438	Q9NR12;D6RH06	PDZ and LIM domain protein 7	PDLIM7	no	no
3.21074	0.468014	Q9P0J1	[Pyruvate dehydrogenase [acetyl-transferring]]-phosphatase 1, mitochondrial	PDP1	no	no
1.88868	0.236018	Q8NCN5;A8MT40;H3BQG3	Pyruvate dehydrogenase phosphatase regulatory subunit, mitochondrial	PDPR	no	no
2.04324	0.249411	Q9NTI5	Sister chromatid cohesion protein PDS5 homolog B	PDS5B	no	no
1.75131	0.355381	Q86YH6	Decaprenyl-diphosphate synthase subunit 2	PDSS2	no	no
1.70193	-0.407669	Q6P996;H3BND4	Pyridoxal-dependent decarboxylase domain-containing protein 1	PDXDC1	no	no
1.44938	-0.411561	O00764;F2Z2Y4	Pyridoxal kinase	PDXK	no	no
2.25101	-0.609596	Q96GD0	Pyridoxal phosphate phosphatase	PDXP	no	no
1.29892	0.302955	Q8NEN9	PDZ domain-containing protein 8	PDZD8	no	no
1.76624	-1.2193	Q15121;B1AKZ5	Astrocytic phosphoprotein PEA-15	PEA15	no	no
3.61909	-1.08002	P30086	Phosphatidylethanolamine-binding protein 1;Hippocampal cholinergic neurostimulating peptide	PEBP1	no	no
4.14828	0.439961	Q8IZL8;C9JFV4;E7EV54	Proline-, glutamic acid- and leucine-rich protein 1	PELP1	no	no
2.93526	0.348977	B5MCF9;O00541;B3KXD6	Pescadillo homolog	PES1	no	no
1.94027	0.234666	D6REA0;O75879;D6RDU9	Glutamyl-tRNA(Gln) amidotransferase subunit B, mitochondrial	PET112;GATB	no	no
3.2027	0.744054	Q92968	Peroxisomal membrane protein PEX13	PEX13	no	no
1.90777	0.297233	O75381	Peroxisomal membrane protein PEX14	PEX14	no	no
3.11476	-0.412076	O15067	Phosphoribosylformylglycinamidine synthase	PFAS	no	no
3.66868	-0.645065	P17858	ATP-dependent 6-phosphofructokinase, liver type	PFKL	no	no
4.01447	-0.778182	A0A2R8Y891;P08237;F8VZI0	ATP-dependent 6-phosphofructokinase, muscle type	PFKM	no	no
3.61459	-0.52226	Q01813;A0A7I2V3Z0;B1APP6	ATP-dependent 6-phosphofructokinase, platelet type	PFKP	no	no
3.96887	-0.678871	P07737;K7EJ44	Profilin-1	PFN1	no	no
2.88623	-0.681319	G5E9Q6;C9J0J7;C9JQ45;P35080;C9J712;C9J2N0	Profilin;Profilin-2	PFN2	no	no
3.56875	-0.601894	P18669	Phosphoglycerate mutase 1	PGAM1	no	no
2.76704	0.410016	Q96HS1	Serine/threonine-protein phosphatase PGAM5, mitochondrial	PGAM5	no	no
2.79078	-0.593124	P52209	6-phosphogluconate dehydrogenase, decarboxylating	PGD	no	no
3.38613	-0.597739	P00558	Phosphoglycerate kinase 1	PGK1	no	no
2.26114	-0.781414	O95336;M0R261;M0R1L2;M0R0U3	6-phosphogluconolactonase	PGLS	no	no
4.24027	-0.58568	P36871;A0A3B3ITK7	Phosphoglucomutase-1	PGM1	no	no
2.0376	-0.358849	Q96G03	Phosphoglucomutase-2	PGM2	no	no
2.46766	-0.446226	A0A494C0G1;O95394;H0Y987;A0A087WT27;A0A494C1Q4;A0A494C1E2;J3KN95;A0A494C163;A0A494C099	Phosphoacetylglucosamine mutase	PGM3	no	no
0.954433	1.4457	Q15124	Phosphoglucomutase-like protein 5	PGM5	no	no
1.576	-0.511746	A6NDG6	Phosphoglycolate phosphatase	PGP	no	no
2.8403	0.410101	O00264	Membrane-associated progesterone receptor component 1	PGRMC1	no	no
3.01198	0.373883	O15173;U3KQM0	Membrane-associated progesterone receptor component 2	PGRMC2	no	no
2.08847	-1.5358	Q8IZ21	Phosphatase and actin regulator 4	PHACTR4	no	no
3.25091	0.402855	P35232;C9JW96;E7ESE2;E9PCW0;C9JZ20	Prohibitin	PHB	no	no
1.87971	0.297872	Q99623;F5GY37;J3KPX7;A0A7I2V5F0;F5H3X6;F5GWA7	Prohibitin-2	PHB2	no	no
1.54481	-0.372682	Q86UU1	Pleckstrin homology-like domain family B member 1	PHLDB1	no	no
1.37183	-2.22652	Q9NRX4	14 kDa phosphohistidine phosphatase	PHPT1	no	no
1.82594	0.255183	P42356	Phosphatidylinositol 4-kinase alpha	PI4KA	no	no
2.26779	-0.696481	A0A0B4J1S8;Q9UBF8;E9PL47;H0YCW3;F8W860	Phosphatidylinositol 4-kinase beta	PI4KB	no	no
1.22341	0.46278	Q92508	Piezo-type mechanosensitive ion channel component 1	PIEZO1	no	no
1.46987	1.19444	Q8TEQ8	GPI ethanolamine phosphate transferase 3	PIGO	no	no
2.58826	0.419353	Q96S52	GPI transamidase component PIG-S	PIGS	no	no
2.6327	0.317367	Q969N2;A0A1W2PPR6;A0A1W2PNP0;A0A1W2PPS0;A0A1W2PPC3;A0A1W2PP57;A0A1W2PR73;A0A1W2PP53;A0A1W2PRZ8;A0A1W2PPQ7;A0A1W2PR92;A0A1W2PQY1;A0A1W2PP13;A0A1W2PQ52	GPI transamidase component PIG-T	PIGT	no	no
1.82268	0.397396	Q9H490	Phosphatidylinositol glycan anchor biosynthesis class U protein	PIGU	no	no
1.6486	-3.08952	Q13526;K7EN45	Peptidyl-prolyl cis-trans isomerase NIMA-interacting 1	PIN1	no	no
1.78868	-0.830472	Q9Y237	Peptidyl-prolyl cis-trans isomerase NIMA-interacting 4	PIN4	no	no
2.76743	-1.27674	O00625	Pirin	PIR	no	no
1.63825	-1.19087	Q9GZP4;X6RHB9;X6R8S9	PITH domain-containing protein 1	PITHD1	no	no
1.28239	-0.452455	Q00169;I3L471;I3L4U7	Phosphatidylinositol transfer protein alpha isoform	PITPNA	no	no
3.28542	-0.811263	P48739;B3KYB6	Phosphatidylinositol transfer protein beta isoform	PITPNB	no	no
1.97455	-0.30726	Q16513;B1AL79	Serine/threonine-protein kinase N2	PKN2	no	no
2.37012	-0.427232	P47712	Cytosolic phospholipase A2;Phospholipase A2;Lysophospholipase	PLA2G4A	no	no
2.62029	1.39583	B4DNJ1;B4DN26;E7ESF4;A0A7I2YQ93;P00750;A0A7I2V6D6	Tissue-type plasminogen activator;Tissue-type plasminogen activator chain A;Tissue-type plasminogen activator chain B	PLAT	no	no
5.6782	2.26416	E7ET40;P00749	Urokinase-type plasminogen activator;Urokinase-type plasminogen activator long chain A;Urokinase-type plasminogen activator short chain A;Urokinase-type plasminogen activator chain B	PLAU	no	no
4.18512	1.42076	Q03405;M0QYR6;M0R1I2	Urokinase plasminogen activator surface receptor	PLAUR	no	no
2.06541	0.292958	Q8IV08	Phospholipase D3	PLD3	no	no
3.36868	-0.572243	A0A087WZ32;A8K727;Q9HB19;A0A087X038	Pleckstrin homology domain-containing family A member 2	PLEKHA2	no	no
2.45749	-0.692122	Q8TD55	Pleckstrin homology domain-containing family O member 2	PLEKHO2	no	no
2.86638	-0.67002	Q99541	Perilipin-2	PLIN2	no	no
2.59879	-0.432326	O60664;K7ERZ3	Perilipin-3	PLIN3	no	no
3.11684	0.213511	E7ETU9		PLOD2	no	no
2.98939	0.37803	O43660;D6RA26	Pleiotropic regulator 1	PLRG1	no	no
1.26674	-1.24354	Q14651;C9JAM8	Plastin-1	PLS1	no	no
3.25009	-0.55079	P13797	Plastin-3	PLS3	no	no
2.49796	0.652386	Q9UIW2	Plexin-A1	PLXNA1	no	no
2.31604	0.361812	O75051	Plexin-A2	PLXNA2	no	no
2.17365	0.335738	O15031	Plexin-B2	PLXNB2	no	no
1.32475	-0.868936	Q8IYS1	Peptidase M20 domain-containing protein 2	PM20D2	no	no
1.36694	-0.815669	Q92871	Phosphomannomutase 1	PMM1	no	no
1.7456	-0.954442	Q15126	Phosphomevalonate kinase	PMVK	no	no
1.24209	0.311334	Q96T60;A0A0D9SFL2;M0QYH2;M0R3C8	Bifunctional polynucleotide phosphatase/kinase;Polynucleotide 3-phosphatase;Polynucleotide 5-hydroxyl-kinase	PNKP	no	no
2.79716	-0.562935	P00491;G3V5M2	Purine nucleoside phosphorylase	PNP	no	no
2.80686	0.337015	A0A384DVU0;Q8IY17	Neuropathy target esterase	PNPLA6	no	no
3.35804	-0.389853	Q9NVS9;J3QQZ9	Pyridoxine-5-phosphate oxidase	PNPO	no	no
6.28008	0.247108	Q8TCS8	Polyribonucleotide nucleotidyltransferase 1, mitochondrial	PNPT1	no	no
2.25699	0.37692	O00592	Podocalyxin	PODXL	no	no
3.25618	0.433641	Q9Y2S7;B4DEM9	Polymerase delta-interacting protein 2	POLDIP2	no	no
2.46333	0.336658	F6VRR5;Q9BY77;F8WCX5	Polymerase delta-interacting protein 3	POLDIP3	no	no
1.35876	0.31991	B9ZVN9;O95602	DNA-directed RNA polymerase;DNA-directed RNA polymerase I subunit RPA1	POLR1A	no	no
1.78245	0.41662	Q9H9Y6	DNA-directed RNA polymerase I subunit RPA2	POLR1B	no	no
2.12503	0.381683	A0A0A0MQR7;P19388;A0A087WVZ9	DNA-directed RNA polymerases I, II, and III subunit RPABC1	POLR2E	no	no
1.75248	-0.220207	O00411	DNA-directed RNA polymerase, mitochondrial	POLRMT	no	no
2.16735	0.265732	Q96HA1	Nuclear envelope pore membrane protein POM 121	POM121	no	no
1.40688	0.339003	A8CG34;A6NF01	Nuclear envelope pore membrane protein POM 121C;Putative nuclear envelope pore membrane protein POM 121B	POM121C;POM121B	no	no
1.71503	0.421368	A0A6Q8PFG8;A0A6Q8PFH3;Q9H5K3	Protein O-mannose kinase	POMK	no	no
1.63902	0.280866	A0A0J9YXF2;Q15165;G3XAK4	Serum paraoxonase/arylesterase 2	PON2	no	no
3.5623	0.232506	O95707;K7EQV2;K7ERD7	Ribonuclease P protein subunit p29	POP4	no	no
3.99929	0.52137	P16435;H0Y4R2;E7EMD0	NADPH--cytochrome P450 reductase	POR	no	no
3.20441	-0.615508	Q15181;Q5SQT6	Inorganic pyrophosphatase	PPA1	no	no
2.06062	0.334177	Q9H2U2;D6R967;H0Y9D8	Inorganic pyrophosphatase 2, mitochondrial	PPA2	no	no
1.45864	-0.952287	Q06203;D6RE15;D6RCC8	Amidophosphoribosyltransferase	PPAT	no	no
2.57582	-0.548587	Q9HAB8	Phosphopantothenate--cysteine ligase	PPCS	no	no
3.35187	-0.565314	P62937;F8WE65;C9J5S7	Peptidyl-prolyl cis-trans isomerase A;Peptidyl-prolyl cis-trans isomerase A, N-terminally processed;Peptidyl-prolyl cis-trans isomerase	PPIA	no	no
1.61444	-0.466522	Q08752	Peptidyl-prolyl cis-trans isomerase D	PPID	no	no
1.3289	-0.351263	Q9Y3C6	Peptidyl-prolyl cis-trans isomerase-like 1	PPIL1	no	no
1.72038	0.995794	A0A7P0TBL3;A0A7P0Z4K4;A0A7P0T843;A0A7P0TA15;A0A7P0T8E8;A0A7P0TB19;Q13356;A0A7P0T896;A0A7P0T839;A0A7P0TAH4	Peptidyl-prolyl cis-trans isomerase-like 2	PPIL2	no	no
1.30741	-0.51342	B8ZZ77;Q9H2H8;H7BZ14;C9K058	Peptidyl-prolyl cis-trans isomerase-like 3;Peptidyl-prolyl cis-trans isomerase	PPIL3	no	no
2.10968	-0.659099	P49593;A8MX49	Protein phosphatase 1F	PPM1F	no	no
2.3369	-0.537455	Q9Y570	Protein phosphatase methylesterase 1	PPME1	no	no
4.33934	-1.05208	Q96C90	Protein phosphatase 1 regulatory subunit 14B	PPP1R14B	no	no
3.6227	-0.616786	E7EMN6;P41236;Q6NXS1;E7EUI7	Protein phosphatase inhibitor 2;Protein phosphatase inhibitor 2-like protein 3	PPP1R2;PPP1R2P3	no	no
3.69938	-0.481302	Q15435;H7C003;C9JD73;C9J177;B5MBZ8	Protein phosphatase 1 regulatory subunit 7	PPP1R7	no	no
1.96321	0.380184	Q96SB3	Neurabin-2	PPP1R9B	no	no
1.67219	-0.229648	P67775;P62714;H0YC23;E5RHC1	Serine/threonine-protein phosphatase 2A catalytic subunit alpha isoform;Serine/threonine-protein phosphatase 2A catalytic subunit beta isoform;Serine/threonine-protein phosphatase	PPP2CA;PPP2CB	no	no
1.99424	-0.222909	P30153;B3KQV6	Serine/threonine-protein phosphatase 2A 65 kDa regulatory subunit A alpha isoform	PPP2R1A	no	no
2.56501	-0.372777	P63151;A0A590UJY3	Serine/threonine-protein phosphatase 2A 55 kDa regulatory subunit B alpha isoform	PPP2R2A	no	no
2.70351	-0.599739	A6PVN5;A0A804CD06;Q15257;F6WIT2;Q68CR8;Q5T949	Serine/threonine-protein phosphatase 2A activator	PPP2R4;DKFZp781M17165	no	no
2.40187	-0.36445	E9PFR3;Q14738;H0Y8C4	Serine/threonine-protein phosphatase 2A 56 kDa regulatory subunit delta isoform	PPP2R5D	no	no
2.63103	-0.476096	Q8TF05	Serine/threonine-protein phosphatase 4 regulatory subunit 1	PPP4R1	no	no
1.35982	-0.338075	P53041;H0YDU8;A8MU39	Serine/threonine-protein phosphatase 5;Serine/threonine-protein phosphatase	PPP5C	no	no
1.3313	-0.473452	Q9UPN7	Serine/threonine-protein phosphatase 6 regulatory subunit 1	PPP6R1	no	no
1.04162	-0.494155	O75170	Serine/threonine-protein phosphatase 6 regulatory subunit 2	PPP6R2	no	no
2.31892	-0.469751	H7BXH2;E9PKF6;Q5H9R7;E9PQP7	Serine/threonine-protein phosphatase 6 regulatory subunit 3	PPP6R3	no	no
1.85236	0.400106	O60831;A6NM71	PRA1 family protein 2	PRAF2	no	no
1.62685	0.387343	Q92733	Proline-rich protein PRCC	PRCC	no	no
1.77488	0.240722	P42785;E9PNF7;B7Z7Q6;A0A7P0TB23;E9PLY4;E9PKN6;A0A7P0Z451	Lysosomal Pro-X carboxypeptidase	PRCP	no	no
3.37022	-0.481047	Q06830;A0A0A0MSI0;A0A0A0MRQ5	Peroxiredoxin-1	PRDX1	no	no
2.40954	-0.489135	P32119;A6NIW5	Peroxiredoxin-2	PRDX2	no	no
3.87408	-0.605879	P30041	Peroxiredoxin-6	PRDX6	no	no
2.15315	0.432612	B5MC98;Q9HCU5	Prolactin regulatory element-binding protein	PREB	no	no
1.80592	-0.500947	A0A499FJL1;P48147	Prolyl endopeptidase	PREP	no	no
3.18305	-0.326277	P22694;B1APG2;B1APF8;B1APF9;B1APG3;A0A087WVC4;B1APG1;B1APG0;B1APF7	cAMP-dependent protein kinase catalytic subunit beta	PRKACB	no	no
2.54418	-0.260334	P10644;K7EM13;K7EPB2	cAMP-dependent protein kinase type I-alpha regulatory subunit;cAMP-dependent protein kinase type I-alpha regulatory subunit, N-terminally processed	PRKAR1A	no	no
3.79014	-0.224427	P13861	cAMP-dependent protein kinase type II-alpha regulatory subunit	PRKAR2A	no	no
1.32605	-0.494633	Q05655	Protein kinase C delta type;Protein kinase C delta type regulatory subunit;Protein kinase C delta type catalytic subunit	PRKCD	no	no
0.963754	-0.724785	P41743	Protein kinase C iota type	PRKCI	no	no
2.53623	0.184632	P78527	DNA-dependent protein kinase catalytic subunit	PRKDC	no	no
2.74625	-0.482584	O60678	Protein arginine N-methyltransferase 3	PRMT3	no	no
1.32485	-0.422819	O94903;E5RG77	Proline synthase co-transcribed bacterial homolog protein	PROSC	no	no
1.75967	0.238894	O43172	U4/U6 small nuclear ribonucleoprotein Prp4	PRPF4	no	no
1.78153	0.376156	A0A7N4I394;O75400	Pre-mRNA-processing factor 40 homolog A	PRPF40A	no	no
3.03134	0.292964	O94906	Pre-mRNA-processing factor 6	PRPF6	no	no
3.32296	-0.452421	P60891;B1ALA9;A0A2R8Y7H4	Ribose-phosphate pyrophosphokinase 1	PRPS1	no	no
1.26796	-1.05101	P11908;H7C540	Ribose-phosphate pyrophosphokinase 2	PRPS2	no	no
1.3441	-0.318261	Q14558;B4DP31;C9J168;C9JUN4	Phosphoribosyl pyrophosphate synthase-associated protein 1	PRPSAP1	no	no
2.38399	-0.215093	O60256;E7EPA1;C9JJS3;C9K0K7;C9JDU5	Phosphoribosyl pyrophosphate synthase-associated protein 2	PRPSAP2	no	no
1.05923	0.546438	Q96HE9;J3QQS2;J3QRE1;J3QKY4;J3QR53	Proline-rich protein 11	PRR11	no	no
4.63571	0.664069	P79522	Proline-rich protein 3	PRR3	no	no
2.86537	-0.300547	Q96M27	Protein PRRC1	PRRC1	no	no
5.92888	2.20537	O95084	Serine protease 23	PRSS23	no	no
4.96637	1.18651	P07602	Prosaposin;Saposin-A;Saposin-B-Val;Saposin-B;Saposin-C;Saposin-D	PSAP	no	no
4.18418	-0.81294	Q9Y617	Phosphoserine aminotransferase	PSAT1	no	no
2.32834	-0.22555	P25786;F5GX11	Proteasome subunit alpha type-1	PSMA1	no	no
1.74904	-0.577347	O75832;B1AJY5;B1AJY7	26S proteasome non-ATPase regulatory subunit 10	PSMD10	no	no
2.44151	-0.388384	Q16401	26S proteasome non-ATPase regulatory subunit 5	PSMD5	no	no
3.22688	-0.764721	O00233;F5H5V4;F5GX23;J3KN29;F5H169	26S proteasome non-ATPase regulatory subunit 9	PSMD9	no	no
1.58498	-0.563579	Q06323	Proteasome activator complex subunit 1	PSME1	no	no
1.65442	-0.33366	A0A087X1Z3;Q9UL46;H0YM70	Proteasome activator complex subunit 2	PSME2	no	no
2.16641	-0.739614	Q5QPM7;Q92530;Q5QPM9	Proteasome inhibitor PI31 subunit	PSMF1	no	no
1.23819	-0.30989	Q9BT73	Proteasome assembly chaperone 3	PSMG3	no	no
2.8761	0.236212	Q8WXF1;X6RDA4	Paraspeckle component 1	PSPC1	no	no
1.24156	0.673413	A0A6Q8PFC0;A0A6Q8PEZ3;A0A6Q8PFE6;A0A7I2RVZ4;Q9UKA9;B4DI28;A0A6Q8PH43	Polypyrimidine tract-binding protein 2	PTBP2	no	no
2.44115	0.292509	Q96EY7	Pentatricopeptide repeat domain-containing protein 3, mitochondrial	PTCD3	no	no
3.2213	0.360126	P48651	Phosphatidylserine synthase 1	PTDSS1	no	no
3.83842	-0.620883	Q15185;A0A087WYT3;B4DDC6	Prostaglandin E synthase 3	PTGES3	no	no
1.03423	-0.846881	C9J5N1;B3KSP9;Q9BTE6;K7EQ85;L7N2F4	Alanyl-tRNA editing protein Aarsd1	PTGES3L-AARSD1;AARSD1	no	no
2.24598	-0.593032	Q14914;F2Z3J9	Prostaglandin reductase 1	PTGR1	no	no
3.23641	0.961905	P35354	Prostaglandin G/H synthase 2	PTGS2	no	no
2.0342	-0.237087	Q05397;E7ESA6;H0YBP1;H0YBZ1;H0YB16;E9PEI4;B4DWJ1	Focal adhesion kinase 1	PTK2	no	no
0.846512	-1.80437	P20962	Parathymosin	PTMS	no	no
2.06975	0.270958	P18031;B4DSN5	Tyrosine-protein phosphatase non-receptor type 1;Tyrosine-protein phosphatase non-receptor type	PTPN1	no	no
1.7625	0.255481	D3DUJ3;K7EQG9;P17706	Protein-tyrosine-phosphatase;Tyrosine-protein phosphatase non-receptor type;Tyrosine-protein phosphatase non-receptor type 2	PTPN2	no	no
1.53734	0.63031	H0Y4H1;H0Y6Z7;P10586;H0Y7Z9	Receptor-type tyrosine-protein phosphatase F	PTPRF	no	no
2.73194	0.337951	Q12913	Receptor-type tyrosine-protein phosphatase eta	PTPRJ	no	no
2.79874	0.679229	Q5TG12;E9PGC5;Q15262	Protein-tyrosine-phosphatase;Receptor-type tyrosine-protein phosphatase kappa	PTPRK	no	no
1.71136	1.8957	Q13332;G8JL96	Receptor-type tyrosine-protein phosphatase S;Protein-tyrosine-phosphatase	PTPRS	no	no
1.77576	0.534145	J3KQ48;Q9Y3E5	Peptidyl-tRNA hydrolase 2, mitochondrial	PTRH2	no	no
6.31128	4.97456	P26022	Pentraxin-related protein PTX3	PTX3	no	no
1.76607	0.295396	F5H1S9;G8JLB3;Q9Y606	tRNA pseudouridine synthase;tRNA pseudouridine synthase A, mitochondrial	PUS1	no	no
1.95338	0.612803	A0A0A0MSA9;A0A0C4DG49;P15151	Poliovirus receptor	PVR	no	no
1.2189	0.309719	B4DJV5;Q13610	Periodic tryptophan protein 1 homolog	PWP1	no	no
2.18155	-0.396346	W5RWE6;Q7Z7A4;E9PD56;H7BYG4;A0A0C4DG95	PX domain-containing protein kinase-like protein	PXK	no	no
1.45908	1.10823	Q9NR77;A0A087X249;F5H4N4;F5GXM0	Peroxisomal membrane protein 2	PXMP2	no	no
2.76029	-0.490901	F5GZ78;A0A1B0GTU4;P49023;A0A1B0GU60	Paxillin	PXN	no	no
2.52426	0.47225	P32322;E2QRB3;J3KQ22;J3QKT4;J3QL24	Pyrroline-5-carboxylate reductase 1, mitochondrial;Pyrroline-5-carboxylate reductase	PYCR1	no	no
1.51513	0.265704	Q96C36;A0A087WTV6;J3KR12	Pyrroline-5-carboxylate reductase 2	PYCR2	no	no
3.14399	-0.322445	P11216	Glycogen phosphorylase, brain form	PYGB	no	no
2.69781	-0.278494	P06737;E9PK47	Glycogen phosphorylase, liver form;Alpha-1,4 glucan phosphorylase	PYGL	no	no
2.67715	-0.565489	P09417	Dihydropteridine reductase	QDPR	no	no
3.48296	0.702817	A0A140TA86;Q5XKP0;K7EIR2;A0A140TA84	Protein QIL1	QIL1;C19orf70	no	no
2.39146	0.292665	Q9NXS2;A0A7I2V5X1	Glutaminyl-peptide cyclotransferase-like protein	QPCTL	no	no
5.61917	2.04899	O00391	Sulfhydryl oxidase 1	QSOX1	no	no
5.14224	-1.05453	Q6ZRP7;H0Y430	Sulfhydryl oxidase 2;Sulfhydryl oxidase	QSOX2	no	no
1.47224	0.251008	P61026	Ras-related protein Rab-10	RAB10	no	no
2.16774	0.198152	Q15907	Ras-related protein Rab-11B	RAB11B	no	no
1.61977	0.260549	P61106;X6RFL8	Ras-related protein Rab-14	RAB14	no	no
4.21917	0.367654	Q9NP72;B7Z4P9;A0A804HIB9;A0A8C8NLQ3;Q5W0J0	Ras-related protein Rab-18	RAB18	no	no
3.59714	0.38398	P62820;E7END7	Ras-related protein Rab-1A	RAB1A	no	no
1.9002	0.332319	Q9ULC3	Ras-related protein Rab-23	RAB23	no	no
1.66272	0.435665	P51159;H3BN55;H3BUD9;H3BS49;H3BVH7	Ras-related protein Rab-27A	RAB27A	no	no
2.23339	0.345475	P61019;E9PKL7	Ras-related protein Rab-2A	RAB2A	no	no
1.26176	0.348339	Q8WUD1;A0A3B3ITL1	Ras-related protein Rab-2B	RAB2B	no	no
1.32438	0.275728	Q13636;J3QR51	Ras-related protein Rab-31	RAB31	no	no
3.10257	0.300241	Q9BZG1;C9JBG0;C9JY26;Q96PJ7;E7ES60	Ras-related protein Rab-34	RAB34	no	no
1.9404	0.432784	P20337	Ras-related protein Rab-3B	RAB3B	no	no
2.11835	0.240907	P51148;K7ERI8;K7ERQ8	Ras-related protein Rab-5C	RAB5C	no	no
3.75967	0.431193	P20340	Ras-related protein Rab-6A	RAB6A	no	no
1.47917	0.282825	P51149;A0A6Q8PG52;A0A6Q8PH84;A0A6Q8PGE6;C9J592;C9IZZ0;C9J8S3;C9J4V0	Ras-related protein Rab-7a	RAB7A	no	no
1.63547	0.521284	Q92930;H0YNE9	Ras-related protein Rab-8B	RAB8B	no	no
1.11494	1.83709	M0R3D4;Q9UI14;M0QXH1;M0R1H9	Prenylated Rab acceptor protein 1	RABAC1	no	no
2.70602	-0.406457	Q9Y3P9	Rab GTPase-activating protein 1	RABGAP1	no	no
1.30055	-0.892784	Q5T4U8;P53611	Geranylgeranyl transferase type-2 subunit beta	RABGGTB	no	no
1.55535	0.266545	O60216;A0A8I5KWV3	Double-strand-break repair protein rad21 homolog	RAD21	no	no
1.71568	-0.556232	P54725;A0A494C0B4;K7ENJ0;K7ELW1	UV excision repair protein RAD23 homolog A	RAD23A	no	no
2.50005	0.403523	P11233;H7C3P7	Ras-related protein Ral-A	RALA	no	no
1.6926	-0.428218	B5MDF5;P62826;J3KQE5;F5H018;H0YFC6	GTP-binding nuclear protein Ran	RAN	no	no
2.88886	-0.611038	P43487;F6WQW2;C9JXG8;C9JJ34;C9JGV6	Ran-specific GTPase-activating protein	RANBP1	no	no
2.83941	0.199097	P49792	E3 SUMO-protein ligase RanBP2	RANBP2	no	no
2.39147	-0.24771	P46060	Ran GTPase-activating protein 1	RANGAP1	no	no
0.971122	1.96742	P62834	Ras-related protein Rap-1A	RAP1A	no	no
1.3676	0.264022	P61224;E7ESV4;F5H7Y6;F5GX62;F5H004;A6NIZ1;F5H6R7;F5H0B7;F5H500;F5GYB5	Ras-related protein Rap-1b;Ras-related protein Rap-1b-like protein	RAP1B	no	no
4.7088	-0.655674	P52306	Rap1 GTPase-GDP dissociation stimulator 1	RAP1GDS1	no	no
1.89101	0.420856	P61225	Ras-related protein Rap-2b	RAP2B	no	no
2.18527	0.264734	Q9Y3L5;A0A087X2C3	Ras-related protein Rap-2c	RAP2C	no	no
1.9823	-0.38403	E9PGC0;P20936	Ras GTPase-activating protein 1	RASA1	no	no
1.97692	0.300455	A0A087WZ13;E9PAU2;Q8IY67	Ribonucleoprotein PTB-binding 1	RAVER1	no	no
2.98443	0.374151	Q96PK6	RNA-binding protein 14	RBM14	no	no
1.50406	0.393345	A0A494C001;A0A499FJY3;A0A087WWP4;Q96T37	Putative RNA-binding protein 15	RBM15	no	no
2.73175	0.455851	Q8NDT2	Putative RNA-binding protein 15B	RBM15B	no	no
5.49221	0.413687	Q9NW13	RNA-binding protein 28	RBM28	no	no
1.69885	0.294633	P98179	RNA-binding protein 3	RBM3	no	no
3.71526	0.429698	Q14498;G3XAC6;H0Y4X3;A0A0U1RQH7	RNA-binding protein 39	RBM39	no	no
2.44667	0.525199	K7EP90;Q9BTD8;K7EQ03;K7ER08	RNA-binding protein 42	RBM42	no	no
1.40934	0.275128	P52756	RNA-binding protein 5	RBM5	no	no
1.31549	0.340499	I3L521;F5GXV8;F5GY08;J3KPD3;Q9Y580	RNA-binding protein 7	RBM7	no	no
2.59063	0.288033	Q14257;A8MXP8	Reticulocalbin-2	RCN2	no	no
1.14881	0.399582	Q8TC12;G3V2G6;G3V234;H0YJ46	Retinol dehydrogenase 11	RDH11	no	no
1.85242	0.383858	Q8NBN7	Retinol dehydrogenase 13	RDH13	no	no
2.11382	0.275669	Q9HBH5	Retinol dehydrogenase 14	RDH14	no	no
1.65554	-0.2593	A0A2R8Y5S7;P35241;A0A2R8Y7M3	Radixin	RDX	no	no
1.51874	-3.76523	E2QRG8;Q00765	Receptor expression-enhancing protein;Receptor expression-enhancing protein 5	REEP5	no	no
2.1137	-0.336662	Q2TAM5;E9PKH5;A0A087X0W8;Q04206;E9PI38;E9PQS6;E9PKV4	Transcription factor p65	RELA	no	no
1.27891	0.34235	E9PMG1;Q96D71;H0YDT0	RalBP1-associated Eps domain-containing protein 1	REPS1	no	no
2.3101	0.286379	Q5T092;A0A0A0MR06;Q5T091;O15258;Q5T093	Protein RER1	RER1	no	no
2.53699	0.288476	Q6NUM9;H7BZ81;H7C3J0;H7BZ16	All-trans-retinol 13,14-reductase	RETSAT	no	no
3.35467	0.332521	P35251	Replication factor C subunit 1	RFC1	no	no
1.72171	0.354726	Q96AA3;B5MDE0;C9JP01	Protein RFT1 homolog	RFT1	no	no
2.75197	0.346208	Q14699;C9JHG2;G3XAJ6	Raftlin	RFTN1	no	no
2.75634	0.447664	P22670	MHC class II regulatory factor RFX1	RFX1	no	no
2.00831	-0.514132	Q15382;C9J931	GTP-binding protein Rheb	RHEB	no	no
2.80326	0.305435	P84095	Rho-related GTP-binding protein RhoG	RHOG	no	no
0.877347	0.883574	Q8IXI2;H7BXZ6	Mitochondrial Rho GTPase 1;Mitochondrial Rho GTPase	RHOT1	no	no
2.37246	0.451209	Q8IXI1;H3BST5;I3L2C6	Mitochondrial Rho GTPase 2	RHOT2	no	no
1.406	-0.38778	Q9NPQ8	Synembryn-A	RIC8A	no	no
1.026	-0.756793	Q5EBL4;A0A1B0GVV3	RILP-like protein 1	RILPL1	no	no
4.6327	-0.886189	Q13671;E9PNR2	Ras and Rab interactor 1	RIN1	no	no
2.60085	0.253697	Q06587	E3 ubiquitin-protein ligase RING1	RING1	no	no
2.32278	0.347717	Q6NUQ1	RAD50-interacting protein 1	RINT1	no	no
1.03294	-1.76566	Q13546	Receptor-interacting serine/threonine-protein kinase 1	RIPK1	no	no
3.25346	0.239758	Q96DB5;E5RH53;H0YB03;H0YB83;H0YC67	Regulator of microtubule dynamics protein 1	RMDN1	no	no
0.76965	-0.88753	A0A096LNV3;A0A096LP02;Q9Y508;A0A096LNT1;A0A096LNN8;A0A096LPF9	E3 ubiquitin-protein ligase RNF114	RNF114	no	no
4.69058	-0.496445	P13489;E9PMJ3;E9PLZ3;E9PIM9;H0YCR7	Ribonuclease inhibitor	RNH1	no	no
1.65537	0.272065	Q9HC36	rRNA methyltransferase 3, mitochondrial	RNMTL1	no	no
3.49934	-0.550447	Q9H4A4;A6NKB8	Aminopeptidase B	RNPEP	no	no
1.46262	0.337948	Q9Y6N7;A0A087WZ85;A0A0A0MSX4	Roundabout homolog 1	ROBO1	no	no
1.27323	-0.359762	Q13464;A0A0U1RQV4	Rho-associated protein kinase 1	ROCK1	no	no
1.98458	-0.387891	O75116;E9PF63	Rho-associated protein kinase 2	ROCK2	no	no
3.61258	-0.180515	Q9H6T3	RNA polymerase II-associated protein 3	RPAP3	no	no
1.94982	0.267361	Q9H7B2;Q5VXN0	Ribosome production factor 2 homolog	RPF2	no	no
1.73365	-0.266453	A0A7I2V5L3;A0A7I2V2L9;P40429;Q8J015;M0QYS1;Q6NVV1	60S ribosomal protein L13a;Putative 60S ribosomal protein L13a protein RPL13AP3	RPL13A;RPL13a;RPL13AP3	no	no
1.94298	-0.215637	A0A087WXM6;J3QQT2;J3KRX5;A0A0A6YYL6;P18621;J3QLC8;A0A0A0MRF8;J3KRB3;A0A087WWH0;J3QS96	60S ribosomal protein L17	RPL17;RPL17-C18orf32	no	no
1.8838	-0.214333	P35268;K7ERI7;K7EJT5;K7EP65;K7EKS7;K7ELC4;K7EMH1	60S ribosomal protein L22	RPL22	no	no
2.92808	-0.525822	C9J4Z3;P61513;M0R0A1;Q6P4E4;E9PEL3;M0R2L6	60S ribosomal protein L37a	RPL37A	no	no
0.933314	-0.472558	P05387	60S acidic ribosomal protein P2	RPLP2	no	no
2.10621	0.281799	P04843;B7Z4L4	Dolichyl-diphosphooligosaccharide--protein glycosyltransferase subunit 1	RPN1	no	no
3.52162	0.334645	P04844	Dolichyl-diphosphooligosaccharide--protein glycosyltransferase subunit 2	RPN2	no	no
1.69314	0.467947	O95059	Ribonuclease P protein subunit p14	RPP14	no	no
2.08125	0.442188	O75818;X6RLL4;A0A087X1N3;F8WC38	Ribonuclease P protein subunit p40	RPP40	no	no
2.04315	-0.374331	D3DPS3;Q3KQU3	MAP7 domain-containing protein 1	RPRC1;MAP7D1	no	no
1.98032	0.342867	Q96P16;A0A0C4DGQ6	Regulation of nuclear pre-mRNA domain-containing protein 1A	RPRD1A	no	no
1.96868	0.262123	Q9NQG5	Regulation of nuclear pre-mRNA domain-containing protein 1B	RPRD1B	no	no
2.06663	0.327341	Q5VT52	Regulation of nuclear pre-mRNA domain-containing protein 2	RPRD2	no	no
0.956051	1.72038	Q86WX3	Active regulator of SIRT1	RPS19BP1	no	no
1.56418	-0.27753	P62266;D6RD47	40S ribosomal protein S23	RPS23	no	no
2.80475	-0.208725	P61247;D6RG13;D6RAT0;D6RB09;E9PFI5;H0Y8L7;H0Y9Y4;D6R9B6;D6RAS7	40S ribosomal protein S3a	RPS3A	no	no
2.17122	-0.245708	P62753;A2A3R5;A2A3R7	40S ribosomal protein S6	RPS6	no	no
1.77053	-0.333585	P51812;B7ZB17;B1AXG1;B4DG22	Ribosomal protein S6 kinase alpha-3	RPS6KA3	no	no
3.03363	-0.521626	Q9HB90	Ras-related GTP-binding protein C	RRAGC	no	no
2.44306	0.507885	P10301	Ras-related protein R-Ras	RRAS	no	no
2.56454	0.321801	P62070;E9PK85	Ras-related protein R-Ras2	RRAS2	no	no
2.32862	0.270231	Q9P2E9;F8W7S5	Ribosome-binding protein 1	RRBP1	no	no
3.4795	-0.56497	P23921;E9PL69	Ribonucleoside-diphosphate reductase large subunit	RRM1	no	no
3.04243	-0.710394	A0A286YFD6;P31350;A0A7P0SBL1	Ribonucleoside-diphosphate reductase subunit M2	RRM2	no	no
1.71479	0.417664	P56182	Ribosomal RNA processing protein 1 homolog A	RRP1	no	no
2.48593	0.511939	Q5JTH9	RRP12-like protein	RRP12	no	no
0.919265	0.739039	Q9Y3B9	RRP15-like protein	RRP15	no	no
3.76786	0.357248	Q14684	Ribosomal RNA processing protein 1 homolog B	RRP1B	no	no
1.8833	0.361319	Q9Y3A4	Ribosomal RNA-processing protein 7 homolog A	RRP7A	no	no
5.91686	0.665922	Q15050	Ribosome biogenesis regulatory protein homolog	RRS1	no	no
2.40946	-0.398194	Q15404	Ras suppressor protein 1	RSU1	no	no
1.66774	-0.300686	O00442	RNA 3-terminal phosphate cyclase	RTCA	no	no
2.68209	0.26124	O95197	Reticulon-3	RTN3	no	no
2.77816	0.285794	Q9NQC3	Reticulon-4	RTN4	no	no
3.32321	-0.827445	Q99584	Protein S100-A13	S100A13	no	no
2.3632	0.336804	A0A5F9ZHN7;Q9NTJ5;E9PGZ4	Phosphatidylinositide phosphatase SAC1	SACM1L	no	no
1.30533	0.281978	Q15424	Scaffold attachment factor B1	SAFB	no	no
1.39674	1.27111	A0A2R8YDB8;H7BXF5;Q9H0E3	Histone deacetylase complex subunit SAP130	SAP130	no	no
1.19473	-0.352491	Q9Y6B6;D6RD69;Q9H029;D6R9R5	GTP-binding protein SAR1b	SAR1B;DKFZp434B2017	no	no
1.86973	0.244498	P82979;F8VZQ9;H0YHG0	SAP domain-containing ribonucleoprotein	SARNP	no	no
2.44004	-0.561546	Q5T5C7;P49591	Serine--tRNA ligase, cytoplasmic	SARS	no	no
3.26797	0.337827	O43290	U4/U6.U5 tri-snRNP-associated protein 1	SART1	no	no
3.04601	-0.600694	Q9Y3A5	Ribosome maturation protein SBDS	SBDS	no	no
0.963365	0.548638	A0A7P0T9B3;A0A7P0T913;A0A7P0Z4E3;B7ZKQ9;A0A7P0T9I2;F5H4X0;Q8WTV0;A0A0S2Z3I2	Scavenger receptor class B member 1	SCARB1	no	no
3.84261	0.477388	A0A1W2PS43;Q14108;A0A1W2PPX5;A0A1W2PQR6;A0A1W2PQB7;A0A1W2PRS1;A0A1W2PRF6;A0A1W2PPU6	Lysosome membrane protein 2	SCARB2	no	no
2.17819	0.428508	Q8NBX0	Saccharopine dehydrogenase-like oxidoreductase	SCCPDH	no	no
3.03673	0.431508	Q8WVM8;A0A7I2V5I2;A0A7I2V5Z4;A0A7I2V3B4;A0A7I2V4B8;A0A7I2V4R0;A0A7I2V4U2;A0A7I2V3G4;A0A7I2V320;A0A7I2V590;A0A7I2V362;A0A7I2YQR2;G3V2M8;H0YIZ7;A0A7I2V3C9;A0A7I2V5H5;G3V5E2;A0A7I2V534	Sec1 family domain-containing protein 1	SCFD1	no	no
2.93097	0.367849	Q8WU76	Sec1 family domain-containing protein 2	SCFD2	no	no
1.75198	0.3646	J3QL56;O75880	Protein SCO1 homolog, mitochondrial	SCO1	no	no
1.29565	0.400569	O43819	Protein SCO2 homolog, mitochondrial	SCO2	no	no
2.30179	0.205314	P22307	Non-specific lipid-transfer protein	SCP2	no	no
2.5629	0.289765	A0A0G2JNZ2;A0A0G2JPP5;A0A669KB89;Q14160;A0A0G2JMS7	Protein scribble homolog	SCRIB	no	no
2.44783	-0.722915	Q12765;B8ZZP4;C9J7U9;C9K052	Secernin-1	SCRN1	no	no
3.70286	0.449599	Q9NVU7;E7EW05	Protein SDA1 homolog	SDAD1	no	no
2.772	0.407886	P31431	Syndecan-4	SDC4	no	no
4.11703	0.397934	P31040;D6RFM5	Succinate dehydrogenase [ubiquinone] flavoprotein subunit, mitochondrial	SDHA	no	no
1.6642	0.309278	P21912;A0A087WWT1;A0A087WXX8	Succinate dehydrogenase [ubiquinone] iron-sulfur subunit, mitochondrial	SDHB	no	no
3.10117	0.36376	Q9NRG7;G3V4N6;G3V5T1;Q86TZ5;F6RWC2	Epimerase family protein SDR39U1	SDR39U1	no	no
2.91876	0.360604	P67812;H0YNG3;H0YNX5;H0YKT4	Signal peptidase complex catalytic subunit SEC11A;Signal peptidase complex catalytic subunit SEC11	SEC11A	no	no
1.21496	-0.310994	P55735;A8MXL6	Protein SEC13 homolog	SEC13	no	no
2.08426	-0.546411	H7C417;B3KRD8;C9JZI9		SEC14L2	no	no
1.557	0.246762	O75396	Vesicle-trafficking protein SEC22b	SEC22B	no	no
2.06683	-0.274787	Q15436;F5H365	Protein transport protein Sec23A	SEC23A	no	no
1.46526	-0.248894	O95486	Protein transport protein Sec24A	SEC24A	no	no
1.91552	-0.271178	O95487	Protein transport protein Sec24B	SEC24B	no	no
2.40431	-0.308113	P53992;G5EA31	Protein transport protein Sec24C	SEC24C	no	no
1.88457	-0.228329	O94855;E9PDM8;E9PC44	Protein transport protein Sec24D	SEC24D	no	no
3.1629	-0.309371	D6REX3;O94979;H7BXG7;D6RHZ5	Protein transport protein Sec31A	SEC31A	no	no
1.86242	0.404442	B4DR61;P61619	Protein transport protein Sec61 subunit alpha isoform 1	SEC61A1	no	no
2.35123	0.428544	P60468;S4R3B5	Protein transport protein Sec61 subunit beta	SEC61B	no	no
1.58005	0.692906	P60059	Protein transport protein Sec61 subunit gamma	SEC61G	no	no
2.90134	0.389091	Q9UGP8	Translocation protein SEC63 homolog	SEC63	no	no
1.35773	1.17048	Q99985	Semaphorin-3C	SEMA3C	no	no
3.97016	0.75837	O75326;F5GYX3	Semaphorin-7A	SEMA7A	no	no
2.84732	-0.432641	E7EW69;E7EX04;B5ME97;Q9P0V9	Septin-10	SEPT10	no	no
2.18261	-0.353122	D6RGI3;D6RER5;Q9NVA2;D6RDU5	Septin-11	SEPT11	no	no
3.47267	-0.316326	Q15019;B5MCX3;H7C2Y0;C9J2Q4	Septin-2	SEPT2	no	no
3.66831	-0.338059	Q16181;E7ES33;E7EPK1;A0A024RA87;G3V1Q4	Septin-7	SEPT7	no	no
2.33275	-0.34992	A6NMH6;Q92599;A6NFQ9;F8W8I8;A0A087X142	Septin-8	SEPT8	no	no
3.42214	-0.311608	Q9UHD8	Septin-9	SEPT9	no	no
4.31645	-0.165444	Q8NC51	Plasminogen activator inhibitor 1 RNA-binding protein	SERBP1	no	no
2.50102	-0.418782	P05120	Plasminogen activator inhibitor 2	SERPINB2	no	no
3.75446	-0.628083	A0A024QZX5;A0A087X1N8;P35237;A0A2R8YD12;A0A2R8Y6A7	Serpin B6	SERPINB6	no	no
2.83778	-0.525591	P50452;C9JVA8;H7BXK7;A0A1B0GU38	Serpin B8	SERPINB8	no	no
2.11422	-0.361035	Q86TU7;Q6NXR6	Histone-lysine N-methyltransferase setd3	SETD3	no	no
3.27715	0.228719	Q15459	Splicing factor 3A subunit 1	SF3A1	no	no
3.88973	0.279611	Q12874	Splicing factor 3A subunit 3	SF3A3	no	no
3.8614	0.278062	O75533	Splicing factor 3B subunit 1	SF3B1	no	no
4.12964	0.230229	Q13435;E9PPJ0	Splicing factor 3B subunit 2	SF3B2	no	no
2.20294	0.3812	Q9H9B4;D6RFI0	Sideroflexin-1	SFXN1	no	no
2.94656	0.607551	Q96NB2;R4GMR9;R4GN74;R4GNC2;R4GN63;A0A1B0GX61;R4GMW0;A0A0C4DGR6	Sideroflexin-2	SFXN2	no	no
1.84599	0.406456	Q9BWM7;S4R3N9	Sideroflexin-3	SFXN3	no	no
3.12269	0.202502	O95470	Sphingosine-1-phosphate lyase 1	SGPL1	no	no
2.34685	1.19377	Q9BX95	Sphingosine-1-phosphate phosphatase 1	SGPP1	no	no
1.69826	-0.594931	A0A7I2V4T9;A0A7I2V2U2;A0A7I2V5Z3;A0A7I2V588;O43765;K7EMD6;A0A7I2V697	Small glutamine-rich tetratricopeptide repeat-containing protein alpha	SGTA	no	no
0.932622	-1.09837	O75368	SH3 domain-binding glutamic acid-rich-like protein	SH3BGRL	no	no
2.98602	-1.12454	Q9H299;Q5T123	SH3 domain-binding glutamic acid-rich-like protein 3	SH3BGRL3	no	no
0.695827	-4.11134	Q6ZT62;Q9Y3L3	SH3 domain-binding protein 1	SH3BP1	no	no
2.34373	-0.416791	Q99961;M0QYE0;M0R0I3	Endophilin-A2	SH3GL1	no	no
2.57526	-0.388472	A0A087WW40;Q9Y371	Endophilin-B1	SH3GLB1	no	no
1.86481	-0.337747	B7ZC38;Q9NR46;B7ZC39	Endophilin-B2	SH3GLB2	no	no
2.46999	-0.433295	Q5JPT2;Q96B97	SH3 domain-containing kinase-binding protein 1	SH3KBP1	no	no
2.76582	-0.462615	P29353;X6R6D0;H0Y539	SHC-transforming protein 1	SHC1	no	no
2.63692	0.270805	Q9HAT2	Sialate O-acetylesterase	SIAE	no	no
1.5475	0.299076	Q99720;Q5T1J1;A0A7P0TA12;B4DR71	Sigma non-opioid intracellular receptor 1	SIGMAR1	no	no
1.94635	0.476729	O60292	Signal-induced proliferation-associated 1-like protein 3	SIPA1L3	no	no
1.66468	0.531988	Q9UIU6;G3V2N2	Homeobox protein SIX4	SIX4	no	no
5.7411	-3.27962	Q96BD8;K7EPW0;K7EP61	Spindle and kinetochore-associated protein 1	SKA1	no	no
5.38849	0.241875	P42285	Superkiller viralicidic activity 2-like 2	SKIV2L2	no	no
1.94487	-0.472731	P63208;E5RJR5;E7ERH2;F8W8N3	S-phase kinase-associated protein 1	SKP1	no	no
2.12331	0.315632	P55011;G3XAL9	Solute carrier family 12 member 2	SLC12A2	no	no
2.00567	0.299732	Q9UP95;I3L4N6	Solute carrier family 12 member 4	SLC12A4	no	no
3.18672	0.294276	Q9BXP2	Solute carrier family 12 member 9	SLC12A9	no	no
1.97123	0.502058	P53985;Q5T8R3;Q5T8R5	Monocarboxylate transporter 1	SLC16A1	no	no
1.40035	0.411988	P36021	Monocarboxylate transporter 8	SLC16A2	no	no
3.5795	1.07233	P43007	Neutral amino acid transporter A	SLC1A4	no	no
4.79542	0.659411	Q15758;M0QXM4;M0QX44	Neutral amino acid transporter B(0);Amino acid transporter	SLC1A5	no	no
2.77511	0.611049	Q8WUM9;H7BZK4	Sodium-dependent phosphate transporter 1	SLC20A1	no	no
2.30492	0.655707	Q9UGH3;H0Y544	Solute carrier family 23 member 2	SLC23A2	no	no
1.93947	0.331931	Q02978;I3L1P8	Mitochondrial 2-oxoglutarate/malate carrier protein	SLC25A11	no	no
4.41822	0.474979	O75746	Calcium-binding mitochondrial carrier protein Aralar1	SLC25A12	no	no
3.10772	0.445309	Q9UJS0	Calcium-binding mitochondrial carrier protein Aralar2	SLC25A13	no	no
2.91223	0.388792	Q9Y619	Mitochondrial ornithine transporter 1	SLC25A15	no	no
3.33917	0.390786	O43772;C9JPE1	Mitochondrial carnitine/acylcarnitine carrier protein	SLC25A20	no	no
1.48916	0.308156	Q9H936;E9PJH7;A0A0D9SFE1;A0A0D9SEI9;K4DIA8;K4DIB8	Mitochondrial glutamate carrier 1	SLC25A22	no	no
3.86569	0.439212	Q6NUK1	Calcium-binding mitochondrial carrier protein SCaMC-1	SLC25A24	no	no
1.49756	0.315046	Q00325	Phosphate carrier protein, mitochondrial	SLC25A3	no	no
2.61855	0.721153	Q9H2D1;A0A3B3IRK5	Mitochondrial folate transporter/carrier	SLC25A32	no	no
1.97198	0.362539	P12235;V9GYG0	ADP/ATP translocase 1	SLC25A4	no	no
1.66594	0.269142	P05141	ADP/ATP translocase 2;ADP/ATP translocase 2, N-terminally processed	SLC25A5	no	no
2.57076	0.23646	Q6PCB7	Long-chain fatty acid transport protein 1	SLC27A1	no	no
2.66121	0.421532	Q6P1M0	Long-chain fatty acid transport protein 4	SLC27A4	no	no
2.61873	0.310468	Q99808	Equilibrative nucleoside transporter 1	SLC29A1	no	no
2.11902	0.467858	P11166;A0A6Q8PFI8	Solute carrier family 2, facilitated glucose transporter member 1	SLC2A1	no	no
0.699999	1.29953	Q8NEW0;H0Y362	Zinc transporter 7	SLC30A7	no	no
2.05379	0.336489	Q6PML9	Zinc transporter 9	SLC30A9	no	no
4.80397	-1.60669	Q8TB61	Adenosine 3-phospho 5-phosphosulfate transporter 1	SLC35B2	no	no
3.10488	-0.872982	Q9HBR0	Putative sodium-coupled neutral amino acid transporter 10	SLC38A10	no	no
3.9638	1.08215	Q96QD8	Sodium-coupled neutral amino acid transporter 2	SLC38A2	no	no
2.06347	1.02218	Q92504	Zinc transporter SLC39A7	SLC39A7	no	no
3.34205	0.517927	F5GZS6;A0A7P0Z4A0;A0A7P0TAN7;J3KPF3;A0A7P0Z4P5;P08195;A0A7P0T9F7;F5GZI0;F5H056	4F2 cell-surface antigen heavy chain	SLC3A2	no	no
3.32374	0.447973	Q8IWA5	Choline transporter-like protein 2	SLC44A2	no	no
2.17133	0.613056	A0A7I2V5T6;P04920	Anion exchange protein 2	SLC4A2	no	no
7.09884	0.734519	E9PFN4;A0A0A0MST8;Q9Y6M7	Anion exchange protein;Sodium bicarbonate cotransporter 3	SLC4A7	no	no
3.04422	0.5375	Q01650	Large neutral amino acids transporter small subunit 1	SLC7A5	no	no
1.89622	0.690095	P19634	Sodium/hydrogen exchanger 1	SLC9A1	no	no
2.27868	-0.385039	O14745;J3QRP6	Na(+)/H(+) exchange regulatory cofactor NHE-RF1	SLC9A3R1	no	no
4.26916	-0.410821	Q9H2G2	STE20-like serine/threonine-protein kinase	SLK	no	no
2.31637	-0.312626	P84022	Mothers against decapentaplegic homolog 3	SMAD3	no	no
1.126	0.42414	Q9H4L7	SWI/SNF-related matrix-associated actin-dependent regulator of chromatin subfamily A containing DEAD/H box 1	SMARCAD1	no	no
3.10691	0.240026	Q92922	SWI/SNF complex subunit SMARCC1	SMARCC1	no	no
2.93935	0.253011	Q8TAQ2;F8VXC8	SWI/SNF complex subunit SMARCC2	SMARCC2	no	no
3.21661	0.301761	Q969G3;A0A2R8Y855;A0A2R8Y765;B4DGM3;A0A2R8Y4T4;A0A2R8Y7I9;A0A2U3TZQ7;A0A2R8Y7U4;J3QKS7;J3QR61;A0A2R8YES3	SWI/SNF-related matrix-associated actin-dependent regulator of chromatin subfamily E member 1	SMARCE1	no	no
2.49294	0.24123	Q14683	Structural maintenance of chromosomes protein 1A	SMC1A	no	no
4.18565	0.283812	Q6IN85;G3V5Z3;H0YIY8	Serine/threonine-protein phosphatase 4 regulatory subunit 3A	SMEK1	no	no
1.3044	-0.326255	Q9H0W8;M0QZH1;M0QX70;M0QYR7;M0R2N0;M0QZC7	Protein SMG9	SMG9	no	no
1.22287	1.33513	Q96EX1;E5RH51	Small integral membrane protein 12	SMIM12	no	no
2.69784	0.32494	A0A7P0TB24;Q9NXE4;A0A7P0T9J6;H7C1Q6;A0A7P0TB44;H7C0W5	Sphingomyelin phosphodiesterase 4	SMPD4	no	no
1.48721	3.58427	Q92484	Acid sphingomyelinase-like phosphodiesterase 3a	SMPDL3A	no	no
3.47517	-0.619196	P52788;H7C2R7	Spermine synthase	SMS	no	no
1.37918	-0.291764	Q9H7B4	Histone-lysine N-methyltransferase SMYD3	SMYD3	no	no
1.22346	-0.305827	C9JAF7;O95721	Synaptosomal-associated protein;Synaptosomal-associated protein 29	SNAP29	no	no
1.0057	-0.872931	Q96H20	Vacuolar-sorting protein SNF8	SNF8	no	no
0.994744	0.8179	Q8WVK2;B8ZZ98	U4/U6.U5 small nuclear ribonucleoprotein 27 kDa protein	SNRNP27	no	no
2.17079	0.482275	P08579	U2 small nuclear ribonucleoprotein B	SNRPB2	no	no
1.11925	-0.773585	Q13884;A0A3B3ITC2	Beta-1-syntrophin	SNTB1	no	no
3.48921	-0.533871	Q13596;H0YK42	Sorting nexin-1	SNX1	no	no
2.64047	0.471254	Q9Y5W7;A0A804HIC6;D6RDH9;D6RBA7;A0A804HID8;A0A804HKH6;A0A804HKA3;A0A804HJT4;A0A804HI30;A0A804HIA1;A0A804HJI4;A0A804HL44;A0A804HI47;A0A804HJ91;A0A804HJG1;A0A804HJS3;A0A804HIK6;A0A804HIR3;A0A804HKZ1;A0A804HJC6;A0A804HKC6;A0A804HJW4;A0A804HJ61;H0Y926;A0A804HKJ3;D6RJG9;A0A804HJZ4;A0A804HKN0;A0A804HI51;A0A804HJK3;A0A804HK22;A0A804HK55;A0A804HIZ9;E2QRM8;A0A804HJL8;A0A804HIV6;A0A804HIJ3;A0A804HJA7;A0A80…	Sorting nexin-14	SNX14	no	no
1.55421	-0.242264	Q15036	Sorting nexin-17	SNX17	no	no
1.65768	0.413159	Q92543;E9PLV3	Sorting nexin-19	SNX19	no	no
2.69494	-0.499021	O60749	Sorting nexin-2	SNX2	no	no
2.02637	-0.689216	A8MXB7;Q9Y343	Sorting nexin-24	SNX24	no	no
3.07278	-0.446918	O60493	Sorting nexin-3	SNX3	no	no
1.46226	-0.28096	O95219	Sorting nexin-4	SNX4	no	no
2.02368	-0.524366	Q9UNH7;G3V5X9;A0A0A0MRI2	Sorting nexin-6;Sorting nexin-6, N-terminally processed	SNX6	no	no
1.79573	0.38984	P35610;B1APM4	Sterol O-acyltransferase 1	SOAT1	no	no
2.94476	0.357903	P04179;F5H4R2;F5GYZ5;F5H3C5	Superoxide dismutase [Mn], mitochondrial	SOD2	no	no
1.91673	-0.670398	Q00796;A0A6I8PIS1	Sorbitol dehydrogenase	SORD	no	no
0.835681	0.767537	Q99523	Sortilin	SORT1	no	no
0.894103	-0.518495	C9JBL0;E9PHV6;P23497;H7BYP4;U5Y3L1;Q9H930	Nuclear autoantigen Sp-100;Nuclear body protein SP140-like protein	SP100;SP140L	no	no
2.1236	-0.329588	O60271	C-Jun-amino-terminal kinase-interacting protein 4	SPAG9	no	no
1.66164	-0.256808	Q86XZ4	Spermatogenesis-associated serine-rich protein 2	SPATS2	no	no
1.69741	-0.32387	Q8NBT2;K7EJH0;K7EMX1;K7EJV2;K7ESQ2	Kinetochore protein Spc24	SPC24	no	no
2.30368	-0.506561	Q9HBM1;C9JW94	Kinetochore protein Spc25	SPC25	no	no
1.72447	0.305046	E9PI68;Q15005;E9PL01;E9PRB9	Signal peptidase complex subunit 2	SPCS2	no	no
1.95508	0.26037	Q5M775;A0A7I2V486;A0A7I2V416;A0A7P0TBP2;A0A7I2YQJ3;A0A7I2V451;A0A7P0Z4I1;A0A7P0TB87;A0A7I2V562;A0A7P0TAS3;J3QS22;A0A7P0T9K0	Cytospin-B	SPECC1	no	no
2.51486	-0.467183	Q8N0X7	Spartin	SPG20	no	no
1.85015	-0.546178	Q9NYA1	Sphingosine kinase 1	SPHK1	no	no
2.55431	0.30735	H3BR82;H3BMF4;Q9H2V7;H3BPQ9	Protein spinster homolog 1	SPNS1	no	no
2.42921	0.729886	Q8TCT7;A0A087WZ50	Signal peptide peptidase-like 2B	SPPL2B	no	no
2.28495	-0.456385	P35270	Sepiapterin reductase	SPR	no	no
2.25617	0.29174	Q13813;A0A0D9SGF6;A0A0D9SF54	Spectrin alpha chain, non-erythrocytic 1	SPTAN1	no	no
2.30665	0.299631	Q01082;A0A087WUZ3	Spectrin beta chain, non-erythrocytic 1	SPTBN1	no	no
0.861952	-2.10434	Q9NRC6	Spectrin beta chain, non-erythrocytic 5	SPTBN5	no	no
1.48326	0.378584	A0A8I5QKQ8;O15269;A0A8I5KUM4	Serine palmitoyltransferase 1	SPTLC1	no	no
3.79225	0.466327	O15270;H0YJV2	Serine palmitoyltransferase 2	SPTLC2	no	no
1.46467	0.351496	Q9NUV7	Serine palmitoyltransferase 3	SPTLC3	no	no
2.20152	0.972367	E7EVQ6;Q14534	Squalene monooxygenase	SQLE	no	no
1.54746	0.290636	Q9Y6N5	Sulfide:quinone oxidoreductase, mitochondrial	SQRDL	no	no
2.99736	-0.496191	Q13501;E7EMC7	Sequestosome-1	SQSTM1	no	no
1.97646	-1.02299	Q9HD15;R4GMW4	Steroid receptor RNA activator 1	SRA1	no	no
1.47951	0.325613	Q8N5C6	S1 RNA-binding domain-containing protein 1	SRBD1	no	no
1.06419	1.45033	Q8WXA9	Splicing regulatory glutamine/lysine-rich protein 1	SREK1	no	no
2.61418	-0.424365	P19623	Spermidine synthase	SRM	no	no
1.87759	0.260273	P08240	Signal recognition particle receptor subunit alpha	SRPR	no	no
2.67602	0.416543	Q9Y5M8;H7C4H2	Signal recognition particle receptor subunit beta	SRPRB	no	no
1.48894	-0.558591	Q9GZT4;V9GYE8	Serine racemase	SRR	no	no
1.35532	0.400068	A9Z1X7;Q8IYB3;M0R088	Serine/arginine repetitive matrix protein 1	SRRM1	no	no
2.32351	0.210274	Q9BXP5;H7C3A1	Serrate RNA effector molecule homolog	SRRT	no	no
1.17053	0.323045	Q5T760;Q05519	Serine/arginine-rich splicing factor 11	SRSF11	no	no
1.10058	-0.387632	A0A590UJK4;A0A590UK01;A0A590UJP7;A0A590UK80;Q13247	Serine/arginine-rich splicing factor 6	SRSF6	no	no
2.4249	0.38703	Q04837;A0A0G2JLD8;E7EUY5;C9K0U8	Single-stranded DNA-binding protein, mitochondrial	SSBP1	no	no
3.40864	0.42947	A0A3B3IRT8;P43307;C9J3L8;C9J5W0;E9PAL7;C9IZQ1	Translocon-associated protein subunit alpha	SSR1	no	no
1.99518	0.355286	P51571	Translocon-associated protein subunit delta	SSR4	no	no
3.42358	-0.487048	P50502;H7C3I1;Q8NFI4;F6VDH7;Q8IZP2	Hsc70-interacting protein;Putative protein FAM10A5;Putative protein FAM10A4	ST13;ST13P5;ST13P4	no	no
3.1501	0.364147	Q8WVM7;Q68DW7	Cohesin subunit SA-1	STAG1;DKFZp781D1416	no	no
1.60066	0.314232	A0A8I5KVF8;Q8N3U4	Cohesin subunit SA-2	STAG2	no	no
2.70472	-0.336736	Q92783	Signal transducing adapter molecule 1	STAM	no	no
2.54301	-0.627555	A0A804HJ64;A0A804HII8;A0A804HIJ2;A0A804HHU9;A0A804HJS0;A0A804HKA6;A0A804HL27;O95630;C9JK83;A0A804HIF8;A0A804HI64;F5H5B9;A0A804HHV2;A0A804HJC8;A0A804HIV0	STAM-binding protein	STAMBP	no	no
1.63425	-0.269358	A0A494C164;P52630	Signal transducer and activator of transcription 2	STAT2	no	no
1.87516	-0.295095	A0A494C0T4;A0A1W2PNW1;H0YJH6;P42226	Signal transducer and activator of transcription 6	STAT6	no	no
3.56228	0.577545	O95210	Starch-binding domain-containing protein 1	STBD1	no	no
3.86041	2.51888	O76061;H0YB13	Stanniocalcin-2	STC2	no	no
1.75349	0.379429	Q658P3;B8ZZX6	Metalloreductase STEAP3	STEAP3	no	no
2.573	-0.292475	P31948;F5H783	Stress-induced-phosphoprotein 1	STIP1	no	no
2.74122	-0.402531	B4DR80;Q9Y6E0;H0Y630;Q5JV98	Serine/threonine-protein kinase 24;Serine/threonine-protein kinase 24 36 kDa subunit;Serine/threonine-protein kinase 24 12 kDa subunit	STK24	no	no
3.15435	-0.444312	Q9UEW8	STE20/SPS1-related proline-alanine-rich protein kinase	STK39	no	no
4.32568	-0.845847	P16949;A2A2D0	Stathmin	STMN1	no	no
2.88769	0.694138	P27105	Erythrocyte band 7 integral membrane protein	STOM	no	no
1.73256	0.417623	Q9UJZ1;A0A087WYB4	Stomatin-like protein 2, mitochondrial	STOML2	no	no
2.29905	-0.252602	Q9Y3F4	Serine-threonine kinase receptor-associated protein	STRAP	no	no
2.65462	0.406356	P46977	Dolichyl-diphosphooligosaccharide--protein glycosyltransferase subunit STT3A	STT3A	no	no
2.19166	0.286726	Q8TCJ2	Dolichyl-diphosphooligosaccharide--protein glycosyltransferase subunit STT3B	STT3B	no	no
0.973069	-0.94205	K7ELY2;K7EIY4;Q5U8S2;O60499;K7EPP9;X6R2W0	Syntaxin-10	STX10	no	no
1.54797	0.298046	Q9P2W9;D6RF48	Syntaxin-18	STX18	no	no
4.10042	0.473783	Q12846;A0A087WWW0;C9JFM5	Syntaxin-4	STX4	no	no
1.92266	0.333501	Q13190;H7C3X5;E9PNU4	Syntaxin-5	STX5	no	no
2.21664	0.279097	O15400	Syntaxin-7	STX7	no	no
2.40353	0.472048	Q9UNK0;K7EQB1	Syntaxin-8	STX8	no	no
3.06228	0.429771	O00186	Syntaxin-binding protein 3	STXBP3	no	no
2.83701	0.273799	P53597;A0A494C0D1	Succinyl-CoA ligase [ADP/GDP-forming] subunit alpha, mitochondrial	SUCLG1	no	no
2.07132	0.257262	Q96I99;E9PDQ8	Succinyl-CoA ligase [GDP-forming] subunit beta, mitochondrial	SUCLG2	no	no
2.00093	0.342528	M0R2Z9;Q8IX01;M0R3F6	SURP and G-patch domain-containing protein 2	SUGP2	no	no
2.35443	-0.389853	Q9Y2Z0	Suppressor of G2 allele of SKP1 homolog	SUGT1	no	no
2.36953	0.273565	Q9UH99;B0QY64;B0QY60;A0A8I5QKM0	SUN domain-containing protein 2	SUN2	no	no
2.58251	0.282675	P51687	Sulfite oxidase, mitochondrial	SUOX	no	no
3.15013	0.290773	O00267	Transcription elongation factor SPT5	SUPT5H	no	no
3.22022	0.265605	Q7KZ85	Transcription elongation factor SPT6	SUPT6H	no	no
3.05068	0.392528	Q8IYB8	ATP-dependent RNA helicase SUPV3L1, mitochondrial	SUPV3L1	no	no
2.08232	0.341407	Q15526	Surfeit locus protein 1	SURF1	no	no
3.91435	0.526109	O15260;Q5T8U5;B7Z1G8	Surfeit locus protein 4	SURF4	no	no
2.10091	-0.505166	Q9UH65;E7EMB1	Switch-associated protein 70	SWAP70	no	no
3.72184	-0.670993	Q96A49	Synapse-associated protein 1	SYAP1	no	no
2.6797	0.221807	Q92797;A0A087WUE9;M0R3C7	Symplekin	SYMPK	no	no
1.19552	-0.534706	Q9H7C4	Syncoilin	SYNC	no	no
3.38991	0.344247	A0A087X1F5;A0A087WYV9;P57105	Synaptojanin-2-binding protein	SYNJ2BP-COX16;SYNJ2BP	no	no
1.90286	0.463788	Q8N3V7	Synaptopodin	SYNPO	no	no
2.33991	-0.711034	Q9UMZ2	Synergin gamma	SYNRG	no	no
1.9922	0.416573	C9JYN0		SYPL1	no	no
1.85352	0.405057	J3KQA0;P21579	Synaptotagmin-1	SYT1	no	no
3.61878	1.25148	Q9BT88	Synaptotagmin-11	SYT11	no	no
1.44421	-0.450171	Q15750	TGF-beta-activated kinase 1 and MAP3K7-binding protein 1	TAB1	no	no
2.16682	-0.538908	Q9NYJ8;A0A1B0GV57	TGF-beta-activated kinase 1 and MAP3K7-binding protein 2	TAB2	no	no
1.32787	-0.282492	Q9Y6A5;A0A494BZT8;A0A087WUE2	Transforming acidic coiled-coil-containing protein 3	TACC3	no	no
3.62877	-0.85912	Q01995;H0YCU9;E9PJ32	Transgelin	TAGLN	no	no
3.45358	-0.845149	P37802;X6RJP6	Transgelin-2	TAGLN2	no	no
2.26817	-0.216774	P37837;F2Z393	Transaldolase	TALDO1	no	no
3.36252	0.326613	Q03518;A0A140T9T7	Antigen peptide transporter 1	TAP1	no	no
3.11778	0.440063	A0A140T9S0;A0A0G2JLV0;A0A087WYD6;X5CMH5;E7ENX8;Q03519	Antigen peptide transporter 2	TAP2	no	no
2.4453	0.459593	A0A0G2JKZ1;A2AB90;A0A0G2JH37;A0A0A0MSV9;O15533;Q6P1N7;A0A0A0MT98	Tapasin	TAPBP	no	no
2.01485	0.321834	Q13148;A0A087WYY0;A0A087X260;G3V162;B1AKP7;K7EN94;A0A0A0N0M3;A0A087WX29;K7EJM5;A0A087WV68;A0A087WXQ5	TAR DNA-binding protein 43	TARDBP;TDP43	no	no
2.57108	-0.474707	P26639	Threonine--tRNA ligase, cytoplasmic	TARS	no	no
2.77483	-0.353114	O14907	Tax1-binding protein 3	TAX1BP3	no	no
[truncated: 295 more rows]
