# Supplementary material for: Stress-induced proteome remodeling at the Golgi–endosome interface
Source: J Cell Sci. 2026 May 11;139(9):jcs264535. doi: 10.1242/jcs.264535 (PMC13245918; doi:10.1242/jcs.264535)
Supplement: Table S2. Proteomics data proximity biotinylation of FAM129A-myc-APEX2 [file joces-139-264535-TableS2.xlsx]

## Sheet: Legend
TableS2 - Proteomics data proximity biotinylation of FAM129A-myc-APEX2
Name		PRIDE
Dataset 1	ACE0813	PXD064680
Dataset 2	ACE0798
Sheet1	negative log2 fold change dataset 1
Sheet2	positive log2 fold change dataset 1
Sheet3	negative log2 fold change dataset 2
Sheet4	positive log2 fold change dataset 2
Sheet5	overlap of significant hits from both datasets

## Sheet: Sheet1
Significant	-Log(P-value)	Difference	Protein IDs	Protein names	Gene names	GO-Term	CRAPOME
	0.0399203	-0.0116429	Q9NRG9	Aladin	AAAS		no
	1.06738	-0.311803	Q2M2I8	AP2-associated protein kinase 1	AAK1		no
	0.0436126	-0.0199714	P49588	Alanine--tRNA ligase, cytoplasmic	AARS		no
	0.346736	-0.0971045	Q9BTE6	Alanyl-tRNA editing protein Aarsd1	AARSD1		no
	2.24421	-0.338628	O75027	ATP-binding cassette sub-family B member 7, mitochondrial	ABCB7		no
	1.34895	-0.336866	P33527;O15438	Multidrug resistance-associated protein 1	ABCC1		no
	0.438741	-0.0974193	Q8NE71	ATP-binding cassette sub-family F member 1	ABCF1		yes
	0.301297	-0.0849323	Q9NUQ8	ATP-binding cassette sub-family F member 3	ABCF3		no
+	1.99501	-0.642854	Q8IZP0	Abl interactor 1	ABI1	Actin cytoskeleton organization	no
	1.26955	-0.28863	Q9NYB9	Abl interactor 2	ABI2	Actin cytoskeleton organization	no
	1.08786	-0.283167	P42684	Abelson tyrosine-protein kinase 2	ABL2	Actin cytoskeleton organization	no
	0.574525	-0.127965	O00154	Cytosolic acyl coenzyme A thioester hydrolase	ACOT7		yes
	0.744325	-0.140953	P24666	Low molecular weight phosphotyrosine protein phosphatase	ACP1		yes
	0.132003	-0.0484738	P60709;Q6S8J3;A5A3E0;P0CG38;Q9BYX7;P0CG39	Actin, cytoplasmic 1;Actin, cytoplasmic 1, N-terminally processed	ACTB		yes
	0.00800868	-0.00283527	P68032;P62736;P63267;P68133	Actin, alpha cardiac muscle 1;Actin, aortic smooth muscle;Actin, gamma-enteric smooth muscle;Actin, alpha skeletal muscle	ACTC1;ACTA2;ACTG2;ACTA1	Actin cytoskeleton organization	yes
	0.0263285	-0.00691748	P63261	Actin, cytoplasmic 2;Actin, cytoplasmic 2, N-terminally processed	ACTG1	Actin cytoskeleton organization	yes
+	2.5548	-0.875311	P12814;P35609;Q08043	Alpha-actinin-1	ACTN1	Cell-cell junction	no
+	1.988	-0.909574	O43707	Alpha-actinin-4	ACTN4	Cell-cell junction	no
+	2.29807	-0.584276	P61160	Actin-related protein 2	ACTR2	Actin cytoskeleton organization	yes
+	1.95042	-0.598246	P61158;Q9P1U1;Q9C0K3	Actin-related protein 3	ACTR3	Cell-cell junction	no
	0.72505	-0.978843	Q13443	Disintegrin and metalloproteinase domain-containing protein 9	ADAM9		no
+	2.59462	-0.686885	P55265	Double-stranded RNA-specific adenosine deaminase	ADAR		no
+	1.57563	-1.1686	O60503	Adenylate cyclase type 9	ADCY9		no
+	2.99341	-0.667259	P35611;P35612	Alpha-adducin	ADD1	Actin cytoskeleton organization	no
	0.310789	-0.275194	Q96SZ5	2-aminoethanethiol dioxygenase	ADO		no
	1.74306	-0.445386	P30520	Adenylosuccinate synthetase isozyme 2	ADSS		no
+	3.01395	-0.61464	Q8N556	Actin filament-associated protein 1	AFAP1		no
+	2.5825	-0.625285	Q96P47	Arf-GAP with GTPase, ANK repeat and PH domain-containing protein 3	AGAP3		no
	1.41024	-0.498566	O43865	Putative adenosylhomocysteinase 2	AHCYL1		no
	1.15895	-0.404915	Q09666	Neuroblast differentiation-associated protein AHNAK	AHNAK	Cell-cell junction	no
	0.117248	-0.237067	Q13155	Aminoacyl tRNA synthase complex-interacting multifunctional protein 2	AIMP2		no
	0.809579	-0.894477	O00170	AH receptor-interacting protein	AIP		no
	0.266333	-0.120012	Q02952	A-kinase anchor protein 12	AKAP12		no
	0.00450875	-0.00336695	Q12802	A-kinase anchor protein 13	AKAP13		no
	1.25141	-0.393703	Q9Y2D5	A-kinase anchor protein 2	AKAP2		no
	0.842592	-0.702717	O43823	A-kinase anchor protein 8	AKAP8		no
	1.18562	-0.515864	Q9ULX6	A-kinase anchor protein 8-like	AKAP8L		no
	0.313872	-0.377148	P31751	RAC-beta serine/threonine-protein kinase	AKT2		no
	0.704569	-0.483255	Q9Y673	Dolichyl-phosphate beta-glucosyltransferase	ALG5		no
+	3.35864	-0.778735	Q5JTC6	APC membrane recruitment protein 1	AMER1		no
+	2.43713	-0.864049	Q9Y4X0;Q6DCA0	AMME syndrome candidate gene 1 protein	AMMECR1		no
	0.485789	-0.218984	Q8IWZ3	Ankyrin repeat and KH domain-containing protein 1	ANKHD1		no
	0.265033	-0.118437	Q86XL3	Ankyrin repeat and LEM domain-containing protein 2	ANKLE2		no
	0.0137617	-0.00413704	O75179	Ankyrin repeat domain-containing protein 17	ANKRD17		no
+	4.35691	-1.11974	Q9NQW6	Actin-binding protein anillin	ANLN		no
	0.0012427	-0.00159359	P04083	Annexin A1	ANXA1		no
	1.08614	-0.639416	P50995	Annexin A11	ANXA11		no
+	1.95748	-0.65837	P07355;A6NMY6	Annexin A2;Putative annexin A2-like protein	ANXA2;ANXA2P2		yes
	1.01079	-0.408277	P20073	Annexin A7	ANXA7		no
	0.44364	-0.505388	Q9BXS5;Q9Y6Q5	AP-1 complex subunit mu-1	AP1M1		no
	0.362618	-0.248696	Q96CW1	AP-2 complex subunit mu	AP2M1		no
	0.172281	-0.0586796	Q9Y2T2;P53677	AP-3 complex subunit mu-1	AP3M1		no
	1.75303	-0.324078	P25054	Adenomatous polyposis coli protein	APC	Cell-cell junction	no
+	2.18531	-0.638779	Q96GX9	Methylthioribulose-1-phosphate dehydratase	APIP		no
	0.0154563	-0.00753784	P07741	Adenine phosphoribosyltransferase	APRT		no
	0.12702	-0.0521827	P10398	Serine/threonine-protein kinase A-Raf	ARAF		no
	0.891128	-0.253762	Q96P48	Arf-GAP with Rho-GAP domain, ANK repeat and PH domain-containing protein 1	ARAP1	Actin cytoskeleton organization	no
	0.162797	-0.03091	P84077;P61204	ADP-ribosylation factor 1;ADP-ribosylation factor 3	ARF1;ARF3		yes
+	2.8698	-0.596315	P62330	ADP-ribosylation factor 6	ARF6	Actin cytoskeleton organization	no
	0.481037	-0.232448	Q9NP61	ADP-ribosylation factor GTPase-activating protein 3	ARFGAP3		no
+	2.53918	-0.98528	Q6P4F7	Rho GTPase-activating protein 11A	ARHGAP11A		no
+	2.72032	-0.609688	Q5T5U3	Rho GTPase-activating protein 21	ARHGAP21		no
+	1.38082	-1.43811	Q9C0H5	Rho GTPase-activating protein 39	ARHGAP39		no
	1.12203	-0.499489	Q92888	Rho guanine nucleotide exchange factor 1	ARHGEF1		no
	0.292266	-0.216775	Q96PE2	Rho guanine nucleotide exchange factor 17	ARHGEF17	Actin cytoskeleton organization	no
+	1.39537	-1.22056	P36404	ADP-ribosylation factor-like protein 2	ARL2		no
	1.6181	-0.557634	O15145	Actin-related protein 2/3 complex subunit 3	ARPC3	Actin cytoskeleton organization	yes
	0.893684	-1.40098	P59998	Actin-related protein 2/3 complex subunit 4	ARPC4	Actin cytoskeleton organization	no
	0.828631	-0.323053	Q9NT62	Ubiquitin-like-conjugating enzyme ATG3	ATG3		no
+	1.76995	-0.64387	O95352	Ubiquitin-like modifier-activating enzyme ATG7	ATG7		no
+	2.00391	-0.429904	P98196;Q9Y2G3	Probable phospholipid-transporting ATPase IH	ATP11A		no
	0.0633368	-0.0257063	Q9HD20	Manganese-transporting ATPase 13A1	ATP13A1		no
+	1.86485	-0.902952	Q9H7F0	Probable cation-transporting ATPase 13A3	ATP13A3		no
+	2.28664	-0.763978	P05023;P13637;P50993;Q13733;P20648;P54707	Sodium/potassium-transporting ATPase subunit alpha-1	ATP1A1		no
+	2.78228	-0.889359	P05026	Sodium/potassium-transporting ATPase subunit beta-1	ATP1B1	Cell-cell junction	no
+	2.07922	-0.732112	P54709	Sodium/potassium-transporting ATPase subunit beta-3	ATP1B3		no
+	1.99792	-0.633793	P20020;Q16720;Q01814	Plasma membrane calcium-transporting ATPase 1	ATP2B1		no
	1.26353	-0.283095	P36542	ATP synthase subunit gamma, mitochondrial	ATP5C1		no
	1.10207	-0.302446	Q9UBB4	Ataxin-10	ATXN10		no
+	4.7838	-1.09501	O14965	Aurora kinase A	AURKA		no
+	3.44262	-1.24639	P30530	Tyrosine-protein kinase receptor UFO	AXL		no
	0.805025	-1.18491	Q9H6S1	5-azacytidine-induced protein 2	AZI2		no
	0.256025	-0.114967	O95817	BAG family molecular chaperone regulator 3	BAG3		no
+	1.72068	-1.26415	Q9UL15	BAG family molecular chaperone regulator 5	BAG5		no
+	2.48779	-1.0896	Q9UQB8	Brain-specific angiogenesis inhibitor 1-associated protein 2	BAIAP2	Actin cytoskeleton organization	no
+	2.22663	-0.681648	Q9UHR4	Brain-specific angiogenesis inhibitor 1-associated protein 2-like protein 1	BAIAP2L1	Actin cytoskeleton organization	no
	1.51727	-0.487151	Q8WY36	HMG box transcription factor BBX	BBX		no
+	2.40282	-0.558368	P56945	Breast cancer anti-estrogen resistance protein 1	BCAR1	Actin cytoskeleton organization	no
	1.09869	-1.75719	O75815	Breast cancer anti-estrogen resistance protein 3	BCAR3		no
	1.22658	-0.359601	Q9NYF8	Bcl-2-associated transcription factor 1	BCLAF1		no
	0.934932	-0.920298	P11274;Q12979	Breakpoint cluster region protein	BCR	Actin cytoskeleton organization	no
	0.161952	-0.0540485	P53004	Biliverdin reductase A	BLVRA		no
+	1.71082	-0.87053	Q13873	Bone morphogenetic protein receptor type-2	BMPR2		no
	0.516181	-0.167176	Q14692	Ribosome biogenesis protein BMS1 homolog	BMS1		no
	0.461783	-0.330697	Q8NFC6;Q96IK1	Biorientation of chromosomes in cell division protein 1-like 1	BOD1L1		no
	0.48985	-0.331652	Q12830	Nucleosome-remodeling factor subunit BPTF	BPTF		no
	0.818709	-0.439743	Q7Z569	BRCA1-associated protein	BRAP		no
	1.47044	-0.607271	O43683	Mitotic checkpoint serine/threonine-protein kinase BUB1	BUB1		no
	0.915589	-0.283599	O60566	Mitotic checkpoint serine/threonine-protein kinase BUB1 beta	BUB1B		no
	1.41339	-0.49413	O43684	Mitotic checkpoint protein BUB3	BUB3		yes
	0.0924971	-0.0459146	Q7L1Q6	Basic leucine zipper and W2 domain-containing protein 1	BZW1		no
	1.00144	-0.78247	Q86YS7	C2 domain-containing protein 5	C2CD5		no
+	1.64153	-0.84846	Q9H7E9	UPF0488 protein C8orf33	C8orf33		no
	0.00912785	-0.00720215	Q13137	Calcium-binding and coiled-coil domain-containing protein 2	CALCOCO2		no
+	3.82994	-0.94719	Q05682;REV__O75334;REV__Q13136	Caldesmon	CALD1		no
	0.432187	-0.555293	Q5T5Y3	Calmodulin-regulated spectrin-associated protein 1	CAMSAP1		no
	1.92211	-0.25746	P52907	F-actin-capping protein subunit alpha-1	CAPZA1		no
+	2.42924	-0.486566	P47756	F-actin-capping protein subunit beta	CAPZB	Actin cytoskeleton organization	no
	0.334779	-0.100808	P49589	Cysteine--tRNA ligase, cytoplasmic	CARS		no
	0.237548	-0.253525	Q8NG31	Protein CASC5	CASC5		no
+	4.41387	-0.823707	O14936	Peripheral plasma membrane protein CASK	CASK	Cell-cell junction	no
	0.766189	-0.399866	P20810	Calpastatin	CAST		no
	0.69953	-0.792813	P22681	E3 ubiquitin-protein ligase CBL	CBL		no
	0.143441	-0.245131	P16152;O75828	Carbonyl reductase [NADPH] 1	CBR1		no
+	2.70155	-0.55896	P35520	Cystathionine beta-synthase	CBS		no
+	4.67961	-0.829794	Q13185;P83916	Chromobox protein homolog 3	CBX3		no
	0.618232	-0.658881	Q9HC52	Chromobox protein homolog 8	CBX8		no
	1.5355	-0.447272	Q6P1N0	Coiled-coil and C2 domain-containing protein 1A	CC2D1A		no
	0.115838	-0.0370088	Q8N163	Cell cycle and apoptosis regulator protein 2	CCAR2		no
	0.302489	-0.170684	Q6YP21	Kynurenine--oxoglutarate transaminase 3	CCBL2		no
	0.795645	-1.3352	Q8IVM0	Coiled-coil domain-containing protein 50	CCDC50		no
+	2.01425	-1.92509	Q9P031	Thyroid transcription factor 1-associated protein 26	CCDC59		no
	1.08051	-0.33856	Q16204	Coiled-coil domain-containing protein 6	CCDC6		no
	0.407731	-0.684221	Q3V6T2	Girdin	CCDC88A		no
	1.65062	-0.255108	P78371	T-complex protein 1 subunit beta	CCT2		yes
	0.515493	-0.326419	Q9Y5K6	CD2-associated protein	CD2AP	Cell-cell junction	no
+	3.62841	-1.52968	P60033	CD81 antigen	CD81		no
	0.254784	-0.270945	O75794	Cell division cycle protein 123 homolog	CDC123		no
+	1.30686	-1.59277	Q12834	Cell division cycle protein 20 homolog	CDC20		no
+	1.61435	-0.630532	P60953	Cell division control protein 42 homolog	CDC42	Cell-cell junction	no
+	2.33296	-1.10871	Q5VT25	Serine/threonine-protein kinase MRCK alpha	CDC42BPA	Cell-cell junction	no
+	4.03351	-0.982357	Q00587	Cdc42 effector protein 1	CDC42EP1		no
+	2.39481	-0.740341	Q99741	Cell division control protein 6 homolog	CDC6		no
	1.50298	-0.273233	Q6P1J9	Parafibromin	CDC73		no
+	1.47179	-0.877671	Q69YH5	Cell division cycle-associated protein 2	CDCA2		no
+	3.47629	-1.32924	P19022;P55283	Cadherin-2	CDH2	Cell-cell junction	no
	1.61106	-0.403891	Q00534	Cyclin-dependent kinase 6	CDK6		no
	1.67115	-0.239895	Q5VV42	Threonylcarbamoyladenosine tRNA methylthiotransferase	CDKAL1		no
	1.56799	-0.426016	Q9NXV6	CDKN2A-interacting protein	CDKN2AIP		no
	0.969178	-0.266109	Q5SW79;Q96L14	Centrosomal protein of 170 kDa	CEP170		no
	0.377233	-0.0776968	Q9C0F1	Centrosomal protein of 44 kDa	CEP44		no
+	2.13055	-0.724749	Q53EZ4	Centrosomal protein of 55 kDa	CEP55		no
	0.964643	-0.169728	Q6P2H3	Centrosomal protein of 85 kDa	CEP85		no
	0.212	-0.267389	Q8IW35	Centrosomal protein of 97 kDa	CEP97		no
+	1.58752	-2.09537	Q9Y6K0	Choline/ethanolaminephosphotransferase 1	CEPT1		no
	0.827186	-0.271816	P23528;Q9Y281	Cofilin-1	CFL1	Cell-cell junction	no
	0.345396	-0.0949178	Q14839	Chromodomain-helicase-DNA-binding protein 4	CHD4		no
	0.872721	-0.810454	O14757	Serine/threonine-protein kinase Chk1	CHEK1		no
	0.421856	-0.437071	Q8IWX8	Calcium homeostasis endoplasmic reticulum protein	CHERP		no
+	2.65884	-0.44553	Q9UHD1	Cysteine and histidine-rich domain-containing protein 1	CHORDC1		no
	0.833695	-0.414683	Q6FI81	Anamorsin	CIAPIN1		no
	2.16638	-0.240122	Q8N5K1	CDGSH iron-sulfur domain-containing protein 2	CISD2		no
	1.21429	-0.332738	Q8WWK9	Cytoskeleton-associated protein 2	CKAP2		no
	0.00265696	-0.00164509	Q14008	Cytoskeleton-associated protein 5	CKAP5		no
	2.39464	-0.342358	O00299	Chloride intracellular channel protein 1	CLIC1		no
+	2.33275	-1.02833	Q99439	Calponin-2	CNN2	Cell-cell junction	no
+	3.92402	-1.13692	Q15417	Calponin-3	CNN3	Actin cytoskeleton organization	no
	0.332619	-0.0796833	P09543	2,3-cyclic-nucleotide 3-phosphodiesterase	CNP		no
	0.0804725	-0.0273333	Q13057	Bifunctional coenzyme A synthase;Phosphopantetheine adenylyltransferase;Dephospho-CoA kinase	COASY		no
+	4.21745	-1.27317	O75128	Protein cordon-bleu	COBL	Actin cytoskeleton organization	no
+	2.36757	-0.575247	P12109	Collagen alpha-1(VI) chain	COL6A1		no
	0.248001	-0.292599	P61201	COP9 signalosome complex subunit 2	COPS2		no
	1.09053	-0.441084	Q9BR76;A9Z1Z3	Coronin-1B	CORO1B	Actin cytoskeleton organization	no
+	3.23724	-0.525915	Q9ULV4	Coronin-1C	CORO1C	Actin cytoskeleton organization	no
	0.0160919	-0.0107555	Q99829	Copine-1	CPNE1		no
+	2.50889	-0.744377	Q86YQ8;Q9HCH3;Q8IYJ1	Copine-8	CPNE8		no
+	1.73756	-1.22037	Q9P2I0	Cleavage and polyadenylation specificity factor subunit 2	CPSF2		no
	1.37923	-0.612126	P46109	Crk-like protein	CRKL		no
	0.457374	-0.109757	P48729;Q8N752	Casein kinase I isoform alpha	CSNK1A1		no
	2.07795	-0.341393	P48730	Casein kinase I isoform delta	CSNK1D		no
	0.371426	-0.230062	P19784	Casein kinase II subunit alpha	CSNK2A2		no
+	1.74581	-0.664588	P21291	Cysteine and glycine-rich protein 1	CSRP1		no
	1.18684	-0.586353	Q16527	Cysteine and glycine-rich protein 2	CSRP2		no
+	4.38715	-0.567367	P35221;Q9UI47	Catenin alpha-1	CTNNA1	Cell-cell junction	no
+	3.38024	-0.872682	P35222	Catenin beta-1	CTNNB1	Cell-cell junction	no
+	3.60696	-1.10891	O60716	Catenin delta-1	CTNND1	Cell-cell junction	no
+	2.22201	-0.756367	Q14247	Src substrate cortactin	CTTN	Actin cytoskeleton organization	no
	0.551675	-1.16815	Q9P2B4	CTTNBP2 N-terminal-like protein	CTTNBP2NL		no
+	2.85451	-0.463841	Q2VPK5	Cytoplasmic tRNA 2-thiolation protein 2	CTU2		no
	0.641941	-0.132592	Q13619	Cullin-4A	CUL4A		no
+	2.44333	-0.960523	P78310	Coxsackievirus and adenovirus receptor	CXADR	Cell-cell junction	no
+	5.28565	-0.602563	Q7L576	Cytoplasmic FMR1-interacting protein 1	CYFIP1		no
+	2.3095	-0.636716	P98082	Disabled homolog 2	DAB2		no
+	1.75087	-1.23002	Q14118	Dystroglycan;Alpha-dystroglycan;Beta-dystroglycan	DAG1	Cell-cell junction	no
+	2.38311	-0.427003	Q16643	Drebrin	DBN1	Cell-cell junction	no
+	2.01709	-0.735928	Q9UJU6	Drebrin-like protein	DBNL		no
+	3.27062	-1.19058	Q8N8Z6	Discoidin, CUB and LCCL domain-containing protein 1	DCBLD1		no
	0.0310376	-0.0180535	Q92499	ATP-dependent RNA helicase DDX1	DDX1		no
	0.278951	-0.0532961	Q92841	Probable ATP-dependent RNA helicase DDX17	DDX17		yes
	0.0936038	-0.0410247	Q9NUU7;Q9UMR2	ATP-dependent RNA helicase DDX19A;ATP-dependent RNA helicase DDX19B	DDX19A;DDX19B		no
	0.561944	-0.19338	Q9GZR7	ATP-dependent RNA helicase DDX24	DDX24		no
	0.326194	-0.114568	Q9Y2R4	Probable ATP-dependent RNA helicase DDX52	DDX52		no
+	5.03331	-0.780864	P35659	Protein DEK	DEK		no
	0.463939	-0.286063	Q5VZ89	DENN domain-containing protein 4C	DENND4C		no
+	1.59855	-1.63128	Q96QD5	DEP domain-containing protein 7	DEPDC7		no
	0.24832	-0.365048	Q15392	Delta(24)-sterol reductase	DHCR24		no
+	5.2227	-0.762495	O43143;O60231	Pre-mRNA-splicing factor ATP-dependent RNA helicase DHX15	DHX15		no
	0.820821	-0.191287	Q9H6R0	Putative ATP-dependent RNA helicase DHX33	DHX33		no
	1.87759	-0.417382	Q9H2U1	ATP-dependent RNA helicase DHX36	DHX36		no
+	1.90591	-0.780314	Q92620	Pre-mRNA-splicing factor ATP-dependent RNA helicase PRP16	DHX38		no
+	2.20397	-0.542132	Q9NSV4	Protein diaphanous homolog 3	DIAPH3	Actin cytoskeleton organization	no
	0.579239	-0.389853	Q9BTC0	Death-inducer obliterator 1	DIDO1		no
+	2.11897	-0.734879	Q9P265	Disco-interacting protein 2 homolog B	DIP2B		no
+	1.91537	-0.458115	Q12959;Q92796	Disks large homolog 1	DLG1	Cell-cell junction	no
+	2.15716	-0.491417	Q8TDM6	Disks large homolog 5	DLG5	Cell-cell junction	no
+	1.62012	-0.71747	Q15398	Disks large-associated protein 5	DLGAP5		no
	0.737896	-0.409607	P11532	Dystrophin	DMD		no
	0.746969	-0.144289	P31689	DnaJ homolog subfamily A member 1	DNAJA1		yes
	0.113217	-0.0357347	Q9UDY4	DnaJ homolog subfamily B member 4	DNAJB4		no
	0.902842	-0.993587	Q5F1R6	DnaJ homolog subfamily C member 21	DNAJC21		no
	0.770369	-0.159305	Q99615	DnaJ homolog subfamily C member 7	DNAJC7		no
	1.26941	-0.740266	Q8WXX5	DnaJ homolog subfamily C member 9	DNAJC9		no
	0.234666	-0.0561872	Q6XZF7	Dynamin-binding protein	DNMBP		no
	0.690532	-0.222759	P26358	DNA (cytosine-5)-methyltransferase 1	DNMT1		no
	1.20089	-0.33019	Q96N67;Q96HP0	Dedicator of cytokinesis protein 7	DOCK7		no
	1.30552	-0.386706	Q9BZ29	Dedicator of cytokinesis protein 9	DOCK9		no
	1.00061	-1.29494	Q02487	Desmocollin-2	DSC2	Cell-cell junction	no
	0.299189	-0.27295	Q02413	Desmoglein-1	DSG1	Cell-cell junction	no
+	3.20041	-1.06343	Q14126	Desmoglein-2	DSG2	Cell-cell junction	no
	2.09128	-0.161319	P15924	Desmoplakin	DSP	Cell-cell junction	no
+	2.23973	-0.510539	Q9NZJ0	Denticleless protein homolog	DTL		no
+	2.18514	-0.931696	P33316	Deoxyuridine 5-triphosphate nucleotidohydrolase, mitochondrial	DUT		no
+	2.11262	-0.532566	P54792;O14640	Putative segment polarity protein dishevelled homolog DVL1P1;Segment polarity protein dishevelled homolog DVL-1	DVL1P1;DVL1		no
	0.981163	-0.150545	O14641	Segment polarity protein dishevelled homolog DVL-2	DVL2		no
	0.646388	-0.865895	Q96F86	Enhancer of mRNA-decapping protein 3	EDC3		no
	0.00534073	-0.00429344	Q6P2E9	Enhancer of mRNA-decapping protein 4	EDC4		no
	1.27865	-0.1574	Q5VTE0;P68104	Putative elongation factor 1-alpha-like 3;Elongation factor 1-alpha 1	EEF1A1P5;EEF1A1		yes
	0.195515	-0.0428786	Q05639	Elongation factor 1-alpha 2	EEF1A2		yes
	0.198425	-0.0263114	P26641	Elongation factor 1-gamma	EEF1G		no
	2.18341	-0.242264	P13639	Elongation factor 2	EEF2		yes
+	1.26784	-2.11228	Q96C19	EF-hand domain-containing protein D2	EFHD2		no
+	2.06591	-1.36226	P98172	Ephrin-B1	EFNB1		no
+	4.0173	-1.19006	P00533	Epidermal growth factor receptor	EGFR		no
	0.56099	-0.330214	Q8NDI1	EH domain-binding protein 1	EHBP1		no
	1.06524	-1.28438	Q8N3D4	EH domain-binding protein 1-like protein 1	EHBP1L1		no
	1.66766	-0.409568	Q9H4M9	EH domain-containing protein 1	EHD1		no
	0.475316	-0.17043	Q9NZN4	EH domain-containing protein 2	EHD2	Actin cytoskeleton organization	no
	0.587456	-0.208821	Q9H223	EH domain-containing protein 4	EHD4		no
	0.31579	-0.109216	Q9UI10	Translation initiation factor eIF-2B subunit delta	EIF2B4		no
	0.556651	-0.15173	P20042	Eukaryotic translation initiation factor 2 subunit 2	EIF2S2		no
	0.123998	-0.0396643	O00303	Eukaryotic translation initiation factor 3 subunit F	EIF3F		no
	0.563896	-0.146328	O43432	Eukaryotic translation initiation factor 4 gamma 3	EIF4G3		no
	0.579783	-0.176437	P63241;Q6IS14;Q9GZV4	Eukaryotic translation initiation factor 5A-1;Eukaryotic translation initiation factor 5A-1-like	EIF5A;EIF5AL1		yes
	0.0325559	-0.0103889	Q15717;Q12926;P26378	ELAV-like protein 1	ELAVL1		no
	0.198745	-0.439713	Q9BW60	Elongation of very long chain fatty acids protein 1	ELOVL1		no
	0.142328	-0.0529132	P06733;P13929;P09104	Alpha-enolase	ENO1		yes
	1.24732	-0.236929	P11171	Protein 4.1	EPB41	Actin cytoskeleton organization	no
+	2.47819	-0.762392	Q9H4G0	Band 4.1-like protein 1	EPB41L1	Actin cytoskeleton organization	no
+	4.40898	-0.93635	O43491	Band 4.1-like protein 2	EPB41L2	Actin cytoskeleton organization	no
+	1.88345	-1.43559	Q9Y2J2	Band 4.1-like protein 3;Band 4.1-like protein 3, N-terminally processed	EPB41L3	Cell-cell junction	no
+	2.59439	-1.1887	P54760;P54753;P29317;P54762;Q15375;P29322;Q9UF33;P29323;Q06187;P29320	Ephrin type-B receptor 4	EPHB4		no
	0.537593	-0.165973	P42566	Epidermal growth factor receptor substrate 15	EPS15		no
+	3.23051	-1.27713	P04626;Q15303;Q16584;Q02779;Q5TCX8;P80192	Receptor tyrosine-protein kinase erbB-2	ERBB2		no
+	4.62757	-1.11844	Q96RT1	Protein LAP2	ERBB2IP		no
	0.122831	-0.0648856	Q8IUD2	ELKS/Rab6-interacting/CAST family member 1	ERC1		no
	0.49558	-0.314973	Q2NKX8	DNA excision repair protein ERCC-6-like	ERCC6L		no
	0.505937	-0.319655	P50548	ETS domain-containing transcription factor ERF	ERF		no
	0.389439	-0.109514	Q01780	Exosome component 10	EXOSC10		no
	1.25258	-1.0892	Q06265	Exosome complex component RRP45	EXOSC9		no
	0.936344	-0.55584	O95677;Q99502	Eyes absent homolog 4	EYA4		no
+	3.36335	-1.4228	P15311	Ezrin	EZR	Actin cytoskeleton organization	no
+	2.86449	-1.34131	Q96EK7	Constitutive coactivator of peroxisome proliferator-activated receptor gamma	FAM120B		no
	0.635385	-0.157437	FAM129A-myc-APEX2;Q9BZQ8	Protein Niban	FAM129A		no
+	2.97693	-0.55288	Q96TA1	Niban-like protein 1	FAM129B		no
+	1.53456	-1.16939	Q5VUB5	Protein FAM171A1	FAM171A1		no
	0.514752	-0.525566	Q9UK61	Protein FAM208A	FAM208A		no
	1.27305	-0.349671	Q9H4H8	Protein FAM83D	FAM83D		no
	0.808779	-0.874905	Q6ZRV2	Protein FAM83H	FAM83H		no
+	2.49056	-0.597421	Q9Y4F1	FERM, RhoGEF and pleckstrin domain-containing protein 1	FARP1		no
+	5.77365	-1.05537	O94887	FERM, RhoGEF and pleckstrin domain-containing protein 2	FARP2	Actin cytoskeleton organization	no
+	2.34551	-0.574751	Q14517	Protocadherin Fat 1;Protocadherin Fat 1, nuclear form	FAT1	Cell-cell junction	no
+	1.97348	-0.64658	Q6V0I7	Protocadherin Fat 4	FAT4		no
+	2.52342	-1.11121	Q8NEZ5	F-box only protein 22	FBXO22		no
	1.72345	-0.316429	Q8TB52	F-box only protein 30	FBXO30		no
	0.284124	-0.295768	P14324	Farnesyl pyrophosphate synthase	FDPS		no
+	3.12006	-1.11178	Q96AC1	Fermitin family homolog 2	FERMT2		no
	1.20655	-0.552559	Q13642	Four and a half LIM domains protein 1	FHL1		no
	0.596894	-0.481688	Q14192	Four and a half LIM domains protein 2	FHL2		no
	0.993701	-1.59697	Q9Y613	FH1/FH2 domain-containing protein 1	FHOD1		no
+	2.72218	-0.44522	P21333	Filamin-A	FLNA	Actin cytoskeleton organization	yes
+	4.8596	-0.48778	O75369	Filamin-B	FLNB	Actin cytoskeleton organization	no
	0.318962	-0.212891	O75955	Flotillin-1	FLOT1		no
+	2.00756	-0.899958	Q9Y5Y0	Feline leukemia virus subgroup C receptor-related protein 1	FLVCR1		no
	0.30759	-0.13701	Q96CP2;Q4VC44	FLYWCH family member 2;FLYWCH-type zinc finger-containing protein 1	FLYWCH2;FLYWCH1		no
+	1.8261	-2.26546	P85037	Forkhead box protein K1	FOXK1		no
+	2.91522	-0.641613	Q14331	Protein FRG1	FRG1		no
+	1.84734	-2.08555	Q16658	Fascin	FSCN1	Actin cytoskeleton organization	yes
	1.13347	-0.603313	Q9UET6	Putative tRNA (cytidine(32)/guanosine(34)-2-O)-methyltransferase	FTSJ1		no
	0.0093416	-0.00403166	Q8IY81	pre-rRNA processing protein FTSJ3	FTSJ3		no
	0.482186	-0.139061	Q96I24	Far upstream element-binding protein 3	FUBP3		no
	0.221519	-0.0712337	P51114	Fragile X mental retardation syndrome-related protein 1	FXR1		no
	0.259269	-0.123618	P51116	Fragile X mental retardation syndrome-related protein 2	FXR2		no
+	3.35201	-1.13263	P06241;P06239;P09769	Tyrosine-protein kinase Fyn	FYN		no
	1.91738	-0.296774	P11413	Glucose-6-phosphate 1-dehydrogenase	G6PD		no
	0.150799	-0.0673952	O14976	Cyclin-G-associated kinase	GAK		no
	0.411122	-0.1131	P04406;O14556	Glyceraldehyde-3-phosphate dehydrogenase	GAPDH		yes
	0.0422612	-0.0179696	Q14C86	GTPase-activating protein and VPS9 domain-containing protein 1	GAPVD1		no
	0.170758	-0.0528278	Q92538	Golgi-specific brefeldin A-resistance guanine nucleotide exchange factor 1	GBF1		no
+	4.77762	-0.525493	P48507	Glutamate--cysteine ligase regulatory subunit	GCLM		no
	0.734617	-0.29065	P50395;P31150	Rab GDP dissociation inhibitor beta	GDI2		no
+	2.0601	-0.628155	O75223	Gamma-glutamylcyclotransferase	GGCT		no
	1.536	-0.577242	Q9H3C7	Gametogenetin-binding protein 2	GGNBP2		no
+	1.73383	-0.856551	O14908	PDZ domain-containing protein GIPC1	GIPC1		no
	1.11629	-1.26966	Q9HC38	Glyoxalase domain-containing protein 4	GLOD4		no
	0.325795	-0.258694	O76003	Glutaredoxin-3	GLRX3		no
	1.12336	-0.35356	P49915	GMP synthase [glutamine-hydrolyzing]	GMPS		no
+	2.49963	-0.382475	P29992;O95837;P19086;Q03113	Guanine nucleotide-binding protein subunit alpha-11;Guanine nucleotide-binding protein subunit alpha-14	GNA11;GNA14		no
	1.13318	-0.347121	P04899	Guanine nucleotide-binding protein G(i) subunit alpha-2	GNAI2		no
+	2.93268	-0.729878	P08754;P11488;P19087	Guanine nucleotide-binding protein G(k) subunit alpha	GNAI3		no
	1.48339	-0.501543	P09471	Guanine nucleotide-binding protein G(o) subunit alpha	GNAO1		no
+	3.40144	-0.541385	Q5JWF2;P38405	Guanine nucleotide-binding protein G(s) subunit alpha isoforms XLas	GNAS		no
	0.917543	-0.275741	P36915	Guanine nucleotide-binding protein-like 1	GNL1		no
	0.667034	-0.788217	Q9NVN8	Guanine nucleotide-binding protein-like 3-like protein	GNL3L		no
	0.0336943	-0.0316815	P43304	Glycerol-3-phosphate dehydrogenase, mitochondrial	GPD2		no
+	3.30765	-1.17523	Q7Z2K8	G protein-regulated inducer of neurite outgrowth 1	GPRIN1		no
	1.91058	-0.261832	P36969	Phospholipid hydroperoxide glutathione peroxidase, mitochondrial	GPX4		no
	1.15908	-0.348835	Q9BQ67	Glutamate-rich WD repeat-containing protein 1	GRWD1		no
+	2.71596	-0.625309	P49841	Glycogen synthase kinase-3 beta	GSK3B		no
	1.6523	-0.334896	P15170	Eukaryotic peptide chain release factor GTP-binding subunit ERF3A	GSPT1		no
+	2.47156	-0.764287	P00390	Glutathione reductase, mitochondrial	GSR		no
+	2.51792	-0.71232	P21266;P46439;P28161	Glutathione S-transferase Mu 3	GSTM3		no
	1.40657	-0.258372	P78347;Q86UP8;Q6EKJ0	General transcription factor II-I	GTF2I		no
+	4.07645	-0.419411	Q9Y5Q8	General transcription factor 3C polypeptide 5	GTF3C5		no
+	2.05275	-0.560495	O00178	GTP-binding protein 1	GTPBP1		no
	0.885824	-0.337279	Q9BX10	GTP-binding protein 2	GTPBP2		no
+	2.14431	-1.13794	Q9NYZ3	G2 and S phase-expressed protein 1	GTSE1		no
	0.39888	-0.237012	P12081;P49590	Histidine--tRNA ligase, cytoplasmic	HARS		no
	0.458928	-0.15329	O94927	HAUS augmin-like complex subunit 5	HAUS5		no
	0.877087	-0.147747	Q9Y450	HBS1-like protein	HBS1L		no
	0.929432	-1.50841	P53701	Cytochrome c-type heme lyase	HCCS		no
	1.17349	-0.421916	P51610;Q9Y5Z7	Host cell factor 1;HCF N-terminal chain 1;HCF N-terminal chain 2;HCF N-terminal chain 3;HCF N-terminal chain 4;HCF N-terminal chain 5;HCF N-terminal chain 6;HCF C-terminal chain 1;HCF C-terminal chain 2;HCF C-terminal chain 3;HCF C-terminal chain 4;HCF C-terminal chain 5;HCF C-terminal chain 6	HCFC1		no
	0.231841	-0.120176	Q9ULT8	E3 ubiquitin-protein ligase HECTD1	HECTD1		no
	1.06748	-0.489726	O94992	Protein HEXIM1	HEXIM1		no
	0.398121	-0.383917	O75146	Huntingtin-interacting protein 1-related protein	HIP1R		no
+	2.96945	-0.796317	P04439;P01893;P17693;P30511;P13747	HLA class I histocompatibility antigen, A-3 alpha chain;Putative HLA class I histocompatibility antigen, alpha chain H	HLA-A;HLA-H		no
	0.469249	-0.72467	P10321	HLA class I histocompatibility antigen, Cw-7 alpha chain	HLA-C		no
+	2.71557	-0.613347	P52597	Heterogeneous nuclear ribonucleoprotein F;Heterogeneous nuclear ribonucleoprotein F, N-terminally processed	HNRNPF		yes
	0.701167	-0.169861	P55795	Heterogeneous nuclear ribonucleoprotein H2	HNRNPH2		yes
+	1.72404	-2.06987	Q9NYD6	Homeobox protein Hox-C10	HOXC10		no
	0.741754	-0.203898	P00492	Hypoxanthine-guanine phosphoribosyltransferase	HPRT1		yes
	0.115469	-0.0299835	P51659	Peroxisomal multifunctional enzyme type 2;(3R)-hydroxyacyl-CoA dehydrogenase;Enoyl-CoA hydratase 2	HSD17B4		no
	0.648284	-1.06695	Q9UJY1	Heat shock protein beta-8	HSPB8		no
	1.27391	-0.236921	Q92598	Heat shock protein 105 kDa	HSPH1		no
	0.0246984	-0.019433	Q13907	Isopentenyl-diphosphate Delta-isomerase 1	IDI1		no
	1.10935	-0.443066	P08069;P06213	Insulin-like growth factor 1 receptor;Insulin-like growth factor 1 receptor alpha chain;Insulin-like growth factor 1 receptor beta chain	IGF1R		no
	1.24425	-0.849135	P40189	Interleukin-6 receptor subunit beta	IL6ST		no
	2.04768	-0.408199	Q13418	Integrin-linked protein kinase	ILK	Cell-cell junction	no
	0.0670195	-0.154834	P20839	Inosine-5-monophosphate dehydrogenase 1	IMPDH1		no
	0.313102	-1.40309	Q96PE3	Type I inositol 3,4-bisphosphate 4-phosphatase	INPP4A		no
+	3.07089	-0.521719	O15357	Phosphatidylinositol 3,4,5-trisphosphate 5-phosphatase 2	INPPL1	Actin cytoskeleton organization	no
+	2.51928	-0.557522	P46940	Ras GTPase-activating-like protein IQGAP1	IQGAP1		no
	0.757276	-0.35829	Q86VI3	Ras GTPase-activating-like protein IQGAP3	IQGAP3	Cell-cell junction	no
+	2.35371	-0.622047	Q96J02;Q9H0M0	E3 ubiquitin-protein ligase Itchy homolog	ITCH		no
	0.127913	-0.106248	P05556	Integrin beta-1	ITGB1	Cell-cell junction	no
+	1.91331	-2.23122	Q13572	Inositol-tetrakisphosphate 1-kinase	ITPK1		no
+	3.19735	-0.863683	P14923	Junction plakoglobin	JUP	Cell-cell junction	no
	0.748863	-0.332551	Q63ZY3;Q14678	KN motif and ankyrin repeat domain-containing protein 2	KANK2		no
+	2.67116	-0.327555	Q5T7N3	KN motif and ankyrin repeat domain-containing protein 4	KANK4		no
+	2.47279	-0.652979	Q9Y597	BTB/POZ domain-containing protein KCTD3	KCTD3		no
	1.05106	-1.30954	Q9Y2K7	Lysine-specific demethylase 2A	KDM2A		no
	0.480483	-0.265095	Q7LBC6	Lysine-specific demethylase 3B	KDM3B		no
	1.27381	-0.921189	Q14145	Kelch-like ECH-associated protein 1	KEAP1		no
+	2.74985	-0.503418	Q92945	Far upstream element-binding protein 2	KHSRP		yes
+	1.37207	-1.12278	Q6ZU35	Uncharacterized protein KIAA1211	KIAA1211		no
+	4.04972	-1.12702	Q9P206	Uncharacterized protein KIAA1522	KIAA1522		no
+	2.62766	-0.46217	A0MZ66	Shootin-1	KIAA1598		no
+	1.98015	-0.671917	Q9BY89	Uncharacterized protein KIAA1671	KIAA1671		no
	1.87148	-0.418849	Q9ULH0	Kinase D-interacting substrate of 220 kDa	KIDINS220		no
+	2.16251	-0.449561	Q15058	Kinesin-like protein KIF14	KIF14		no
	0.257451	-0.309961	Q9NS87	Kinesin-like protein KIF15	KIF15		no
	0.436561	-0.174323	O60333;Q12756	Kinesin-like protein KIF1B;Kinesin-like protein KIF1A	KIF1B;KIF1A		no
+	3.79245	-0.90267	O95235	Kinesin-like protein KIF20A	KIF20A		no
	0.199195	-0.100902	Q7Z4S6;Q86VH2	Kinesin-like protein KIF21A	KIF21A		no
+	2.79492	-0.553622	Q14807	Kinesin-like protein KIF22	KIF22		no
+	2.71108	-0.67159	Q02241	Kinesin-like protein KIF23	KIF23		no
+	3.83823	-0.993043	Q9ULI4	Kinesin-like protein KIF26A	KIF26A		no
+	3.762	-0.706665	Q2KJY2	Kinesin-like protein KIF26B	KIF26B		no
	0.419806	-0.208047	O00139	Kinesin-like protein KIF2A	KIF2A		no
	0.996527	-0.234683	Q99661;Q8N4N8	Kinesin-like protein KIF2C	KIF2C		no
+	2.52011	-0.579112	O95239;Q2VIQ3;Q6ZMV9	Chromosome-associated kinesin KIF4A	KIF4A		no
	1.23041	-0.438456	Q9BW19	Kinesin-like protein KIFC1	KIFC1		no
+	3.07532	-1.1557	Q96J84	Kin of IRRE-like protein 1	KIRREL	Cell-cell junction	no
	0.117527	-0.0697198	Q9NSK0	Kinesin light chain 4	KLC4		no
	0.546948	-0.111958	P52294	Importin subunit alpha-5;Importin subunit alpha-5, N-terminally processed	KPNA1		no
	0.0730351	-0.0308285	O00505	Importin subunit alpha-4	KPNA3		no
+	2.093	-0.718753	P32004	Neural cell adhesion molecule L1	L1CAM		no
	1.12683	-0.944002	O43813	LanC-like protein 1	LANCL1		no
+	1.63899	-0.946191	Q9NS86	LanC-like protein 2	LANCL2		no
	0.983802	-0.20842	Q6PKG0;Q659C4	La-related protein 1	LARP1		no
	0.0346847	-0.0137892	Q71RC2	La-related protein 4	LARP4		no
	1.33968	-0.556855	Q9Y4W2	Ribosomal biogenesis protein LAS1L	LAS1L		no
+	2.09145	-1.15705	Q14847	LIM and SH3 domain protein 1	LASP1		no
+	2.10409	-0.408115	O95835	Serine/threonine-protein kinase LATS1	LATS1		no
+	1.70371	-1.19892	Q9UIC8	Leucine carboxyl methyltransferase 1	LCMT1		no
+	3.03146	-0.721668	P09382	Galectin-1	LGALS1		no
+	3.1949	-0.880672	Q9UHB6;Q9BT23	LIM domain and actin-binding protein 1	LIMA1	Actin cytoskeleton organization	no
+	3.06031	-0.594406	Q9UPQ0	LIM and calponin homology domains-containing protein 1	LIMCH1	Actin cytoskeleton organization	no
	0.901321	-1.17227	Q9UGP4	LIM domain-containing protein 1	LIMD1		no
+	4.03783	-0.7652	Q15334	Lethal(2) giant larvae protein homolog 1	LLGL1	Actin cytoskeleton organization	no
	0.993479	-0.221189	P02545	Prelamin-A/C;Lamin-A/C	LMNA		no
+	3.95445	-1.37284	O94910	Latrophilin-1	LPHN1		no
+	1.62074	-0.658323	Q93052	Lipoma-preferred partner	LPP		no
	1.2212	-0.496198	Q8N1G4	Leucine-rich repeat-containing protein 47	LRRC47		no
+	2.72688	-1.28005	Q86X29	Lipolysis-stimulated lipoprotein receptor	LSR		no
+	1.61421	-2.43474	Q9Y383;Q9NQ29	Putative RNA-binding protein Luc7-like 2	LUC7L2		no
	0.913985	-1.40554	O95232	Luc7-like protein 3	LUC7L3		no
+	2.81112	-0.522125	Q86V48	Leucine zipper protein 1	LUZP1		no
	0.897641	-0.251108	P07948	Tyrosine-protein kinase Lyn	LYN		no
	0.746113	-0.23362	P43355;P43361;P43362;P43358;A2A368;A8MXT2;Q96M61;P43363;O60732	Melanoma-associated antigen 1	MAGEA1		no
+	3.45395	-0.658162	Q9UNF1;Q9Y5V3	Melanoma-associated antigen D2	MAGED2		no
+	1.70266	-0.553657	Q66K74	Microtubule-associated protein 1S;MAP1S heavy chain;MAP1S light chain	MAP1S		no
+	2.08966	-1.48666	O95819;Q9UKE5	Mitogen-activated protein kinase kinase kinase kinase 4;TRAF2 and NCK-interacting protein kinase	MAP4K4;TNIK	Actin cytoskeleton organization	no
	0.373243	-0.147061	Q3KQU3	MAP7 domain-containing protein 1	MAP7D1		no
	0.0577585	-0.0803614	Q15691	Microtubule-associated protein RP/EB family member 1	MAPRE1		no
	0.895156	-0.401435	P10636	Microtubule-associated protein tau	MAPT		no
	0.894786	-0.455299	P29966	Myristoylated alanine-rich C-kinase substrate	MARCKS		no
+	2.34111	-0.543952	Q7KZI7	Serine/threonine-protein kinase MARK2	MARK2		no
+	4.11933	-1.09299	P27448;Q9P0L2	MAP/microtubule affinity-regulating kinase 3	MARK3		no
+	2.37542	-0.780538	Q96GX5	Serine/threonine-protein kinase greatwall	MASTL		no
	0.0498814	-0.0214305	P31153	S-adenosylmethionine synthase isoform type-2	MAT2A		no
	0.507817	-0.081017	P43243	Matrin-3	MATR3		no
	0.414123	-0.456736	Q7Z434	Mitochondrial antiviral-signaling protein	MAVS		no
+	2.13436	-1.07566	P43121	Cell surface glycoprotein MUC18	MCAM		no
	0.355663	-0.20174	P25205	DNA replication licensing factor MCM3	MCM3		no
	0.260013	-0.108349	P33991	DNA replication licensing factor MCM4	MCM4		no
+	2.66778	-0.627792	Q9BTE3	Mini-chromosome maintenance complex-binding protein	MCMBP		no
	0.0327421	-0.0296059	Q14676	Mediator of DNA damage checkpoint protein 1	MDC1		no
	0.76002	-1.04316	Q6P1Q9	Methyltransferase-like protein 2B	METTL2B		no
	0.867501	-0.411678	O14880	Microsomal glutathione S-transferase 3	MGST3		no
+	3.07918	-1.07319	Q8N4C8	Misshapen-like kinase 1	MINK1	Actin cytoskeleton organization	no
+	2.54858	-0.511041	Q8IVT2	Mitotic interactor and substrate of PLK1	MISP		no
	0.243768	-0.141444	P46013	Antigen KI-67	MKI67		no
	1.21432	-1.08426	Q8NB16	Mixed lineage kinase domain-like protein	MLKL		no
+	4.00057	-1.35733	P55196	Afadin	MLLT4	Cell-cell junction	no
	1.45774	-0.228899	Q96EN8	Molybdenum cofactor sulfurase	MOCOS		no
	1.46353	-0.402367	O75970	Multiple PDZ domain protein	MPDZ	Cell-cell junction	no
+	4.36998	-0.691686	P29372	DNA-3-methyladenine glycosylase	MPG		no
+	2.88711	-0.743568	Q8N3R9	MAGUK p55 subfamily member 5	MPP5	Cell-cell junction	no
+	2.75074	-0.558885	Q9NZW5	MAGUK p55 subfamily member 6	MPP6		no
+	2.46516	-0.500525	Q5T2T1	MAGUK p55 subfamily member 7	MPP7	Cell-cell junction	no
	0.340034	-0.498794	Q6WCQ1	Myosin phosphatase Rho-interacting protein	MPRIP		no
+	2.44017	-0.892475	O95297	Myelin protein zero-like protein 1	MPZL1		no
	0.645912	-0.682621	P43246	DNA mismatch repair protein Msh2	MSH2		no
	0.741749	-0.563232	P52701	DNA mismatch repair protein Msh6	MSH6		no
	0.739459	-0.812845	Q68DK7	Male-specific lethal 1 homolog	MSL1		no
+	4.28317	-1.25835	P26038	Moesin	MSN		no
	0.280531	-0.122385	O94776;Q9BTC8	Metastasis-associated protein MTA2	MTA2		no
	0.229945	-0.450943	Q9NZJ7	Mitochondrial carrier homolog 1	MTCH1		no
	0.358769	-0.160736	Q9Y4B5;Q5TF21	Microtubule cross-linking factor 1	MTCL1		no
	0.417497	-0.392856	P00403	Cytochrome c oxidase subunit 2	MT-CO2		no
+	2.88479	-0.864109	Q765P7;O43312	MTSS1-like protein	MTSS1L		no
	0.289118	-0.140454	Q7Z5P9	Mucin-19	MUC19		no
	0.533095	-0.239615	P35579;REV__Q9UKV3;Q9UKX3;Q9Y623;P13533	Myosin-9	MYH9	Cell-cell junction	yes
+	3.76799	-0.367085	P60660;P14649	Myosin light polypeptide 6	MYL6		no
	0.378418	-0.191811	O43795	Unconventional myosin-Ib	MYO1B	Actin cytoskeleton organization	no
	0.707124	-0.247913	O00159	Unconventional myosin-Ic	MYO1C		no
	1.21449	-0.263781	Q12965;O00160	Unconventional myosin-Ie	MYO1E	Cell-cell junction	no
	1.17684	-0.546182	Q9Y4I1;Q9NQX4;Q9ULV0	Unconventional myosin-Va	MYO5A		no
	1.04562	-0.751495	Q13459	Unconventional myosin-IXb	MYO9B		no
	1.32827	-0.36235	Q86TC9	Myopalladin	MYPN	Actin cytoskeleton organization	no
	1.91255	-0.287889	Q147X3	N-alpha-acetyltransferase 30	NAA30		no
+	1.8752	-0.602506	Q86UY6	N-alpha-acetyltransferase 40	NAA40		no
	0.155583	-0.0803132	E9PAV3;Q9BZK3	Nascent polypeptide-associated complex subunit alpha, muscle-specific form	NACA		no
+	2.43234	-0.360985	Q96RE7	Nucleus accumbens-associated protein 1	NACC1		no
	0.152556	-0.0547123	P43490	Nicotinamide phosphoribosyltransferase	NAMPT		no
	0.598869	-0.74723	O60934	Nibrin	NBN		no
	0.518796	-0.0814967	Q9BPX3	Condensin complex subunit 3	NCAPG		no
+	3.19149	-0.481997	Q9Y2A7	Nck-associated protein 1	NCKAP1	Actin cytoskeleton organization	no
+	2.26587	-0.52712	Q9HCH0	Nck-associated protein 5-like	NCKAP5L		no
+	1.98918	-1.17773	P62166	Neuronal calcium sensor 1	NCS1		no
	0.143498	-0.0964785	Q92542	Nicastrin	NCSTN		no
	0.427982	-0.393066	Q16795	NADH dehydrogenase [ubiquinone] 1 alpha subcomplex subunit 9, mitochondrial	NDUFA9		no
	1.08463	-0.162867	Q8TD19;REV__Q9P0M6	Serine/threonine-protein kinase Nek9	NEK9		no
	0.803488	-0.883021	P21359	Neurofibromin;Neurofibromin truncated	NF1	Actin cytoskeleton organization	no
+	1.69288	-0.61157	Q12968	Nuclear factor of activated T-cells, cytoplasmic 3	NFATC3		no
	0.61316	-0.399579	P19838	Nuclear factor NF-kappa-B p105 subunit;Nuclear factor NF-kappa-B p50 subunit	NFKB1		no
+	1.9615	-0.451247	Q00653	Nuclear factor NF-kappa-B p100 subunit;Nuclear factor NF-kappa-B p52 subunit	NFKB2		no
+	2.05073	-0.423338	Q12986	Transcriptional repressor NF-X1	NFX1		no
	0.157181	-0.107182	Q8NBF2	NHL repeat-containing protein 2	NHLRC2		no
+	2.49773	-0.771223	Q6T4R5	Nance-Horan syndrome protein	NHS	Cell-cell junction	no
	0.205153	-0.0444727	P52952;Q9H2Z4;P43699	Homeobox protein Nkx-2.5;Homeobox protein Nkx-2.4;Homeobox protein Nkx-2.1	NKX2-5;NKX2-4;NKX2-1	Actin cytoskeleton organization	no
	0.921055	-0.0925469	Q9H6W3	Bifunctional lysine-specific demethylase and histidyl-hydroxylase NO66	NO66		no
	0.620713	-0.736827	Q5SY16	Polynucleotide 5-hydroxyl-kinase NOL9	NOL9		no
	1.28118	-0.541107	Q9Y3C1	Nucleolar protein 16	NOP16		no
+	3.12546	-0.916218	Q9Y314	Nitric oxide synthase-interacting protein	NOSIP		no
+	1.99844	-0.859803	P46531;Q9UM47	Neurogenic locus notch homolog protein 1;Notch 1 extracellular truncation;Notch 1 intracellular domain	NOTCH1		no
+	3.1604	-1.23529	Q04721	Neurogenic locus notch homolog protein 2;Notch 2 extracellular truncation;Notch 2 intracellular domain	NOTCH2		no
	0.655286	-0.238905	P06748	Nucleophosmin	NPM1		yes
	0.48012	-0.0955858	P04150	Glucocorticoid receptor	NR3C1		no
+	3.53811	-0.620147	P01111	GTPase NRas	NRAS	Actin cytoskeleton organization	no
+	2.56301	-0.7341	O43847	Nardilysin	NRD1		no
	0.890857	-0.322129	Q08J23	tRNA (cytosine(34)-C(5))-methyltransferase	NSUN2		no
+	1.54596	-0.816454	Q96P11;Q63ZY6	Probable 28S rRNA (cytosine-C(5))-methyltransferase	NSUN5		no
+	1.64658	-0.915046	Q5TFE4	5-nucleotidase domain-containing protein 1	NT5DC1		no
	0.413056	-0.146356	Q9H857	5-nucleotidase domain-containing protein 2	NT5DC2		no
	0.379762	-0.208656	Q9Y5Y2	Cytosolic Fe-S cluster assembly factor NUBP2	NUBP2		no
+	2.30049	-0.923132	P49757	Protein numb homolog	NUMB		no
+	2.03724	-1.55777	Q9Y6R0	Numb-like protein	NUMBL		no
	0.979626	-0.288939	P49790	Nuclear pore complex protein Nup153	NUP153		no
	0.153239	-0.0377774	O75694	Nuclear pore complex protein Nup155	NUP155		no
	1.27174	-1.00734	Q9BXS6	Nucleolar and spindle-associated protein 1	NUSAP1		no
	0.0604028	-0.0393391	Q9UBU9	Nuclear RNA export factor 1	NXF1		no
	0.868887	-0.521809	Q9P242	Neuronal tyrosine-phosphorylated phosphoinositide-3-kinase adapter 2	NYAP2		no
	0.761471	-0.765517	Q9NZT2	Opioid growth factor receptor	OGFR		no
	0.38538	-0.0850372	O15294	UDP-N-acetylglucosamine--peptide N-acetylglucosaminyltransferase 110 kDa subunit	OGT		no
	1.56645	-0.337248	Q9BXB5	Oxysterol-binding protein-related protein 10	OSBPL10		no
	0.27021	-0.118221	Q9BXB4	Oxysterol-binding protein-related protein 11	OSBPL11		no
	0.583956	-0.145625	Q96FW1	Ubiquitin thioesterase OTUB1	OTUB1		no
+	2.6708	-1.3276	Q96G74	OTU domain-containing protein 5	OTUD5		no
	0.977241	-0.485643	Q6GQQ9;Q8TE49	OTU domain-containing protein 7B	OTUD7B		no
	0.597832	-0.361035	Q6VY07	Phosphofurin acidic cluster sorting protein 1	PACS1		no
	0.164346	-0.110531	Q9UNF0	Protein kinase C and casein kinase substrate in neurons protein 2	PACSIN2	Cell-cell junction	no
+	2.17009	-0.797255	Q9UKS6	Protein kinase C and casein kinase substrate in neurons protein 3	PACSIN3		no
	0.970827	-0.202209	Q9H074	Polyadenylate-binding protein-interacting protein 1	PAIP1		no
	0.231981	-0.0706515	Q13177	Serine/threonine-protein kinase PAK 2;PAK-2p27;PAK-2p34	PAK2	Actin cytoskeleton organization	no
+	1.43511	-1.32805	O96013	Serine/threonine-protein kinase PAK 4	PAK4	Actin cytoskeleton organization	no
+	3.62294	-0.890743	Q8WX93	Palladin	PALLD		no
+	1.75822	-0.615312	C9JA33;Q8IXS6	Paralemmin-2	PALM2		no
+	2.48385	-0.4348	Q9NVE7	Pantothenate kinase 4	PANK4		no
	0.383894	-0.0870318	P51003;Q9NRJ5	Poly(A) polymerase alpha	PAPOLA		no
+	2.45027	-0.960878	Q8TEW0	Partitioning defective 3 homolog	PARD3	Cell-cell junction	no
	1.14096	-0.525135	Q86W56	Poly(ADP-ribose) glycohydrolase	PARG		no
	0.190416	-0.203488	Q86TB9	Protein PAT1 homolog 1	PATL1		no
+	2.76402	-0.715813	Q96IZ0	PRKC apoptosis WT1 regulator protein	PAWR	Actin cytoskeleton organization	no
+	2.93474	-0.836612	Q96KB5	Lymphokine-activated killer T-cell-originated protein kinase	PBK		no
+	2.48181	-0.563621	Q15365	Poly(rC)-binding protein 1	PCBP1		yes
	0.63246	-0.127405	Q15366;P57721	Poly(rC)-binding protein 2	PCBP2		no
+	3.06493	-0.805084	O14917	Protocadherin-17	PCDH17		no
	1.02086	-0.959096	P49585;Q9Y5K3	Choline-phosphate cytidylyltransferase A;Choline-phosphate cytidylyltransferase B	PCYT1A;PCYT1B		no
	0.342945	-0.164253	Q13442	28 kDa heat- and acid-stable phosphoprotein	PDAP1		no
	0.234085	-0.235234	O14737	Programmed cell death protein 5	PDCD5		no
	1.03613	-0.225304	O75340	Programmed cell death protein 6	PDCD6		no
	1.26293	-0.327049	Q8WUM4	Programmed cell death 6-interacting protein	PDCD6IP		no
	0.658297	-0.632066	Q13371	Phosducin-like protein	PDCL		no
	0.855821	-0.223295	Q6L8Q7	2,5-phosphodiesterase 12	PDE12		no
	0.489088	-0.165902	Q14432	cGMP-inhibited 3,5-cyclic phosphodiesterase A	PDE3A		no
	1.44006	-0.408572	Q08499;P27815	cAMP-specific 3,5-cyclic phosphodiesterase 4D	PDE4D		no
	0.321127	-0.353724	O60658	High affinity cAMP-specific and IBMX-insensitive 3,5-cyclic phosphodiesterase 8A	PDE8A		no
	0.0299811	-0.00605917	Q15084	Protein disulfide-isomerase A6	PDIA6		yes
+	2.78936	-1.24506	O00151	PDZ and LIM domain protein 1	PDLIM1		no
+	1.81621	-0.7439	Q96HC4	PDZ and LIM domain protein 5	PDLIM5		no
+	3.04792	-0.752028	Q9NR12	PDZ and LIM domain protein 7	PDLIM7	Actin cytoskeleton organization	no
	0.42477	-0.150037	Q29RF7	Sister chromatid cohesion protein PDS5 homolog A	PDS5A		no
	1.96639	-0.422586	Q86TG7	Retrotransposon-derived protein PEG10	PEG10		no
	0.883853	-0.236759	O15067	Phosphoribosylformylglycinamidine synthase	PFAS		no
	0.726457	-0.367732	P07737;CON__P02584	Profilin-1	PFN1	Actin cytoskeleton organization	no
	0.893387	-0.570961	A6NDG6	Phosphoglycolate phosphatase	PGP		no
+	4.68686	-0.998445	Q8IZ21	Phosphatase and actin regulator 4	PHACTR4	Actin cytoskeleton organization	no
	1.21898	-0.733727	Q92576	PHD finger protein 3	PHF3		no
+	2.84248	-0.581463	Q86UU1	Pleckstrin homology-like domain family B member 1	PHLDB1		no
	0.854817	-0.438707	Q86SQ0	Pleckstrin homology-like domain family B member 2	PHLDB2		no
+	3.45214	-0.606049	P42356;A4QPH2;Q8N8J0	Phosphatidylinositol 4-kinase alpha	PI4KA	Actin cytoskeleton organization	no
	1.06354	-0.102785	Q13492;O60641	Phosphatidylinositol-binding clathrin assembly protein	PICALM		no
	0.848837	-0.154256	O00443	Phosphatidylinositol 4-phosphate 3-kinase C2 domain-containing subunit alpha	PIK3C2A		no
	1.54942	-0.518091	O00459;Q92569	Phosphatidylinositol 3-kinase regulatory subunit beta	PIK3R2		no
	1.10977	-0.778044	P78356	Phosphatidylinositol 5-phosphate 4-kinase type-2 beta	PIP4K2B		no
+	4.10116	-0.988359	Q99755;A2A3N6;O14986	Phosphatidylinositol 4-phosphate 5-kinase type-1 alpha;Putative PIP5K1A and PSMD4-like protein	PIP5K1A;PIPSL	Actin cytoskeleton organization	no
+	1.98851	-1.03834	Q9GZP4	PITH domain-containing protein 1	PITHD1		no
+	3.57012	-0.801933	O43164;Q8NG27	E3 ubiquitin-protein ligase Praja-2	PJA2		no
	1.59601	-0.603641	Q16512	Serine/threonine-protein kinase N1	PKN1		no
+	2.03418	-0.521622	Q16513	Serine/threonine-protein kinase N2	PKN2	Cell-cell junction	no
+	3.84492	-1.20043	Q9Y446	Plakophilin-3	PKP3	Cell-cell junction	no
+	2.63642	-0.775246	Q99569;Q9UQB3	Plakophilin-4	PKP4	Cell-cell junction	no
+	4.0027	-1.01634	Q01970	1-phosphatidylinositol 4,5-bisphosphate phosphodiesterase beta-3	PLCB3		no
+	2.41551	-1.03324	Q15147	1-phosphatidylinositol 4,5-bisphosphate phosphodiesterase beta-4	PLCB4		no
	1.87492	-0.338065	P19174	1-phosphatidylinositol 4,5-bisphosphate phosphodiesterase gamma-1	PLCG1	Cell-cell junction	no
+	2.13067	-0.606755	Q9HB19	Pleckstrin homology domain-containing family A member 2	PLEKHA2		no
+	4.08832	-0.738961	Q9HAU0	Pleckstrin homology domain-containing family A member 5	PLEKHA5		no
+	3.09677	-0.363326	O60664	Perilipin-3	PLIN3		no
	1.40639	-0.374169	P53350	Serine/threonine-protein kinase PLK1	PLK1		no
+	3.10399	-1.00684	P13797;P13796	Plastin-3	PLS3		no
+	2.24205	-0.703847	O15162	Phospholipid scramblase 1	PLSCR1		no
	0.644677	-0.202462	P09884	DNA polymerase alpha catalytic subunit	POLA1		no
	0.260966	-0.147539	P28340	DNA polymerase delta catalytic subunit	POLD1		no
	0.287684	-0.0561681	Q15054	DNA polymerase delta subunit 3	POLD3		no
	0.401988	-0.732288	A8CG34;Q96HA1	Nuclear envelope pore membrane protein POM 121C;Nuclear envelope pore membrane protein POM 121	POM121C;POM121		no
+	1.86195	-0.481468	Q15181	Inorganic pyrophosphatase	PPA1		yes
	0.163863	-0.0995917	O43688	Lipid phosphate phosphohydrolase 2	PPAP2C		no
	1.32738	-0.374969	Q06203	Amidophosphoribosyltransferase	PPAT		no
+	3.34204	-0.704264	Q13136;O75334;O75335;O75145	Liprin-alpha-1	PPFIA1		no
	0.170712	-0.160358	P62937;P0DN26;A0A0B4J2A2;A0A075B767;A0A075B759;Q9Y536;F5H284	Peptidyl-prolyl cis-trans isomerase A;Peptidyl-prolyl cis-trans isomerase A, N-terminally processed	PPIA		yes
+	2.82195	-0.713158	O15355	Protein phosphatase 1G	PPM1G		no
+	1.68899	-0.559653	Q9Y570	Protein phosphatase methylesterase 1	PPME1		no
+	2.4361	-0.428157	P62140	Serine/threonine-protein phosphatase PP1-beta catalytic subunit	PPP1CB		no
	0.535391	-0.108326	P36873	Serine/threonine-protein phosphatase PP1-gamma catalytic subunit	PPP1CC		no
+	1.40715	-1.2953	Q9BZL4	Protein phosphatase 1 regulatory subunit 12C	PPP1R12C		no
	1.11392	-0.658075	Q6NYC8	Phostensin	PPP1R18		no
	1.16978	-0.213423	Q96SB3	Neurabin-2	PPP1R9B		no
	0.285446	-0.219735	P67775;P62714;P60510	Serine/threonine-protein phosphatase 2A catalytic subunit alpha isoform;Serine/threonine-protein phosphatase 2A catalytic subunit beta isoform	PPP2CA;PPP2CB		no
	1.37472	-0.382858	P63151;Q66LE6;Q00005;Q9Y2T4	Serine/threonine-protein phosphatase 2A 55 kDa regulatory subunit B alpha isoform	PPP2R2A		yes
+	2.34099	-0.579502	Q14738	Serine/threonine-protein phosphatase 2A 56 kDa regulatory subunit delta isoform	PPP2R5D		no
	0.740495	-0.202677	O00743	Serine/threonine-protein phosphatase 6 catalytic subunit;Serine/threonine-protein phosphatase 6 catalytic subunit, N-terminally processed	PPP6C		no
	1.09274	-0.207282	O75170	Serine/threonine-protein phosphatase 6 regulatory subunit 2	PPP6R2		no
	1.49273	-0.537018	Q5H9R7	Serine/threonine-protein phosphatase 6 regulatory subunit 3	PPP6R3		no
	0.903101	-1.58812	O43663	Protein regulator of cytokinesis 1	PRC1		no
	1.0186	-0.50147	P30044	Peroxiredoxin-5, mitochondrial	PRDX5		no
	1.12037	-0.218143	P30041	Peroxiredoxin-6	PRDX6		yes
	0.944141	-0.551649	Q9HCU5	Prolactin regulatory element-binding protein	PREB		no
	1.73752	-0.393118	Q13131;P54646	5-AMP-activated protein kinase catalytic subunit alpha-1	PRKAA1		no
	0.187585	-0.0646834	P54619	5-AMP-activated protein kinase subunit gamma-1	PRKAG1		no
	0.129899	-0.065743	P78527	DNA-dependent protein kinase catalytic subunit	PRKDC		no
	1.32839	-0.265409	Q99873;Q9NR22	Protein arginine N-methyltransferase 1	PRMT1		no
	1.55056	-0.439913	O60678	Protein arginine N-methyltransferase 3	PRMT3		no
	0.00961508	-0.00411463	Q6P2Q9	Pre-mRNA-processing-splicing factor 8	PRPF8		no
	0.558007	-0.620962	P11908	Ribose-phosphate pyrophosphokinase 2	PRPS2		no
+	1.86164	-1.05948	Q9UL46	Proteasome activator complex subunit 2	PSME2		no
	0.337448	-0.0680933	O95456	Proteasome assembly chaperone 1	PSMG1		no
	0.0192298	-0.0095849	P26599	Polypyrimidine tract-binding protein 1	PTBP1		yes
+	3.94999	-1.52569	Q05397	Focal adhesion kinase 1	PTK2		no
	0.106956	-0.0278196	P18031	Tyrosine-protein phosphatase non-receptor type 1	PTPN1	Actin cytoskeleton organization	no
+	2.60997	-0.947638	Q06124	Tyrosine-protein phosphatase non-receptor type 11	PTPN11		no
+	3.56053	-0.672126	Q05209	Tyrosine-protein phosphatase non-receptor type 12	PTPN12		no
	0.73627	-0.824098	P17706	Tyrosine-protein phosphatase non-receptor type 2	PTPN2		no
+	1.89058	-1.27992	P10586	Receptor-type tyrosine-protein phosphatase F	PTPRF		no
	0.728847	-0.980592	Q12913	Receptor-type tyrosine-protein phosphatase eta	PTPRJ	Cell-cell junction	no
	0.64403	-0.839938	Q15262	Receptor-type tyrosine-protein phosphatase kappa	PTPRK	Cell-cell junction	no
+	1.9823	-0.609398	Q13332	Receptor-type tyrosine-protein phosphatase S	PTPRS		no
	0.377554	-0.120616	Q96PZ0	Pseudouridylate synthase 7 homolog	PUS7		no
+	2.10206	-0.795394	P15151	Poliovirus receptor	PVR		no
	1.48489	-0.682369	Q92692	Nectin-2	PVRL2	Cell-cell junction	no
	0.103581	-0.148743	Q53H96	Pyrroline-5-carboxylate reductase 3	PYCRL		no
	0.553763	-0.276764	Q2KHR3	Glutamine and serine-rich protein 1	QSER1		no
	0.861706	-0.779307	Q9H974	Queuine tRNA-ribosyltransferase subunit QTRTD1	QTRTD1		no
	0.907546	-0.622997	Q9Y3T6	R3H and coiled-coil domain-containing protein 1	R3HCC1		no
+	2.18312	-0.510116	Q15032	R3H domain-containing protein 1	R3HDM1		no
	0.186705	-0.190547	Q6WKZ4;Q7L804	Rab11 family-interacting protein 1	RAB11FIP1		no
	1.51831	-0.272334	Q6IQ22	Ras-related protein Rab-12	RAB12		no
	2.17596	-0.279181	P51153	Ras-related protein Rab-13	RAB13	Cell-cell junction	yes
+	3.81782	-0.340373	Q9BZG1	Ras-related protein Rab-34	RAB34		no
	0.622009	-0.0953908	Q15286	Ras-related protein Rab-35	RAB35		yes
	0.0035075	-0.00865984	P51151;Q9NP90	Ras-related protein Rab-9A	RAB9A		no
	0.332873	-0.447655	Q9Y3P9	Rab GTPase-activating protein 1	RABGAP1		no
+	2.80814	-0.720023	P63000;P15153;P60763;Q9H4E5	Ras-related C3 botulinum toxin substrate 1;Ras-related C3 botulinum toxin substrate 2;Ras-related C3 botulinum toxin substrate 3	RAC1;RAC2;RAC3	Actin cytoskeleton organization	no
	0.375543	-0.0920887	Q9H0H5	Rac GTPase-activating protein 1	RACGAP1	Actin cytoskeleton organization	no
+	1.48851	-1.50877	Q7Z5J4	Retinoic acid-induced protein 1	RAI1		no
	0.923835	-0.330859	Q9P0K7	Ankycorbin	RAI14		no
+	3.25077	-0.707584	P11233	Ras-related protein Ral-A	RALA	Actin cytoskeleton organization	no
	0.0418302	-0.0171905	P62826	GTP-binding nuclear protein Ran	RAN	Actin cytoskeleton organization	yes
	0.23419	-0.170338	P43487	Ran-specific GTPase-activating protein	RANBP1		no
	0.529055	-0.13082	Q9H6Z4	Ran-binding protein 3	RANBP3		no
	0.963945	-0.218503	Q96S59	Ran-binding protein 9	RANBP9		no
	0.230077	-0.27718	Q9Y4G8	Rap guanine nucleotide exchange factor 2	RAPGEF2	Cell-cell junction	no
	0.938219	-0.348936	Q8TEU7	Rap guanine nucleotide exchange factor 6	RAPGEF6		no
+	2.79804	-0.951493	Q70E73	Ras-associated and pleckstrin homology domains-containing protein 1	RAPH1		no
+	1.8549	-1.68384	Q14644	Ras GTPase-activating protein 3	RASA3		no
+	2.62653	-0.676104	Q9UJF2	Ras GTPase-activating protein nGAP	RASAL2		no
	1.50443	-0.443935	Q16576	Histone-binding protein RBBP7	RBBP7		no
	0.79749	-0.353525	Q96I25	Splicing factor 45	RBM17		no
	0.584388	-0.403144	P49756	RNA-binding protein 25	RBM25		no
	0.111278	-0.083683	Q9P2N5;Q5T8P6	RNA-binding protein 27	RBM27		no
+	3.90917	-1.63833	Q96EV2	RNA-binding protein 33	RBM33		no
	0.249778	-0.119973	P18754	Regulator of chromosome condensation	RCC1		no
+	2.12448	-1.00394	Q9P258	Protein RCC2	RCC2		yes
+	2.73202	-0.540272	P46063	ATP-dependent DNA helicase Q1	RECQL		no
	0.80749	-0.311742	Q04864	Proto-oncogene c-Rel	REL		no
	0.788536	-0.194499	Q04206	Transcription factor p65	RELA		no
+	2.05534	-0.631906	Q01201	Transcription factor RelB	RELB		no
	0.172052	-0.0545378	Q96D71;Q8NFH8	RalBP1-associated Eps domain-containing protein 1	REPS1		no
	1.96281	-0.32783	P40938	Replication factor C subunit 3	RFC3		no
	0.52201	-0.632772	P35249	Replication factor C subunit 4	RFC4		no
	0.738778	-0.200056	P40937	Replication factor C subunit 5	RFC5		no
	0.315845	-0.232854	Q5UIP0	Telomere-associated protein RIF1	RIF1		no
	0.499559	-0.135056	Q9BVS4	Serine/threonine-protein kinase RIO2	RIOK2		no
	1.51781	-0.347414	Q13546	Receptor-interacting serine/threonine-protein kinase 1	RIPK1		no
+	3.11079	-0.754235	O43353	Receptor-interacting serine/threonine-protein kinase 2	RIPK2		no
+	1.22084	-1.73253	Q8NCN4	E3 ubiquitin-protein ligase RNF169	RNF169		no
	0.772892	-0.455824	Q5VTR2	E3 ubiquitin-protein ligase BRE1A	RNF20		no
	0.412598	-0.140233	Q5W0B1	RING finger protein 219	RNF219		no
+	4.03888	-1.02055	Q9Y6N7;Q9HCK4	Roundabout homolog 1	ROBO1		no
	0.590242	-0.289333	Q13464	Rho-associated protein kinase 1	ROCK1	Actin cytoskeleton organization	no
	0.149771	-0.057992	O75116	Rho-associated protein kinase 2	ROCK2	Actin cytoskeleton organization	no
+	2.27005	-0.815593	Q01974;Q01973	Tyrosine-protein kinase transmembrane receptor ROR2	ROR2		no
	0.518542	-0.196652	Q8IXW5	Putative RNA polymerase II subunit B1 CTD phosphatase RPAP2	RPAP2		no
	0.145114	-0.0488815	P27635;Q96L21	60S ribosomal protein L10	RPL10		yes
	0.345339	-0.196982	P18621	60S ribosomal protein L17	RPL17		no
	0.743553	-0.343549	P84098	60S ribosomal protein L19	RPL19		yes
	0.212793	-0.0684109	P35268	60S ribosomal protein L22	RPL22		yes
	0.0360675	-0.0145831	P46776	60S ribosomal protein L27a	RPL27A		yes
	1.2568	-0.335918	Q59GN2;P62891	Putative 60S ribosomal protein L39-like 5;60S ribosomal protein L39	RPL39P5;RPL39		no
	1.06061	-0.176843	P36578	60S ribosomal protein L4	RPL4		yes
	0.242455	-0.0648489	P46777	60S ribosomal protein L5	RPL5		yes
	0.0409304	-0.0156727	P05388;Q8NHW5	60S acidic ribosomal protein P0;60S acidic ribosomal protein P0-like	RPLP0;RPLP0P6		yes
	1.37009	-0.179278	P78346	Ribonuclease P protein subunit p30	RPP30		no
+	1.38293	-1.27025	P25398	40S ribosomal protein S12	RPS12		no
	1.7098	-0.136079	P62263	40S ribosomal protein S14	RPS14		yes
	0.24273	-0.0475235	P62244	40S ribosomal protein S15a	RPS15A		yes
	0.139981	-0.0348072	P15880	40S ribosomal protein S2	RPS2		yes
+	4.72398	-2.05298	P63220	40S ribosomal protein S21	RPS21		no
	0.765018	-0.126918	P62857	40S ribosomal protein S28	RPS28		no
	1.39309	-0.146307	P51812	Ribosomal protein S6 kinase alpha-3	RPS6KA3		no
	0.33698	-0.739461	P08865;A0A8I5KQE6	40S ribosomal protein SA	RPSA		yes
	0.4474	-0.108832	P62070	Ras-related protein R-Ras2	RRAS2		no
	0.711188	-0.2422	P23921	Ribonucleoside-diphosphate reductase large subunit	RRM1		no
	1.0878	-0.791486	P31350	Ribonucleoside-diphosphate reductase subunit M2	RRM2		no
+	1.7961	-2.24567	Q14684	Ribosomal RNA processing protein 1 homolog B	RRP1B		no
	1.12611	-0.403326	O43159	Ribosomal RNA-processing protein 8	RRP8		no
	0.185627	-0.0619669	Q9Y3I0	tRNA-splicing ligase RtcB homolog	RTCB		no
+	2.53083	-1.44372	Q9BY42	Protein RTF2 homolog	RTFDC1		no
	0.222629	-0.739079	O95197	Reticulon-3	RTN3		no
	1.09225	-2.00053	P06702	Protein S100-A9	S100A9	Actin cytoskeleton organization	no
+	1.82619	-1.909	A6NKF1	SAC3 domain-containing protein 1	SAC3D1		no
	0.68817	-1.081	Q15424	Scaffold attachment factor B1	SAFB		no
	1.0908	-0.40412	Q14151	Scaffold attachment factor B2	SAFB2		no
	0.375646	-0.175571	Q99590	Protein SCAF11	SCAF11		no
+	3.2351	-1.2055	Q8WTV0	Scavenger receptor class B member 1	SCARB1		no
+	5.12872	-0.856482	Q14160	Protein scribble homolog	SCRIB	Cell-cell junction	no
+	2.54904	-0.915151	P18827	Syndecan-1	SDC1		no
+	3.28375	-1.49717	P34741	Syndecan-2	SDC2		no
+	4.51151	-3.031	P31431	Syndecan-4	SDC4		no
	0.280346	-0.143522	P60468	Protein transport protein Sec61 subunit beta	SEC61B		no
+	2.8359	-1.51098	Q8NFY4	Semaphorin-6D	SEMA6D		no
	1.46593	-0.177455	Q9P0U3	Sentrin-specific protease 1	SENP1		no
	0.169348	-0.0866771	Q9H4L4	Sentrin-specific protease 3	SENP3		no
	0.981934	-0.480116	Q9GZR1	Sentrin-specific protease 6	SENP6		no
	0.263054	-0.0916224	Q9UHD8	Septin-9	SEPT9		no
+	2.42879	-0.885047	P30740;P50453;O75830	Leukocyte elastase inhibitor	SERPINB1		no
	1.18799	-1.65938	P35237	Serpin B6	SERPINB6		no
	0.410425	-0.170021	Q15637	Splicing factor 1	SF1		no
+	2.85667	-1.2496	Q9H788	SH2 domain-containing protein 4A	SH2D4A		no
+	3.27095	-0.817524	Q9P0V3	SH3 domain-binding protein 4	SH3BP4		no
	0.229101	-0.107894	Q99961;Q99962	Endophilin-A2	SH3GL1		no
+	2.09761	-0.987914	A1X283	SH3 and PX domain-containing protein 2B	SH3PXD2B		no
+	2.4868	-0.40581	Q7Z6J0	E3 ubiquitin-protein ligase SH3RF1	SH3RF1		no
	0.934538	-0.464114	P29353;P98077	SHC-transforming protein 1	SHC1	Actin cytoskeleton organization	no
+	2.56487	-0.616177	Q8TBC3	SH3KBP1-binding protein 1	SHKBP1		no
	0.401569	-0.195922	Q8IX90	Spindle and kinetochore-associated protein 3	SKA3		no
	0.839939	-0.328846	Q9P270	SLAIN motif-containing protein 2	SLAIN2		no
+	4.16244	-0.726696	P55011	Solute carrier family 12 member 2	SLC12A2		no
	1.26309	-0.180495	O15427	Monocarboxylate transporter 4	SLC16A3		no
+	1.16676	-2.07096	P41440	Folate transporter 1	SLC19A1		no
+	2.41914	-0.666513	P43007	Neutral amino acid transporter A	SLC1A4		no
+	2.8843	-0.658165	Q15758	Neutral amino acid transporter B(0)	SLC1A5		yes
+	1.94721	-0.520221	Q9Y6M5	Zinc transporter 1	SLC30A1		no
	0.380894	-0.745351	Q8NEW0	Zinc transporter 7	SLC30A7		no
+	2.09261	-0.729067	Q96QD8	Sodium-coupled neutral amino acid transporter 2	SLC38A2		no
+	4.96611	-2.85147	Q9ULF5	Zinc transporter ZIP10	SLC39A10		no
	1.69381	-0.439663	Q15043	Zinc transporter ZIP14	SLC39A14		no
	0.247724	-0.203458	Q13433	Zinc transporter ZIP6	SLC39A6		no
+	3.56476	-0.685716	P08195	4F2 cell-surface antigen heavy chain	SLC3A2		no
+	4.03569	-0.986893	P04920	Anion exchange protein 2	SLC4A2		no
+	1.67653	-1.50637	Q9Y6M7;Q6U841	Sodium bicarbonate cotransporter 3	SLC4A7		no
+	2.53302	-1.39629	Q9Y289	Sodium-dependent multivitamin transporter	SLC5A6		no
+	3.8261	-0.825693	P30825	High affinity cationic amino acid transporter 1	SLC7A1		no
	0.0875045	-0.0346608	Q9UPY5	Cystine/glutamate transporter	SLC7A11		no
	1.78493	-0.362451	Q01650;Q9UM01	Large neutral amino acids transporter small subunit 1	SLC7A5		no
+	1.6244	-1.6462	Q15599	Na(+)/H(+) exchange regulatory cofactor NHE-RF2	SLC9A3R2		no
+	2.85289	-0.891021	O94991;Q9H5Y7	SLIT and NTRK-like protein 5	SLITRK5		no
	0.519599	-0.779235	Q9H2G2	STE20-like serine/threonine-protein kinase	SLK		no
	0.933957	-0.223084	Q15796;P84022;O15198	Mothers against decapentaplegic homolog 2	SMAD2		no
	0.305163	-0.145864	P28370	Probable global transcription activator SNF2L1	SMARCA1		no
	0.886627	-0.24241	P51532	Transcription activator BRG1	SMARCA4		no
	0.0909351	-0.0446606	O60264	SWI/SNF-related matrix-associated actin-dependent regulator of chromatin subfamily A member 5	SMARCA5		no
+	3.74562	-0.810578	O00161	Synaptosomal-associated protein 23	SNAP23		no
+	2.27784	-0.392554	Q13425	Beta-2-syntrophin	SNTB2		no
+	2.54851	-0.600194	Q9Y5X1	Sorting nexin-9	SNX9		no
+	2.46459	-0.905276	O94875;Q9BX66	Sorbin and SH3 domain-containing protein 2	SORBS2	Actin cytoskeleton organization	no
	0.114302	-0.0933776	Q96R06	Sperm-associated antigen 5	SPAG5		no
	0.658781	-0.293213	Q86XZ4	Spermatogenesis-associated serine-rich protein 2	SPATS2		no
	0.333995	-0.0968237	Q15005	Signal peptidase complex subunit 2	SPCS2		no
+	1.62372	-2.0258	Q96EA4	Protein Spindly	SPDL1		no
	0.57432	-0.214743	Q5M775	Cytospin-B	SPECC1		no
	0.92695	-0.425305	Q69YQ0	Cytospin-A	SPECC1L	Cell-cell junction	no
+	3.12711	-0.425508	Q8N0X7	Spartin	SPG20		no
	0.0555336	-0.0387444	O15270	Serine palmitoyltransferase 2	SPTLC2		no
+	5.01445	-1.00547	O75044;P0DMP2;P0DJJ0	SLIT-ROBO Rho GTPase-activating protein 2;SLIT-ROBO Rho GTPase-activating protein 2B	SRGAP2;SRGAP2B		no
	0.825978	-0.63151	P30626	Sorcin	SRI		no
	0.37673	-0.251934	Q96SB4;Q9UPE1	SRSF protein kinase 1	SRPK1		no
	0.0417928	-0.108175	Q9BXP5	Serrate RNA effector molecule homolog	SRRT		no
+	2.84849	-0.564055	P40763	Signal transducer and activator of transcription 3	STAT3		no
	0.890576	-0.296772	P51692	Signal transducer and activator of transcription 5B	STAT5B		no
	0.681933	-0.171406	Q9P289;O00506	Serine/threonine-protein kinase 26	STK26		no
	0.99871	-0.185528	P27105	Erythrocyte band 7 integral membrane protein	STOM		no
	0.324074	-0.108182	Q9Y3F4	Serine-threonine kinase receptor-associated protein	STRAP		yes
	0.559381	-0.276409	Q8TCJ2	Dolichyl-diphosphooligosaccharide--protein glycosyltransferase subunit STT3B	STT3B		no
	0.177754	-0.0762506	P61764	Syntaxin-binding protein 1	STXBP1		no
+	2.79381	-0.543607	O00186	Syntaxin-binding protein 3	STXBP3		no
	0.278382	-0.127481	Q8IX01	SURP and G-patch domain-containing protein 2	SUGP2		no
+	1.48299	-0.952631	O95425	Supervillin	SVIL		no
+	1.46933	-0.882183	Q6ZW31	Rho GTPase-activating protein SYDE1	SYDE1		no
	0.161176	-0.161157	Q9UMZ2	Synergin gamma	SYNRG		no
+	1.55873	-1.32915	Q9NYJ8	TGF-beta-activated kinase 1 and MAP3K7-binding protein 2	TAB2		no
	1.30177	-0.390635	Q9Y6A5	Transforming acidic coiled-coil-containing protein 3	TACC3		no
	1.46487	-0.680882	P37802;Q9UI15	Transgelin-2	TAGLN2		yes
+	3.07511	-0.53657	Q9C0D5	Protein TANC1	TANC1		no
+	3.24959	-0.579639	Q9HCD6	Protein TANC2	TANC2		no
+	2.66135	-1.08019	Q7L7X3;Q9UL54	Serine/threonine-protein kinase TAO1	TAOK1		no
+	1.91155	-1.16855	Q4KMP7	TBC1 domain family member 10B	TBC1D10B		no
	1.17306	-0.258101	Q8TC07	TBC1 domain family member 15	TBC1D15		no
	1.21517	-0.459703	O60343	TBC1 domain family member 4	TBC1D4		no
	0.401093	-0.126734	Q92609	TBC1 domain family member 5	TBC1D5		no
	0.114525	-0.0620003	Q99426	Tubulin-folding cofactor B	TBCB		no
	0.233455	-0.059608	Q9BTW9	Tubulin-specific chaperone D	TBCD	Cell-cell junction	no
	3.30942	-0.271255	Q9UHD2	Serine/threonine-protein kinase TBK1	TBK1		no
	0.435072	-0.0905447	Q9Y4P3	Transducin beta-like protein 2	TBL2		no
+	1.78403	-0.955426	Q14241	Transcription elongation factor B polypeptide 3	TCEB3		no
	0.0374285	-0.0223455	Q13428	Treacle protein	TCOF1		no
+	1.56939	-0.965341	Q9P273	Teneurin-3	TENM3		no
	0.114777	-0.0737724	Q12800;Q9NZI6	Alpha-globin transcription factor CP2	TFCP2		yes
	1.12953	-0.228274	Q8NI27	THO complex subunit 2	THOC2		no
+	4.63051	-1.09927	P52888	Thimet oligopeptidase	THOP1		no
+	2.12735	-0.503391	Q9BV44	THUMP domain-containing protein 3	THUMPD3		no
	0.891869	-0.716395	Q9NQ88	Fructose-2,6-bisphosphatase TIGAR	TIGAR		no
+	4.31123	-0.880693	Q07157	Tight junction protein ZO-1	TJP1	Cell-cell junction	no
+	1.98762	-0.546739	Q9UDY2	Tight junction protein ZO-2	TJP2	Cell-cell junction	no
+	4.6238	-1.32257	P04183	Thymidine kinase, cytosolic	TK1		no
+	2.25517	-1.07287	Q969X1	Protein lifeguard 3	TMBIM1		no
+	3.29704	-1.31963	Q24JP5	Transmembrane protein 132A	TMEM132A		no
	1.19146	-0.798624	Q9UHN6	Transmembrane protein 2	TMEM2		no
	1.23336	-0.888827	Q96Q45	Transmembrane protein 237	TMEM237		no
	0.653215	-1.45826	Q9NV96;Q3MIR4	Cell cycle control protein 50A	TMEM30A		no
	1.19246	-0.467185	P42166	Lamina-associated polypeptide 2, isoform alpha;Thymopoietin;Thymopentin	TMPO		yes
+	3.44286	-0.544569	Q9C0C2	182 kDa tankyrase-1-binding protein	TNKS1BP1		no
	0.284723	-0.114583	Q9UPQ9	Trinucleotide repeat-containing gene 6B protein	TNRC6B		no
+	2.83802	-0.844189	Q68CZ2;Q63HR2;Q9HBL0	Tensin-3	TNS3		no
	0.50156	-0.803173	Q8NFQ8	Torsin-1A-interacting protein 2	TOR1AIP2		no
+	2.32348	-0.668694	Q13625;Q96KQ4	Apoptosis-stimulating of p53 protein 2	TP53BP2		no
	0.271068	-0.235187	P06753	Tropomyosin alpha-3 chain	TPM3		yes
	1.05934	-0.345829	P67936	Tropomyosin alpha-4 chain	TPM4		yes
+	2.25752	-0.951834	Q4KMQ1	Taperin	TPRN		no
+	3.95727	-1.06038	Q9ULW0	Targeting protein for Xklp2	TPX2		no
	0.193714	-0.106142	Q12933	TNF receptor-associated factor 2	TRAF2		no
	1.17738	-1.17815	Q6Q0C0	E3 ubiquitin-protein ligase TRAF7	TRAF7		no
	0.272836	-0.0759106	Q14258	E3 ubiquitin/ISG15 ligase TRIM25	TRIM25		no
	1.08358	-0.444141	Q9UPN9	E3 ubiquitin-protein ligase TRIM33	TRIM33		no
	0.842319	-0.448868	Q14669	E3 ubiquitin-protein ligase TRIP12	TRIP12		no
	1.07506	-0.20295	Q15645	Pachytene checkpoint protein 2 homolog	TRIP13		no
+	3.28093	-0.718837	Q15654	Thyroid receptor-interacting protein 6	TRIP6		no
	0.567244	-1.3178	Q7Z2T5	TRMT1-like protein	TRMT1L		no
	1.62557	-0.497464	Q99816	Tumor susceptibility gene 101 protein	TSG101		no
	0.269327	-0.256672	Q99614	Tetratricopeptide repeat protein 1	TTC1		no
	0.398834	-1.04401	Q9UNY4	Transcription termination factor 2	TTF2		no
+	3.25848	-0.78442	P33981	Dual specificity protein kinase TTK	TTK		no
	0.558153	-0.737185	Q6IBS0	Twinfilin-2	TWF2		no
	0.0593306	-0.0191588	P40222	Alpha-taxilin	TXLNA		no
	1.99557	-0.28592	Q9NUQ3;Q9BZA5	Gamma-taxilin	TXLNG		no
	0.700638	-0.395425	P10599	Thioredoxin	TXN		yes
	2.0823	-0.404475	Q16881;Q9NNW7	Thioredoxin reductase 1, cytoplasmic	TXNRD1		no
	1.39129	-0.744884	P29597	Non-receptor tyrosine-protein kinase TYK2	TYK2		no
	0.378602	-0.27019	P04818	Thymidylate synthase	TYMS		no
	0.183785	-0.199481	Q01081;Q8WU68	Splicing factor U2AF 35 kDa subunit;Splicing factor U2AF 26 kDa subunit	U2AF1;U2AF1L4		no
	0.412376	-0.171332	O15042	U2 snRNP-associated SURP motif-containing protein	U2SURP		no
	1.04623	-0.16666	P22314	Ubiquitin-like modifier-activating enzyme 1	UBA1		yes
	0.228428	-0.0878935	A0AVT1	Ubiquitin-like modifier-activating enzyme 6	UBA6		no
	0.260434	-0.0623569	Q5T6F2	Ubiquitin-associated protein 2	UBAP2		no
	0.837087	-0.178458	P68036;A0A1B0GUS4	Ubiquitin-conjugating enzyme E2 L3	UBE2L3		yes
	0.143085	-0.121231	Q9C0C9	E2/E3 hybrid ubiquitin-protein ligase UBE2O	UBE2O		no
	0.537072	-0.34713	Q16763	Ubiquitin-conjugating enzyme E2 S	UBE2S		no
	0.422919	-0.356017	Q92575	UBX domain-containing protein 4	UBXN4		no
+	1.97413	-0.576826	Q9BZX2;Q9HA47	Uridine-cytidine kinase 2	UCK2		no
	1.29691	-0.52965	Q9NWZ5	Uridine-cytidine kinase-like 1	UCKL1		no
	1.71431	-0.407554	Q96T88	E3 ubiquitin-protein ligase UHRF1	UHRF1		no
	0.555553	-0.818956	Q9BZI7	Regulator of nonsense transcripts 3B	UPF3B		no
	0.762172	-0.141515	O60287	Nucleolar pre-ribosomal-associated protein 1	URB1		no
	0.304851	-0.237897	O94763	Unconventional prefoldin RPB5 interactor 1	URI1		no
	1.24037	-0.26931	Q9Y4E8	Ubiquitin carboxyl-terminal hydrolase 15	USP15		no
	0.544622	-0.176234	O94966	Ubiquitin carboxyl-terminal hydrolase 19	USP19		no
	0.381746	-0.739703	Q8NFA0;P35125	Ubiquitin carboxyl-terminal hydrolase 32	USP32		no
	0.429491	-0.100198	Q9P275	Ubiquitin carboxyl-terminal hydrolase 36	USP36		no
	0.494797	-0.165528	Q96K76	Ubiquitin carboxyl-terminal hydrolase 47	USP47		no
+	3.89065	-1.24613	Q92738	USP6 N-terminal-like protein	USP6NL		no
	0.447677	-0.0816803	P40818	Ubiquitin carboxyl-terminal hydrolase 8	USP8		no
	0.324573	-0.560915	O75691	Small subunit processome component 20 homolog	UTP20		no
+	3.74844	-1.29896	Q8TAA9	Vang-like protein 1	VANGL1		no
+	1.90213	-1.35015	Q6EMK4	Vasorin	VASN		no
	0.29802	-0.341763	Q86Y07	Serine/threonine-protein kinase VRK2	VRK2		no
	0.765042	-0.324716	Q9NP79	Vacuolar protein sorting-associated protein VTA1 homolog	VTA1		no
	1.15002	-0.896857	Q7Z5K2	Wings apart-like protein homolog	WAPAL		no
	0.0703163	-0.0196123	P23381	Tryptophan--tRNA ligase, cytoplasmic;T1-TrpRS;T2-TrpRS	WARS		no
+	2.49054	-0.635717	Q92558	Wiskott-Aldrich syndrome protein family member 1	WASF1	Actin cytoskeleton organization	no
	0.831527	-1.11752	O75083	WD repeat-containing protein 1	WDR1		no
	0.472534	-0.220417	Q5JSH3	WD repeat-containing protein 44	WDR44		no
	0.657077	-0.22248	Q9NNW5	WD repeat-containing protein 6	WDR6		no
	0.152883	-0.0455346	O43379	WD repeat-containing protein 62	WDR62		no
	0.212105	-0.216586	Q8IWA0	WD repeat-containing protein 75	WDR75		no
+	2.52494	-0.40289	Q6AWC2	Protein WWC2	WWC2		no
	0.274863	-0.111282	O14980	Exportin-1	XPO1		no
	0.240713	-0.16661	Q9HAV4	Exportin-5	XPO5		no
	0.655152	-0.339436	Q9UBH6	Xenotropic and polytropic retrovirus receptor 1	XPR1		no
	1.08248	-0.273761	Q8IZH2	5-3 exoribonuclease 1	XRN1		no
	1.06077	-0.203088	Q9H0D6	5-3 exoribonuclease 2	XRN2		no
	0.704647	-0.154158	P49750	YLP motif-containing protein 1	YLPM1		no
	0.515682	-0.110559	Q9H6S0	Probable ATP-dependent RNA helicase YTHDC2	YTHDC2		no
	0.258071	-0.166957	P31946	14-3-3 protein beta/alpha;14-3-3 protein beta/alpha, N-terminally processed	YWHAB		yes
	0.363168	-0.496736	P62258	14-3-3 protein epsilon	YWHAE		yes
	0.285097	-0.343217	P61981	14-3-3 protein gamma;14-3-3 protein gamma, N-terminally processed	YWHAG		yes
	0.986853	-0.242351	P63104	14-3-3 protein zeta/delta	YWHAZ		yes
	0.237107	-0.191645	Q8N4Q0	Zinc-binding alcohol dehydrogenase domain-containing protein 2	ZADH2		no
	1.31722	-0.506005	O75152;P0DQW0;A0A1B0GTU1	Zinc finger CCCH domain-containing protein 11A	ZC3H11A		no
	1.57993	-0.228868	Q7Z2W4	Zinc finger CCCH-type antiviral protein 1	ZC3HAV1		no
	0.360464	-0.16473	Q5TAX3	Terminal uridylyltransferase 4	ZCCHC11		no
+	3.45551	-1.04008	Q9C0B5	Palmitoyltransferase ZDHHC5	ZDHHC5		no
	0.117361	-0.0418596	Q96KR1	Zinc finger RNA-binding protein	ZFR		yes
	0.560313	-0.229792	Q7Z3T8	Zinc finger FYVE domain-containing protein 16	ZFYVE16		no
	0.745317	-0.305583	O43670	BUB3-interacting and GLEBS motif-containing protein ZNF207	ZNF207		no
+	3.29926	-0.297684	Q5BKZ1	DBIRD complex subunit ZNF326	ZNF326		no
	0.244358	-0.069623	Q86UK7	Zinc finger protein 598	ZNF598		no
	1.02384	-0.452266	Q14966	Zinc finger protein 638	ZNF638		no
	0.710625	-0.439393	Q15942	Zyxin	ZYX	Cell-cell junction	no
	1.00842	-0.793975	Q6ZSR9	Uncharacterized protein FLJ45252			no

## Sheet: Sheet2
Significant	-Log(P-value)	Difference	Protein IDs	Protein names	Gene names	GO-Term	CRAPOME
+	2.51538	1.50193	Q5JTZ9	Alanine--tRNA ligase, mitochondrial	AARS2		no
+	2.45284	0.412837	P33897;Q9UBJ2	ATP-binding cassette sub-family D member 1	ABCD1		no
	0.971937	0.491082	P28288	ATP-binding cassette sub-family D member 3	ABCD3		no
	1.20829	0.228051	P61221	ATP-binding cassette sub-family E member 1	ABCE1		no
	0.680944	0.193755	Q9UG63	ATP-binding cassette sub-family F member 2	ABCF2		no
	1.4368	0.675812	Q13085	Acetyl-CoA carboxylase 1;Biotin carboxylase	ACACA		yes
	1.2759	0.43561	O00763	Acetyl-CoA carboxylase 2;Biotin carboxylase	ACACB		yes
+	1.36291	1.13597	Q9H3P7	Golgi resident protein GCP60	ACBD3		no
+	1.5493	0.685434	P53396	ATP-citrate synthase	ACLY		no
+	2.96698	1.77436	Q99798	Aconitate hydratase, mitochondrial	ACO2		no
	0.587332	0.117406	Q9Y305	Acyl-coenzyme A thioesterase 9, mitochondrial	ACOT9		no
+	1.94209	0.544272	O95573	Long-chain-fatty-acid--CoA ligase 3	ACSL3		no
	0.116578	0.0369792	Q16186	Proteasomal ubiquitin receptor ADRM1	ADRM1		no
	0.233738	0.0987105	P30566	Adenylosuccinate lyase	ADSL		no
	0.131113	0.0821838	O00116	Alkyldihydroxyacetonephosphate synthase, peroxisomal	AGPS		no
	0.126057	0.0626078	Q8WYP5	Protein ELYS	AHCTF1		no
	1.75397	0.433737	P23526	Adenosylhomocysteinase	AHCY		yes
	0.252081	0.0750074	O95433	Activator of 90 kDa heat shock protein ATPase homolog 1	AHSA1		no
	0.258484	0.138667	Q9BRQ8	Apoptosis-inducing factor 2	AIFM2		no
+	2.49892	0.760245	Q12904	Aminoacyl tRNA synthase complex-interacting multifunctional protein 1;Endothelial monocyte-activating polypeptide 2	AIMP1		no
	1.88014	0.366886	Q92667	A-kinase anchor protein 1, mitochondrial	AKAP1		no
+	3.32089	0.41117	P54886	Delta-1-pyrroline-5-carboxylate synthase;Glutamate 5-kinase;Gamma-glutamyl phosphate reductase	ALDH18A1		yes
	0.323671	0.192196	P04075;P05062	Fructose-bisphosphate aldolase A	ALDOA	Actin cytoskeleton organization	no
	0.47454	0.270816	P09972	Fructose-bisphosphate aldolase C	ALDOC		no
	0.732857	0.263525	P08758	Annexin A5	ANXA5		no
	0.324178	0.118037	P08133	Annexin A6	ANXA6		no
+	2.671	0.770152	O43747	AP-1 complex subunit gamma-1	AP1G1		no
	0.252781	0.0553474	P63010	AP-2 complex subunit beta	AP2B1		no
	1.52568	0.536026	O00203;Q13367	AP-3 complex subunit beta-1	AP3B1		no
+	3.28757	0.544299	O14617	AP-3 complex subunit delta-1	AP3D1		no
	0.484564	0.139839	P48444	Coatomer subunit delta	ARCN1		no
	0.624618	0.202981	P18085	ADP-ribosylation factor 4	ARF4		no
	1.08752	0.292841	Q8N6T3	ADP-ribosylation factor GTPase-activating protein 1	ARFGAP1		no
	1.68001	0.492414	Q8N6H7	ADP-ribosylation factor GTPase-activating protein 2	ARFGAP2		no
	0.153759	0.142161	Q9NRY4	Rho GTPase-activating protein 35	ARHGAP35		no
	0.12005	0.123471	P52565	Rho GDP-dissociation inhibitor 1	ARHGDIA		no
	0.499544	0.166321	Q92974	Rho guanine nucleotide exchange factor 2	ARHGEF2	Cell-cell junction	no
	0.640323	0.142828	P40616	ADP-ribosylation factor-like protein 1	ARL1		no
	0.0870152	0.0364366	Q8N3C0	Activating signal cointegrator 1 complex subunit 3	ASCC3		no
	1.25271	0.537163	P08243	Asparagine synthetase [glutamine-hydrolyzing]	ASNS		no
	0.308396	0.197652	Q8IZT6	Abnormal spindle-like microcephaly-associated protein	ASPM		no
	0.528094	0.0926409	P00966	Argininosuccinate synthase	ASS1		no
	1.49182	0.384617	Q9NVI7	ATPase family AAA domain-containing protein 3A	ATAD3A		yes
	0.374924	0.078043	Q5T9A4	ATPase family AAA domain-containing protein 3B	ATAD3B		no
	0.554749	0.192035	Q7Z3C6	Autophagy-related protein 9A	ATG9A		no
+	2.41291	1.56531	Q6DD88	Atlastin-3	ATL3		no
	1.88577	0.303969	P16615;O14983;Q93084	Sarcoplasmic/endoplasmic reticulum calcium ATPase 2	ATP2A2		no
	0.0110428	0.00584793	P25705	ATP synthase subunit alpha, mitochondrial	ATP5A1		yes
+	2.33571	0.780745	P06576	ATP synthase subunit beta, mitochondrial	ATP5B		yes
	1.34292	0.207585	P48047	ATP synthase subunit O, mitochondrial	ATP5O		no
+	2.39804	0.706679	P38606	V-type proton ATPase catalytic subunit A	ATP6V1A		no
+	2.46233	0.874226	Q9UI12	V-type proton ATPase subunit H	ATP6V1H		no
	0.204271	0.0382729	Q99700	Ataxin-2	ATXN2		no
	1.8158	0.343893	Q8WWM7	Ataxin-2-like protein	ATXN2L		no
	1.55789	0.402609	Q9Y679	Ancient ubiquitous protein 1	AUP1		no
+	2.43933	0.666759	O95816	BAG family molecular chaperone regulator 2	BAG2		no
	0.381901	0.382572	P80723	Brain acid soluble protein 1	BASP1		no
	0.072942	0.0470395	Q9UIG0	Tyrosine-protein kinase BAZ1B	BAZ1B		no
	0.476022	0.409896	Q9P287	BRCA2 and CDKN1A-interacting protein	BCCIP		no
	1.29524	0.76442	O15155	BET1 homolog	BET1		no
	1.10645	0.412016	Q8TD16;Q96G01	Protein bicaudal D homolog 2	BICD2		no
+	2.33033	0.760143	Q8TDN6	Ribosome biogenesis protein BRX1 homolog	BRIX1		no
	0.454356	0.240435	Q10589	Bone marrow stromal antigen 2	BST2		no
	1.78794	0.321032	Q9Y6E2	Basic leucine zipper and W2 domain-containing protein 2	BZW2		no
	0.51627	0.184052	Q8WWC4	Uncharacterized protein C2orf47, mitochondrial	C2orf47		no
+	1.77202	0.506234	Q9HB71	Calcyclin-binding protein	CACYBP		no
+	2.47966	0.438803	P27708	CAD protein;Glutamine-dependent carbamoyl-phosphate synthase;Aspartate carbamoyltransferase;Dihydroorotase	CAD		yes
	0.285295	0.310476	O43852	Calumenin	CALU		no
	0.887808	0.266352	Q86VP6;O75155	Cullin-associated NEDD8-dissociated protein 1	CAND1		no
+	2.35178	0.805176	P27824	Calnexin	CANX		no
	2.15999	0.358355	Q01518	Adenylyl cyclase-associated protein 1	CAP1	Actin cytoskeleton organization	no
+	3.31667	1.35302	Q14444	Caprin-1	CAPRIN1		no
	0.112113	0.0421891	P47755	F-actin-capping protein subunit alpha-2	CAPZA2		no
	0.922727	0.24036	Q86X55	Histone-arginine methyltransferase CARM1	CARM1		no
+	2.04705	0.753482	Q03135	Caveolin-1	CAV1		no
	1.26358	0.263365	P49368	T-complex protein 1 subunit gamma	CCT3		yes
	1.26224	0.304154	P50991	T-complex protein 1 subunit delta	CCT4		yes
	0.18293	0.0688624	P48643	T-complex protein 1 subunit epsilon	CCT5		yes
	1.18051	0.208861	P40227	T-complex protein 1 subunit zeta	CCT6A		yes
	1.53409	0.327025	Q99832	T-complex protein 1 subunit eta	CCT7		yes
+	4.96938	0.591269	P50990	T-complex protein 1 subunit theta	CCT8		yes
	0.847786	0.231048	P30260	Cell division cycle protein 27 homolog	CDC27		no
+	1.83991	0.586315	Q16543	Hsp90 co-chaperone Cdc37;Hsp90 co-chaperone Cdc37, N-terminally processed	CDC37		no
	0.746672	0.272356	O14735	CDP-diacylglycerol--inositol 3-phosphatidyltransferase	CDIPT		no
	2.64527	0.30241	P06493	Cyclin-dependent kinase 1	CDK1		no
+	2.34521	0.422996	P24941;Q00526	Cyclin-dependent kinase 2	CDK2		no
	0.221838	0.239606	P50750;Q96Q40;O94921;Q07002;Q00536;Q9NYV4;Q14004	Cyclin-dependent kinase 9	CDK9		no
	1.16904	1.04612	Q9BXW7	Cat eye syndrome critical region protein 5	CECR5		no
+	2.65799	1.13369	P12277	Creatine kinase B-type	CKB		no
	0.0818837	0.0304203	Q7Z460	CLIP-associating protein 1	CLASP1		no
	0.356574	0.158836	O75122	CLIP-associating protein 2	CLASP2		no
	0.556719	0.47298	Q96S66	Chloride channel CLIC-like protein 1	CLCC1		no
+	2.25104	0.684937	Q14677	Clathrin interactor 1	CLINT1		no
	0.448315	0.208825	P30622	CAP-Gly domain-containing linker protein 1	CLIP1		no
	1.34341	0.486613	Q9H078	Caseinolytic peptidase B protein homolog	CLPB		no
	0.757961	0.423707	Q96KA5	Cleft lip and palate transmembrane protein 1-like protein	CLPTM1L		no
	1.31249	0.430838	O76031	ATP-dependent Clp protease ATP-binding subunit clpX-like, mitochondrial	CLPX		no
+	2.04718	0.747769	Q00610;P53675	Clathrin heavy chain 1	CLTC		no
+	6.21845	2.35219	P10909	Clusterin;Clusterin beta chain;Clusterin alpha chain	CLU		no
	1.31957	0.338792	A5YKK6	CCR4-NOT transcription complex subunit 1	CNOT1		no
	0.0994054	0.0387702	P02452;P02458	Collagen alpha-1(I) chain	COL1A1		no
+	1.54944	1.77021	P08572	Collagen alpha-2(IV) chain;Canstatin	COL4A2		no
	0.991789	0.295703	Q8NBJ5	Procollagen galactosyltransferase 1	COLGALT1		no
+	3.49181	0.51627	P53621	Coatomer subunit alpha;Xenin;Proxenin	COPA		no
	0.54007	0.176888	P53618	Coatomer subunit beta	COPB1		no
+	1.8286	0.642998	P35606	Coatomer subunit beta	COPB2		no
	1.71507	0.291789	Q9Y678;Q9UBF2	Coatomer subunit gamma-1	COPG1		no
	1.17575	0.365272	P31327	Carbamoyl-phosphate synthase [ammonia], mitochondrial	CPS1		no
	2.09571	0.401639	P50416	Carnitine O-palmitoyltransferase 1, liver isoform	CPT1A		no
	0.532256	0.22366	O75534	Cold shock domain-containing protein E1	CSDE1		no
	1.09928	0.150202	P55060	Exportin-2	CSE1L		no
	0.415136	0.471585	Q8NEV1;P68400	Casein kinase II subunit alpha 3;Casein kinase II subunit alpha	CSNK2A3;CSNK2A1		no
	1.20131	0.273452	P56545;Q13363	C-terminal-binding protein 2;C-terminal-binding protein 1	CTBP2;CTBP1		no
	0.218213	0.067975	P17812	CTP synthase 1	CTPS1		no
	0.128793	0.119401	Q9UHQ9	NADH-cytochrome b5 reductase 1	CYB5R1		no
	0.751299	0.259552	Q16850	Lanosterol 14-alpha demethylase	CYP51A1		no
+	2.61392	0.753457	P14868	Aspartate--tRNA ligase, cytoplasmic	DARS		no
	0.690932	0.254017	Q6PI48	Aspartate--tRNA ligase, mitochondrial	DARS2		no
+	2.4927	1.09444	Q96EP5	DAZ-associated protein 1	DAZAP1		no
	0.47571	1.50476	P81605	Dermcidin;Survival-promoting peptide;DCD-1	DCD		no
	0.122412	0.114373	Q16531	DNA damage-binding protein 1	DDB1		no
	1.156	0.291312	P39656	Dolichyl-diphosphooligosaccharide--protein glycosyltransferase 48 kDa subunit	DDOST		no
	1.3647	0.422412	Q9NVP1	ATP-dependent RNA helicase DDX18	DDX18		no
	0.718226	0.545956	Q9UHI6	Probable ATP-dependent RNA helicase DDX20	DDX20		no
+	2.2951	0.437945	Q9NR30	Nucleolar RNA helicase 2	DDX21		yes
+	2.1816	0.558565	Q96GQ7	Probable ATP-dependent RNA helicase DDX27	DDX27		no
	0.0921105	0.041976	Q9H8H2	Probable ATP-dependent RNA helicase DDX31	DDX31		no
+	2.2167	0.429215	O00148	ATP-dependent RNA helicase DDX39A	DDX39A		yes
	0.889218	0.0825214	O00571;O15523;Q9NQI0	ATP-dependent RNA helicase DDX3X;ATP-dependent RNA helicase DDX3Y	DDX3X;DDX3Y		yes
	1.25355	0.332285	Q7L014	Probable ATP-dependent RNA helicase DDX46	DDX46		no
	0.591874	0.144522	Q9H0S4	Probable ATP-dependent RNA helicase DDX47	DDX47		no
+	2.61255	0.483315	P17844	Probable ATP-dependent RNA helicase DDX5	DDX5		yes
+	2.11565	0.478209	Q8TDD1	ATP-dependent RNA helicase DDX54	DDX54		no
	0.92991	0.203189	P26196	Probable ATP-dependent RNA helicase DDX6	DDX6		no
	0.265553	0.0721431	Q7Z401	C-myc promoter-binding protein	DENND4A		no
	0.8787	0.284617	Q9UBM7	7-dehydrocholesterol reductase	DHCR7		no
+	2.7946	1.069	Q7Z478	ATP-dependent RNA helicase DHX29	DHX29		no
	0.341267	0.0594182	Q7L2E3	Putative ATP-dependent RNA helicase DHX30	DHX30		no
+	2.84971	0.676348	Q08211	ATP-dependent RNA helicase A	DHX9		yes
	0.320653	0.104586	O60610	Protein diaphanous homolog 1	DIAPH1	Actin cytoskeleton organization	no
	0.146956	0.0661607	Q9UPY3	Endoribonuclease Dicer	DICER1		no
	0.614772	0.151591	Q9UNQ2	Probable dimethyladenosine transferase	DIMT1		no
	0.344345	0.0692177	Q9Y2L1	Exosome complex exonuclease RRP44	DIS3		no
	0.485234	0.493937	O60832	H/ACA ribonucleoprotein complex subunit 4	DKC1		no
+	3.67188	2.22446	P09622	Dihydrolipoyl dehydrogenase, mitochondrial	DLD		no
	0.746148	0.233093	O60884	DnaJ homolog subfamily A member 2	DNAJA2		no
	0.391017	0.268291	Q8IXB1	DnaJ homolog subfamily C member 10	DNAJC10		no
	0.365809	0.201591	Q9NVH1	DnaJ homolog subfamily C member 11	DNAJC11		no
	0.225079	0.0826488	Q99543	DnaJ homolog subfamily C member 2;DnaJ homolog subfamily C member 2, N-terminally processed	DNAJC2		no
	1.37435	0.416882	O00429	Dynamin-1-like protein	DNM1L		no
	0.936644	0.20849	P50570;Q9UQ16	Dynamin-2	DNM2		no
	1.7461	0.393208	O60762	Dolichol-phosphate mannosyltransferase subunit 1	DPM1		no
	0.200447	0.0534949	Q16555;Q14194;Q14195	Dihydropyrimidinase-related protein 2	DPYSL2		no
	1.90835	0.377145	Q9Y295	Developmentally-regulated GTP-binding protein 1	DRG1		no
	0.0168695	0.0090704	P55039	Developmentally-regulated GTP-binding protein 2	DRG2		no
+	2.02722	0.564742	Q14204	Cytoplasmic dynein 1 heavy chain 1	DYNC1H1		no
+	1.9973	1.64385	Q9Y6G9	Cytoplasmic dynein 1 light intermediate chain 1	DYNC1LI1		no
+	1.7736	1.63259	P42892	Endothelin-converting enzyme 1	ECE1		no
	0.621983	0.315481	P24534	Elongation factor 1-beta	EEF1B2		yes
+	3.72606	1.1136	P29692	Elongation factor 1-delta	EEF1D		no
	0.522487	0.185483	Q15029	116 kDa U5 small nuclear ribonucleoprotein component	EFTUD2		no
	0.837412	0.192786	P47813;O14602	Eukaryotic translation initiation factor 1A, X-chromosomal;Eukaryotic translation initiation factor 1A, Y-chromosomal	EIF1AX;EIF1AY		no
	1.01344	0.349804	Q9BY44	Eukaryotic translation initiation factor 2A;Eukaryotic translation initiation factor 2A, N-terminally processed	EIF2A		no
	0.269723	0.0886784	P19525	Interferon-induced, double-stranded RNA-activated protein kinase	EIF2AK2		no
+	3.27202	0.727663	P05198	Eukaryotic translation initiation factor 2 subunit 1	EIF2S1		no
	2.08245	0.23647	P41091;Q2VIR3	Eukaryotic translation initiation factor 2 subunit 3;Putative eukaryotic translation initiation factor 2 subunit 3-like protein	EIF2S3;EIF2S3L		yes
+	2.74657	0.836552	Q14152	Eukaryotic translation initiation factor 3 subunit A	EIF3A		no
+	3.05214	1.21521	P55884	Eukaryotic translation initiation factor 3 subunit B	EIF3B		no
+	2.60848	0.590374	Q99613;B5ME19	Eukaryotic translation initiation factor 3 subunit C;Eukaryotic translation initiation factor 3 subunit C-like protein	EIF3C;EIF3CL		no
	1.48772	0.322556	O15371	Eukaryotic translation initiation factor 3 subunit D	EIF3D		no
+	2.77534	0.807888	P60228	Eukaryotic translation initiation factor 3 subunit E	EIF3E		no
+	2.27305	0.468296	O75821	Eukaryotic translation initiation factor 3 subunit G	EIF3G		no
	0.73682	0.357265	O75822	Eukaryotic translation initiation factor 3 subunit J	EIF3J		no
+	2.26434	0.725101	Q9Y262	Eukaryotic translation initiation factor 3 subunit L	EIF3L		no
	0.614073	0.116424	P60842	Eukaryotic initiation factor 4A-I	EIF4A1		yes
+	2.54877	0.420093	P38919	Eukaryotic initiation factor 4A-III;Eukaryotic initiation factor 4A-III, N-terminally processed	EIF4A3		yes
	0.049997	0.0286002	P23588	Eukaryotic translation initiation factor 4B	EIF4B		no
	1.60495	0.422106	Q04637;REV__Q8NEG2	Eukaryotic translation initiation factor 4 gamma 1	EIF4G1		no
+	2.47153	0.678543	P78344	Eukaryotic translation initiation factor 4 gamma 2	EIF4G2		no
	0.101205	0.0565667	Q15056	Eukaryotic translation initiation factor 4H	EIF4H		no
	0.842838	0.322364	O60841	Eukaryotic translation initiation factor 5B	EIF5B		no
	0.486872	0.34994	Q9NYP7	Elongation of very long chain fatty acids protein 5	ELOVL5		no
	1.17032	0.46667	Q9H9T3	Elongator complex protein 3	ELP3		no
+	1.91732	0.79666	Q0PNE2	Elongator complex protein 6	ELP6		no
	0.196759	0.0870647	Q8N766	ER membrane protein complex subunit 1	EMC1		no
+	1.75922	0.593307	P50402	Emerin	EMD		no
	1.42687	0.409661	P58107	Epiplakin	EPPK1		no
	1.53973	0.534549	P07814	Bifunctional glutamate/proline--tRNA ligase;Glutamate--tRNA ligase;Proline--tRNA ligase	EPRS		no
	0.873588	0.438677	O75616	GTPase Era, mitochondrial	ERAL1		no
+	2.3643	0.460509	O94905	Erlin-2	ERLIN2		no
	1.42938	0.685775	Q9BSJ8	Extended synaptotagmin-1	ESYT1		no
+	3.21186	0.4053	A0FGR8	Extended synaptotagmin-2	ESYT2		no
	0.633117	0.165786	P62495	Eukaryotic peptide chain release factor subunit 1	ETF1		no
	1.2272	0.424629	Q01844	RNA-binding protein EWS	EWSR1		yes
	0.334689	0.130947	Q96A65	Exocyst complex component 4	EXOC4		no
	0.698239	0.314351	O60427	Fatty acid desaturase 1	FADS1		no
	1.00114	0.569015	Q96CS3	FAS-associated factor 2	FAF2		no
	0.774246	0.236441	Q9NZB2;Q5T035	Constitutive coactivator of PPAR-gamma-like protein 1	FAM120A		no
	0.223433	0.0358853	Q9NX05	Constitutive coactivator of PPAR-gamma-like protein 2	FAM120C		no
	0.54564	0.179652	Q8NCA5	Protein FAM98A	FAM98A		no
	2.12688	0.326741	Q9Y285	Phenylalanine--tRNA ligase alpha subunit	FARSA		no
+	2.25133	0.429242	Q9NSD9	Phenylalanine--tRNA ligase beta subunit	FARSB		no
	0.630552	0.224555	P49327	Fatty acid synthase;[Acyl-carrier-protein] S-acetyltransferase;[Acyl-carrier-protein] S-malonyltransferase;3-oxoacyl-[acyl-carrier-protein] synthase;3-oxoacyl-[acyl-carrier-protein] reductase;3-hydroxyacyl-[acyl-carrier-protein] dehydratase;Enoyl-[acyl-carrier-protein] reductase;Oleoyl-[acyl-carrier-protein] hydrolase	FASN		yes
	0.901273	0.194964	Q9NYY8	FAST kinase domain-containing protein 2	FASTKD2		no
	0.658809	0.241655	P62861	40S ribosomal protein S30	FAU		no
	0.541795	0.456397	P22087	rRNA 2-O-methyltransferase fibrillarin	FBL		yes
+	2.48046	0.918502	Q5T1M5	FK506-binding protein 15	FKBP15		no
+	4.05589	0.940164	Q02790	Peptidyl-prolyl cis-trans isomerase FKBP4;Peptidyl-prolyl cis-trans isomerase FKBP4, N-terminally processed	FKBP4		no
	0.176793	0.0740833	Q14318	Peptidyl-prolyl cis-trans isomerase FKBP8	FKBP8		no
	0.80793	0.187408	Q13045	Protein flightless-1 homolog	FLII	Actin cytoskeleton organization	no
+	2.92646	2.0099	Q96AE4	Far upstream element-binding protein 1	FUBP1		no
+	2.4508	0.797836	P35637	RNA-binding protein FUS	FUS		yes
+	3.33118	1.9548	Q9BQS8	FYVE and coiled-coil domain-containing protein 1	FYCO1		no
	0.415393	0.162578	Q96QD9	UAP56-interacting factor	FYTTD1		no
+	4.58885	1.48252	Q13283	Ras GTPase-activating protein-binding protein 1	G3BP1		no
+	3.68137	1.29481	Q9UN86	Ras GTPase-activating protein-binding protein 2	G3BP2		no
	1.42157	0.523412	Q14697	Neutral alpha-glucosidase AB	GANAB		no
	0.875636	0.903762	Q9NY12	H/ACA ribonucleoprotein complex subunit 1	GAR1		no
	1.05632	0.322204	P41250	Glycine--tRNA ligase	GARS		no
	0.229769	0.0603228	P22102	Trifunctional purine biosynthetic protein adenosine-3;Phosphoribosylamine--glycine ligase;Phosphoribosylformylglycinamidine cyclo-ligase;Phosphoribosylglycinamide formyltransferase	GART		yes
	0.802689	0.326497	Q04446	1,4-alpha-glucan-branching enzyme	GBE1		no
+	2.73737	0.948921	Q92616	Translational activator GCN1	GCN1L1		no
	0.677443	0.507731	P57678	Gem-associated protein 4	GEMIN4		no
	0.190555	0.0867271	Q8TEQ6	Gem-associated protein 5	GEMIN5		no
+	1.94185	0.589806	Q96RP9	Elongation factor G, mitochondrial	GFM1		no
	0.0362391	0.0150795	Q06210;O94808	Glutamine--fructose-6-phosphate aminotransferase [isomerizing] 1	GFPT1		no
	0.78205	2.34907	Q6Y7W6	PERQ amino acid-rich with GYF domain-containing protein 2	GIGYF2		no
+	4.03127	0.791738	P00367;P49448	Glutamate dehydrogenase 1, mitochondrial;Glutamate dehydrogenase 2, mitochondrial	GLUD1;GLUD2		no
	0.541661	0.0666132	P63244	Guanine nucleotide-binding protein subunit beta-2-like 1;Guanine nucleotide-binding protein subunit beta-2-like 1, N-terminally processed	GNB2L1		no
	1.14914	0.221313	Q9BVP2	Guanine nucleotide-binding protein-like 3	GNL3		no
	1.16704	0.501602	Q08379	Golgin subfamily A member 2	GOLGA2		no
	1.01652	0.520873	Q08378	Golgin subfamily A member 3	GOLGA3		no
+	2.13603	1.71538	Q14789;REV__Q8N884	Golgin subfamily B member 1	GOLGB1		no
	0.52427	0.115593	Q9HD26	Golgi-associated PDZ and coiled-coil motif-containing protein	GOPC		no
	0.275562	0.0892687	Q9NQX3	Gephyrin;Molybdopterin adenylyltransferase;Molybdopterin molybdenumtransferase	GPHN		no
	0.0607599	0.133836	P09211	Glutathione S-transferase P	GSTP1		no
+	4.5074	0.955424	Q9BZE4	Nucleolar GTP-binding protein 1	GTPBP4		no
	0.618022	0.304137	O43824	Putative GTP-binding protein 6	GTPBP6		no
	0.781751	1.67653	O75367;Q9P0M6	Core histone macro-H2A.1	H2AFY		yes
	0.243832	0.0827188	Q9P035	Very-long-chain (3R)-3-hydroxyacyl-CoA dehydratase 3	HACD3		yes
	0.561665	0.337637	P55084	Trifunctional enzyme subunit beta, mitochondrial;3-ketoacyl-CoA thiolase	HADHB		no
	0.700416	0.399619	P51858	Hepatoma-derived growth factor	HDGF		no
	0.522649	0.165125	Q00341	Vigilin	HDLBP		no
	1.67824	0.508327	Q9H583	HEAT repeat-containing protein 1;HEAT repeat-containing protein 1, N-terminally processed	HEATR1		no
	0.414883	0.257458	P42694	Probable helicase with zinc finger domain	HELZ		no
	0.704164	0.307168	O95714	E3 ubiquitin-protein ligase HERC2	HERC2		no
	1.07276	0.428151	O14964	Hepatocyte growth factor-regulated tyrosine kinase substrate	HGS		no
	0.709459	0.714036	P16403	Histone H1.2	HIST1H1C		yes
	1.01757	2.23342	Q99878;Q96KK5;Q9BTM1;Q16777;Q6FI13;P20671;P0C0S8	Histone H2A type 1-J;Histone H2A type 1-H;Histone H2A.J;Histone H2A type 2-C;Histone H2A type 2-A;Histone H2A type 1-D;Histone H2A type 1	HIST1H2AJ;HIST1H2AH;H2AFJ;HIST2H2AC;HIST2H2AA3;HIST1H2AD;HIST1H2AG		yes
	0.798576	1.912	Q99880;Q99879;Q99877;Q93079;Q5QNW6;P62807;P58876;P57053;O60814;Q96A08;A0A2R8Y619	Histone H2B type 1-L;Histone H2B type 1-M;Histone H2B type 1-N;Histone H2B type 1-H;Histone H2B type 2-F;Histone H2B type 1-C/E/F/G/I;Histone H2B type 1-D;Histone H2B type F-S;Histone H2B type 1-K;Histone H2B type 1-A	HIST1H2BL;HIST1H2BM;HIST1H2BN;HIST1H2BH;HIST2H2BF;HIST1H2BC;HIST1H2BD;H2BFS;HIST1H2BK;HIST1H2BA		yes
	0.626308	2.11875	P62805	Histone H4	HIST1H4A		yes
	0.546979	2.0575	Q71DI3	Histone H3.2	HIST2H3A		yes
	1.37948	0.474208	Q13151	Heterogeneous nuclear ribonucleoprotein A0	HNRNPA0		yes
+	4.29551	2.27031	P09651;Q32P51;A0A2R8Y4L2	Heterogeneous nuclear ribonucleoprotein A1;Heterogeneous nuclear ribonucleoprotein A1, N-terminally processed;Heterogeneous nuclear ribonucleoprotein A1-like 2	HNRNPA1;HNRNPA1L2		yes
+	4.23438	2.19127	P22626	Heterogeneous nuclear ribonucleoproteins A2/B1	HNRNPA2B1		yes
+	2.8977	0.857038	P51991	Heterogeneous nuclear ribonucleoprotein A3	HNRNPA3		yes
+	1.82329	1.90595	Q99729	Heterogeneous nuclear ribonucleoprotein A/B	HNRNPAB		yes
	0.942898	2.03046	P07910;P0DMR1;O60812;B7ZW38;B2RXH8	Heterogeneous nuclear ribonucleoproteins C1/C2;Heterogeneous nuclear ribonucleoprotein C-like 4;Heterogeneous nuclear ribonucleoprotein C-like 1;Heterogeneous nuclear ribonucleoprotein C-like 3;Heterogeneous nuclear ribonucleoprotein C-like 2	HNRNPC;HNRNPCL4;HNRNPCL1;HNRNPCL3;HNRNPCL2		yes
+	4.02422	1.90036	Q14103	Heterogeneous nuclear ribonucleoprotein D0	HNRNPD		yes
	0.230235	0.0556645	P31943	Heterogeneous nuclear ribonucleoprotein H;Heterogeneous nuclear ribonucleoprotein H, N-terminally processed	HNRNPH1		yes
+	2.88881	0.842871	P31942	Heterogeneous nuclear ribonucleoprotein H3	HNRNPH3		no
	0.424266	0.147167	P61978	Heterogeneous nuclear ribonucleoprotein K	HNRNPK		yes
+	3.56779	0.774541	P14866	Heterogeneous nuclear ribonucleoprotein L	HNRNPL		yes
+	1.71709	0.737932	P52272	Heterogeneous nuclear ribonucleoprotein M	HNRNPM		yes
+	3.96362	1.51102	O43390	Heterogeneous nuclear ribonucleoprotein R	HNRNPR		yes
+	2.95811	0.599919	Q00839	Heterogeneous nuclear ribonucleoprotein U	HNRNPU		yes
+	2.27878	0.440046	Q99714	3-hydroxyacyl-CoA dehydrogenase type-2	HSD17B10		yes
	1.89793	0.408578	Q53GQ0	Very-long-chain 3-oxoacyl-CoA reductase	HSD17B12		no
	1.46844	0.398022	Q3SXM5	Inactive hydroxysteroid dehydrogenase-like protein 1	HSDL1		no
+	4.01783	0.829135	P07900;Q14568;Q58FG0;Q58FG1	Heat shock protein HSP 90-alpha	HSP90AA1		yes
+	3.1223	0.629678	P08238;Q58FF7	Heat shock protein HSP 90-beta	HSP90AB1		yes
	1.14826	0.577822	Q58FF8	Putative heat shock protein HSP 90-beta 2	HSP90AB2P		yes
	1.27439	0.51372	P14625;Q58FF3	Endoplasmin	HSP90B1	Actin cytoskeleton organization	no
+	2.82669	0.537526	P0DMV9;P0DMV8	Heat shock 70 kDa protein 1B;Heat shock 70 kDa protein 1A	HSPA1B;HSPA1A		yes
	1.71326	0.398822	P54652	Heat shock-related 70 kDa protein 2	HSPA2		yes
+	2.23111	0.56986	P34932	Heat shock 70 kDa protein 4	HSPA4		no
	0.131294	0.0655279	O95757	Heat shock 70 kDa protein 4L	HSPA4L		no
	0.0298988	0.00849581	P11021	78 kDa glucose-regulated protein	HSPA5		yes
+	3.10944	0.566445	P11142	Heat shock cognate 71 kDa protein	HSPA8		yes
	0.94679	0.436139	P38646	Stress-70 protein, mitochondrial	HSPA9		yes
+	2.12714	0.50903	P04792	Heat shock protein beta-1	HSPB1		no
	1.28403	0.372845	P10809	60 kDa heat shock protein, mitochondrial	HSPD1		yes
	0.625211	0.237477	Q7Z6Z7	E3 ubiquitin-protein ligase HUWE1	HUWE1		no
	2.06094	0.39084	Q9Y4L1	Hypoxia up-regulated protein 1	HYOU1		no
	1.52421	0.639309	P41252	Isoleucine--tRNA ligase, cytoplasmic	IARS		no
+	1.74262	1.1546	Q9NSE4	Isoleucine--tRNA ligase, mitochondrial	IARS2		no
	0.647455	0.188754	P14735	Insulin-degrading enzyme	IDE		no
+	3.47444	0.76797	Q9NZI8;Q9Y6M1	Insulin-like growth factor 2 mRNA-binding protein 1	IGF2BP1		yes
+	3.05763	0.514071	O00425	Insulin-like growth factor 2 mRNA-binding protein 3	IGF2BP3		no
	1.17386	0.321208	O95163	Elongator complex protein 1	IKBKAP		no
	0.657275	0.205679	Q12905	Interleukin enhancer-binding factor 2	ILF2		yes
	0.58486	0.213572	Q12906;Q96SI9	Interleukin enhancer-binding factor 3	ILF3		no
+	2.45618	0.555308	P12268	Inosine-5-monophosphate dehydrogenase 2	IMPDH2		no
	0.590899	0.106397	Q27J81	Inverted formin-2	INF2	Actin cytoskeleton organization	no
	0.942661	0.309982	O00410	Importin-5	IPO5		no
+	2.67321	0.379402	O95373	Importin-7	IPO7		no
	0.883597	0.340909	Q96P70	Importin-9	IPO9		no
	0.315614	0.247426	Q9Y4H2	Insulin receptor substrate 2	IRS2		no
	0.637618	0.198327	Q07666	KH domain-containing, RNA-binding, signal transduction-associated protein 1	KHDRBS1		no
	1.3129	0.216851	O15091	Mitochondrial ribonuclease P protein 3	KIAA0391		no
	0.301658	0.0769601	Q96EK5	KIF1-binding protein	KIAA1279		no
	0.872797	0.213865	P52732	Kinesin-like protein KIF11	KIF11		no
	1.02673	0.66592	O15066;O14782;Q9BVG8;Q9P2E2	Kinesin-like protein KIF3B;Kinesin-like protein KIF3B, N-terminally processed;Kinesin-like protein KIF3C;Kinesin-like protein KIFC3;Kinesin-like protein KIF17	KIF3B;KIF3C;KIFC3;KIF17	Cell-cell junction	no
	1.04961	0.265865	P33176;O60282	Kinesin-1 heavy chain	KIF5B		no
	0.585599	0.171081	Q07866	Kinesin light chain 1	KLC1		no
	0.479545	0.0787477	P52292	Importin subunit alpha-1	KPNA2		no
	0.00519819	0.00168896	O60684;O15131	Importin subunit alpha-7;Importin subunit alpha-6	KPNA6;KPNA5		no
	1.45538	0.506805	Q14974	Importin subunit beta-1	KPNB1		no
+	1.95322	1.13764	P05783;CON__H-INV:HIT000015463;CON__Q92764;CON__Q497I4;Q92764	Keratin, type I cytoskeletal 18	KRT18		no
+	2.789	2.52906	Q86UP2	Kinectin	KTN1		no
+	2.3527	3.08297	P11279	Lysosome-associated membrane glycoprotein 1	LAMP1		no
	0.367018	0.102418	Q92615	La-related protein 4B	LARP4B		no
	1.46284	0.468106	Q9P2J5	Leucine--tRNA ligase, cytoplasmic	LARS		no
+	3.05634	0.581061	Q14739	Lamin-B receptor	LBR		yes
	1.8938	0.219712	P00338;Q6ZMR3;P07864	L-lactate dehydrogenase A chain	LDHA		no
	0.036738	0.0373197	P07195	L-lactate dehydrogenase B chain	LDHB		no
	0.148137	0.055449	Q9Y2U8	Inner nuclear membrane protein Man1	LEMD3		no
	1.45828	0.211532	P17931	Galectin-3	LGALS3		no
	0.712247	0.492397	P49257	Protein ERGIC-53	LMAN1		no
+	1.76299	1.19708	Q12907	Vesicular integral-membrane protein VIP36	LMAN2		no
	1.00841	1.15853	P20700	Lamin-B1	LMNB1		no
	0.0424454	0.0191412	Q8WWI1	LIM domain only protein 7	LMO7		no
+	3.07897	0.51722	P36776	Lon protease homolog, mitochondrial	LONP1		no
	0.895551	0.268262	Q8NF37	Lysophosphatidylcholine acyltransferase 1	LPCAT1		no
+	1.93984	0.563094	P50851;Q8NFP9	Lipopolysaccharide-responsive and beige-like anchor protein	LRBA		no
	0.338568	0.439883	Q96II8	Leucine-rich repeat and calponin homology domain-containing protein 3	LRCH3		no
+	5.49349	3.51793	P42704	Leucine-rich PPR motif-containing protein, mitochondrial	LRPPRC		yes
	0.421004	0.103905	Q9H9A6	Leucine-rich repeat-containing protein 40	LRRC40		no
+	2.97198	0.90432	Q96AG4	Leucine-rich repeat-containing protein 59	LRRC59		no
	1.03198	0.295092	Q32MZ4	Leucine-rich repeat flightless-interacting protein 1	LRRFIP1		no
	0.871142	2.41143	Q8ND56	Protein LSM14 homolog A	LSM14A		no
	0.0246368	0.0194502	Q96GA3	Protein LTV1 homolog	LTV1		no
	1.60557	0.317044	Q9H0U3	Magnesium transporter protein 1	MAGT1		no
	0.0699199	0.0535989	P46734;P52564	Dual specificity mitogen-activated protein kinase kinase 3	MAP2K3		no
	0.813549	0.216119	P27816	Microtubule-associated protein 4	MAP4		no
	0.787149	0.238681	Q14244	Ensconsin	MAP7		no
	0.348537	0.125902	Q8IWC1	MAP7 domain-containing protein 3	MAP7D3		no
	0.0318017	0.0191531	Q5VT66;Q969Z3	Mitochondrial amidoxime-reducing component 1	MARC1		no
	0.164177	0.334309	P49006	MARCKS-related protein	MARCKSL1		no
+	1.94711	0.67992	P56192	Methionine--tRNA ligase, cytoplasmic	MARS		no
	1.36882	0.519747	Q96RQ3	Methylcrotonoyl-CoA carboxylase subunit alpha, mitochondrial	MCCC1		yes
+	2.18034	0.516282	Q9HCC0	Methylcrotonoyl-CoA carboxylase beta chain, mitochondrial	MCCC2		yes
	0.315113	0.169966	P49736	DNA replication licensing factor MCM2	MCM2		no
	0.00257475	0.000770569	P33992	DNA replication licensing factor MCM5	MCM5		no
	0.548441	0.269241	Q14566	DNA replication licensing factor MCM6	MCM6		no
	0.0587407	0.0289626	P33993	DNA replication licensing factor MCM7	MCM7		yes
	0.0388419	0.0279984	Q9NU22	Midasin	MDN1		no
	0.688186	0.947644	Q6NUT3	Major facilitator superfamily domain-containing protein 12	MFSD12		no
+	2.19543	0.701291	Q5JRA6	Melanoma inhibitory activity protein 3	MIA3		no
	0.257854	0.219764	O15344;Q9UJV3	E3 ubiquitin-protein ligase Midline-1	MID1		no
	0.10137	0.0214767	Q969V6	MKL/myocardin-like protein 1	MKL1		no
	0.404038	0.268097	Q96T76	MMS19 nucleotide excision repair protein homolog	MMS19		no
	1.19075	0.313635	Q9BV20	Methylthioribose-1-phosphate isomerase	MRI1		no
	0.931017	0.191452	Q9NX20	39S ribosomal protein L16, mitochondrial	MRPL16		no
	0.388337	0.242057	Q9Y399	28S ribosomal protein S2, mitochondrial	MRPS2		no
+	2.01729	0.555334	Q92552	28S ribosomal protein S27, mitochondrial	MRPS27		no
	0.0897479	0.0717201	P82675	28S ribosomal protein S5, mitochondrial	MRPS5		no
	0.701079	0.573199	Q9UKD2	mRNA turnover protein 4 homolog	MRTO4		no
	1.26676	0.492423	Q9Y6C9	Mitochondrial carrier homolog 2	MTCH2		no
	1.69668	0.22252	P11586	C-1-tetrahydrofolate synthase, cytoplasmic;Methylenetetrahydrofolate dehydrogenase;Methenyltetrahydrofolate cyclohydrolase;Formyltetrahydrofolate synthetase;C-1-tetrahydrofolate synthase, cytoplasmic, N-terminally processed	MTHFD1		yes
	1.74144	0.321908	Q6UB35	Monofunctional C1-tetrahydrofolate synthase, mitochondrial	MTHFD1L		no
	0.844629	0.288031	Q9BQG0	Myb-binding protein 1A	MYBBP1A		no
	0.499318	0.103626	O75592	E3 ubiquitin-protein ligase MYCBP2	MYCBP2		no
	1.00033	0.482548	Q9NZM1	Myoferlin	MYOF		no
	1.29046	0.420179	Q9BXJ9;Q6N069	N-alpha-acetyltransferase 15, NatA auxiliary subunit	NAA15		no
	0.377869	0.116207	P55209	Nucleosome assembly protein 1-like 1	NAP1L1		yes
	0.43687	0.209654	Q99733	Nucleosome assembly protein 1-like 4	NAP1L4		yes
	0.249236	0.0832667	P49321	Nuclear autoantigenic sperm protein	NASP		no
	1.2998	0.363987	Q9H0A0	N-acetyltransferase 10	NAT10		no
	0.220272	0.151265	Q15021;REV__Q02790	Condensin complex subunit 1	NCAPD2		no
	0.31046	0.123098	Q15003	Condensin complex subunit 2	NCAPH		no
	1.09645	0.859989	P19338	Nucleolin	NCL		no
	1.84947	0.325204	Q969V3	Nicalin	NCLN		no
	0.0360161	0.0163484	Q9Y618	Nuclear receptor corepressor 2	NCOR2		no
+	2.23195	1.05434	P28331	NADH-ubiquinone oxidoreductase 75 kDa subunit, mitochondrial	NDUFS1		no
	1.15925	0.258739	O60524	Nuclear export mediator factor NEMF	NEMF		no
+	1.98228	1.01926	P48681	Nestin	NES		no
	0.560515	0.117897	Q9BYG3	MKI67 FHA domain-interacting nucleolar phosphoprotein	NIFK		no
	0.730769	0.268553	O15226	NF-kappa-B-repressing factor	NKRF		no
+	1.20129	1.67113	P15531;P22392	Nucleoside diphosphate kinase A;Nucleoside diphosphate kinase B	NME1;NME2		yes
	0.653115	0.287815	P30419;O60551	Glycylpeptide N-tetradecanoyltransferase 1	NMT1		no
+	3.91953	0.610981	Q13423	NAD(P) transhydrogenase, mitochondrial	NNT		no
	0.320339	0.0964565	Q9ULX3	RNA-binding protein NOB1	NOB1		no
	0.600075	1.97503	Q14978	Nucleolar and coiled-body phosphoprotein 1	NOLC1		no
	1.24114	0.396787	Q15233	Non-POU domain-containing octamer-binding protein	NONO		yes
	0.835404	1.28687	O00567	Nucleolar protein 56	NOP56		no
	0.51458	0.35194	Q9Y2X3	Nucleolar protein 58	NOP58		no
	0.447671	0.125331	P55786;A6NEC2	Puromycin-sensitive aminopeptidase	NPEPPS		no
	1.4493	0.316068	P15559	NAD(P)H dehydrogenase [quinone] 1	NQO1		no
+	1.8972	0.493037	Q15738	Sterol-4-alpha-carboxylate 3-dehydrogenase, decarboxylating	NSDHL		no
	0.182609	0.183485	P46459	Vesicle-fusing ATPase	NSF		no
	0.52169	0.430372	Q9Y266	Nuclear migration protein nudC	NUDC		yes
+	2.00313	0.625381	Q7Z417	Nuclear fragile X mental retardation-interacting protein 2	NUFIP2		no
	0.169045	0.0648584	Q14980	Nuclear mitotic apparatus protein 1	NUMA1		no
	0.648111	0.184394	P57740	Nuclear pore complex protein Nup107	NUP107		no
	0.513386	0.218858	Q12769	Nuclear pore complex protein Nup160	NUP160		no
	0.173033	0.102417	Q5SRE5	Nucleoporin NUP188 homolog	NUP188		no
	0.594563	0.250466	Q92621	Nuclear pore complex protein Nup205	NUP205		no
	0.12899	0.0987182	Q8TEM1	Nuclear pore membrane glycoprotein 210	NUP210		no
	0.779801	0.405787	P35658	Nuclear pore complex protein Nup214	NUP214		no
	0.253242	0.138741	Q9BW27	Nuclear pore complex protein Nup85	NUP85		no
	0.941873	0.360317	Q99567	Nuclear pore complex protein Nup88	NUP88		no
	1.59867	0.3111	Q8N1F7	Nuclear pore complex protein Nup93	NUP93		no
	0.521528	0.107907	P52948	Nuclear pore complex protein Nup98-Nup96;Nuclear pore complex protein Nup98;Nuclear pore complex protein Nup96	NUP98		no
+	2.31661	0.555655	Q02218;Q9ULD0	2-oxoglutarate dehydrogenase, mitochondrial	OGDH		no
	0.727381	0.233133	Q9NTK5	Obg-like ATPase 1	OLA1		no
	1.54212	0.27401	Q96CV9	Optineurin	OPTN		no
	0.0614015	0.029995	P22059	Oxysterol-binding protein 1	OSBP		no
	0.455573	0.666692	Q96SU4	Oxysterol-binding protein-related protein 9	OSBPL9		no
	0.385812	0.427186	P55809;Q9BYC2	Succinyl-CoA:3-ketoacid coenzyme A transferase 1, mitochondrial	OXCT1		no
+	5.13898	0.460034	P11940;Q9H361;Q4VXU2;Q5JQF8;Q96DU9	Polyadenylate-binding protein 1;Polyadenylate-binding protein 3	PABPC1;PABPC3		no
	0.688675	0.196862	Q13310;P0CB38	Polyadenylate-binding protein 4	PABPC4		no
	0.693411	0.273581	P43034	Platelet-activating factor acetylhydrolase IB subunit alpha	PAFAH1B1	Actin cytoskeleton organization	no
	0.431517	0.156402	P22234	Multifunctional protein ADE2;Phosphoribosylaminoimidazole-succinocarboxamide synthase;Phosphoribosylaminoimidazole carboxylase	PAICS		yes
	0.259774	0.0572004	P09874	Poly [ADP-ribose] polymerase 1	PARP1		yes
+	2.4843	0.63739	P11498	Pyruvate carboxylase, mitochondrial	PC		yes
+	2.36108	1.06648	P05165	Propionyl-CoA carboxylase alpha chain, mitochondrial	PCCA		yes
+	1.82324	0.841179	P05166	Propionyl-CoA carboxylase beta chain, mitochondrial	PCCB		yes
	0.32669	0.102537	Q5JVF3	PCI domain-containing protein 2	PCID2		no
	0.0755533	0.0661883	Q15154	Pericentriolar material 1 protein	PCM1		no
	0.802943	0.287633	P08559;P29803	Pyruvate dehydrogenase E1 component subunit alpha, somatic form, mitochondrial	PDHA1		no
	1.5084	0.347635	P11177	Pyruvate dehydrogenase E1 component subunit beta, mitochondrial	PDHB		no
+	1.76033	0.575632	P30101	Protein disulfide-isomerase A3	PDIA3		no
+	1.52834	1.05287	P13667	Protein disulfide-isomerase A4	PDIA4		no
	0.956068	0.316559	Q9BRX2	Protein pelota homolog	PELO		no
+	2.6311	0.434179	O00541	Pescadillo homolog	PES1		no
	0.502107	0.321349	P17858	ATP-dependent 6-phosphofructokinase, liver type	PFKL		no
	0.892582	0.161824	P08237	ATP-dependent 6-phosphofructokinase, muscle type	PFKM		no
	1.75846	0.31566	Q01813	ATP-dependent 6-phosphofructokinase, platelet type	PFKP		no
	0.0312659	0.0129013	Q96HS1	Serine/threonine-protein phosphatase PGAM5, mitochondrial	PGAM5		no
	1.35342	0.472224	P52209	6-phosphogluconate dehydrogenase, decarboxylating	PGD		no
+	3.61594	0.387647	P35232	Prohibitin	PHB		yes
+	2.15454	0.517179	Q99623	Prohibitin-2	PHB2		yes
	1.25795	0.186301	O43175	D-3-phosphoglycerate dehydrogenase	PHGDH		no
	1.09553	0.893002	Q9H490	Phosphatidylinositol glycan anchor biosynthesis class U protein	PIGU		no
	1.14707	0.125875	Q99570	Phosphoinositide 3-kinase regulatory subunit 4	PIK3R4		no
	0.640759	0.135707	P14618;P30613	Pyruvate kinase PKM	PKM		yes
	0.0991289	0.0125566	P47712	Cytosolic phospholipase A2;Phospholipase A2;Lysophospholipase	PLA2G4A		no
+	2.22406	0.677176	Q15149	Plectin	PLEC		no
	1.55487	0.436548	Q02809	Procollagen-lysine,2-oxoglutarate 5-dioxygenase 1	PLOD1		no
	0.31454	0.176106	O15031	Plexin-B2	PLXNB2		no
	1.40854	0.483507	O75439	Mitochondrial-processing peptidase subunit beta	PMPCB		yes
	0.779866	0.296963	Q9BY77	Polymerase delta-interacting protein 3	POLDIP3		no
	0.00112947	0.000482082	P24928	DNA-directed RNA polymerase II subunit RPB1	POLR2A		no
	0.690562	0.225581	P30876	DNA-directed RNA polymerase II subunit RPB2	POLR2B		no
	1.32423	0.366809	O00411	DNA-directed RNA polymerase, mitochondrial	POLRMT		no
	0.912572	0.164246	O14974;O60237	Protein phosphatase 1 regulatory subunit 12A	PPP1R12A		no
	0.0516724	0.0139079	Q8WUF5	RelA-associated inhibitor	PPP1R13L		no
	1.7116	0.328164	P30153;P30154	Serine/threonine-protein phosphatase 2A 65 kDa regulatory subunit A alpha isoform	PPP2R1A		no
	0.157197	0.086617	Q9UPN7	Serine/threonine-protein phosphatase 6 regulatory subunit 1	PPP6R1		no
	0.560438	0.297429	Q06830	Peroxiredoxin-1	PRDX1		yes
	1.26821	0.729782	P32119	Peroxiredoxin-2	PRDX2		yes
+	2.40134	1.06387	P30048	Thioredoxin-dependent peroxide reductase, mitochondrial	PRDX3		yes
	1.50194	0.44185	Q13162	Peroxiredoxin-4	PRDX4		yes
	0.0120352	0.00495672	P17612	cAMP-dependent protein kinase catalytic subunit alpha	PRKACA		no
	0.0100092	0.00598955	P10644	cAMP-dependent protein kinase type I-alpha regulatory subunit;cAMP-dependent protein kinase type I-alpha regulatory subunit, N-terminally processed	PRKAR1A	Actin cytoskeleton organization	no
+	1.62252	1.10222	O43172	U4/U6 small nuclear ribonucleoprotein Prp4	PRPF4		no
	0.93282	0.210792	O94906	Pre-mRNA-processing factor 6	PRPF6		no
	1.09372	0.784699	P48634	Protein PRRC2A	PRRC2A		no
	0.0617151	0.0370846	Q5JSZ5	Protein PRRC2B	PRRC2B		no
	1.68953	0.388044	Q9Y520	Protein PRRC2C	PRRC2C		no
	0.203958	0.0674729	Q9Y6M0	Testisin	PRSS21		no
	0.758908	0.288459	P0CW18	Serine protease 56	PRSS56		no
	0.00529478	0.00274754	O14818;Q8TAA3	Proteasome subunit alpha type-7;Proteasome subunit alpha type-7-like	PSMA7;PSMA8		no
+	3.40518	0.438254	P62191	26S protease regulatory subunit 4	PSMC1		no
+	2.72777	0.404694	P35998	26S protease regulatory subunit 7	PSMC2		no
	0.629118	0.288989	P17980	26S protease regulatory subunit 6A	PSMC3		no
	1.05954	0.522991	P43686	26S protease regulatory subunit 6B	PSMC4		no
+	2.03816	0.462013	P62195	26S protease regulatory subunit 8	PSMC5		no
+	2.25924	0.622154	P62333	26S protease regulatory subunit 10B	PSMC6		no
+	2.29428	0.70378	O00231	26S proteasome non-ATPase regulatory subunit 11	PSMD11		no
	1.14251	0.684349	O00232	26S proteasome non-ATPase regulatory subunit 12	PSMD12		no
	0.920826	0.411242	O00487	26S proteasome non-ATPase regulatory subunit 14	PSMD14		no
	1.75229	0.374302	Q13200	26S proteasome non-ATPase regulatory subunit 2	PSMD2		no
	0.131297	0.0447373	O43242	26S proteasome non-ATPase regulatory subunit 3	PSMD3		no
	2.04817	0.383447	Q16401	26S proteasome non-ATPase regulatory subunit 5	PSMD5		no
	0.393192	0.656163	P48651	Phosphatidylserine synthase 1	PTDSS1		no
+	1.41519	1.09744	P35354;P23219	Prostaglandin G/H synthase 2	PTGS2		no
+	1.46835	0.97732	Q8WUK0	Phosphatidylglycerophosphatase and protein-tyrosine phosphatase 1	PTPMT1		no
+	1.92617	0.59407	Q9H3S7	Tyrosine-protein phosphatase non-receptor type 23	PTPN23		no
+	2.66637	0.841064	Q6NZI2	Polymerase I and transcript release factor	PTRF		no
	1.12462	0.205351	Q14671;Q8TB72	Pumilio homolog 1	PUM1		no
	1.01504	0.497789	Q92626	Peroxidasin homolog	PXDN		no
	0.209948	0.332003	Q96C36	Pyrroline-5-carboxylate reductase 2	PYCR2		no
	0.114009	0.0395408	P06737;P11217	Glycogen phosphorylase, liver form	PYGL		no
	1.5408	0.399585	P47897	Glutamine--tRNA ligase	QARS		no
+	2.67149	0.490129	P61026	Ras-related protein Rab-10	RAB10		yes
+	2.53014	0.576731	P62491;Q15907	Ras-related protein Rab-11A;Ras-related protein Rab-11B	RAB11A;RAB11B		no
	1.88534	0.388965	P61106	Ras-related protein Rab-14	RAB14		yes
+	3.29448	0.497975	Q9NP72	Ras-related protein Rab-18	RAB18		no
+	2.84652	0.518671	P62820;Q92930;P59190	Ras-related protein Rab-1A	RAB1A		yes
	0.866011	0.353854	Q9H0U4;Q92928	Ras-related protein Rab-1B	RAB1B		yes
	0.26117	0.063128	Q9UL25	Ras-related protein Rab-21	RAB21		no
	1.71661	0.286728	P61019;Q8WUD1	Ras-related protein Rab-2A	RAB2A		yes
	1.77932	0.237762	Q13637;P57729	Ras-related protein Rab-32	RAB32		no
	1.00283	0.356872	P20339	Ras-related protein Rab-5A	RAB5A		yes
	1.10784	0.268528	P61020	Ras-related protein Rab-5B	RAB5B		yes
	1.14293	0.10265	P51148	Ras-related protein Rab-5C	RAB5C		yes
+	2.93661	0.558954	P20340;Q9NRW1;Q14964	Ras-related protein Rab-6A;Ras-related protein Rab-6B	RAB6A;RAB6B		no
+	3.1162	0.713129	P51149	Ras-related protein Rab-7a	RAB7A		no
	1.72874	0.471981	P61006	Ras-related protein Rab-8A	RAB8A		yes
	1.17339	0.515666	P49792;Q99666;O14715;P0DJD0;P0DJD1	E3 SUMO-protein ligase RanBP2	RANBP2		no
	1.61228	0.583516	P46060	Ran GTPase-activating protein 1	RANGAP1		no
	0.967994	0.182954	P61224;A6NIZ1	Ras-related protein Rap-1b;Ras-related protein Rap-1b-like protein	RAP1B	Cell-cell junction	no
	0.228597	0.0652966	Q9Y3L5	Ras-related protein Rap-2c	RAP2C	Cell-cell junction	no
	0.914742	0.300181	P54136	Arginine--tRNA ligase, cytoplasmic	RARS		no
+	1.74979	0.730691	Q5T160	Probable arginine--tRNA ligase, mitochondrial	RARS2		no
+	1.90237	0.51872	Q96PK6	RNA-binding protein 14	RBM14		yes
	0.290183	0.112108	Q96T37	Putative RNA-binding protein 15	RBM15		no
	1.75874	0.293287	Q14498	RNA-binding protein 39	RBM39		no
	0.781045	1.00672	Q9BWF3;Q9BQ04	RNA-binding protein 4;RNA-binding protein 4B	RBM4;RBM4B		no
+	2.27297	1.94364	P38159;Q96E39;O75526;Q8N7X1	RNA-binding motif protein, X chromosome;RNA-binding motif protein, X chromosome, N-terminally processed;RNA binding motif protein, X-linked-like-1	RBMX;RBMXL1		no
	1.08945	0.371413	Q9HBD1	Roquin-2	RC3H2		no
	0.740891	0.166589	Q8TC12	Retinol dehydrogenase 11	RDH11		no
	0.300306	0.0913463	P35251	Replication factor C subunit 1	RFC1		no
	0.673609	0.102871	Q15382	GTP-binding protein Rheb	RHEB		no
	0.582522	0.181403	P61586;P08134	Transforming protein RhoA;Rho-related GTP-binding protein RhoC	RHOA;RHOC	Cell-cell junction	no
	1.72704	0.345263	Q63HN8	E3 ubiquitin-protein ligase RNF213	RNF213		no
	0.0911199	0.0424457	Q9H6T3	RNA polymerase II-associated protein 3	RPAP3		no
	0.23845	0.0508628	P62913	60S ribosomal protein L11	RPL11		yes
	0.106136	0.0284634	P30050	60S ribosomal protein L12	RPL12		yes
	1.06254	0.160079	P26373	60S ribosomal protein L13	RPL13		yes
	0.517292	0.115908	P40429;Q6NVV1	60S ribosomal protein L13a;Putative 60S ribosomal protein L13a protein RPL13AP3	RPL13A;RPL13AP3		yes
+	2.54097	0.47467	P50914	60S ribosomal protein L14	RPL14		no
	0.442551	0.0920343	P61313	60S ribosomal protein L15	RPL15		yes
	0.948788	0.232434	Q07020	60S ribosomal protein L18	RPL18		yes
	2.13146	0.320604	Q02543	60S ribosomal protein L18a	RPL18A		yes
	0.524066	0.119466	P46778	60S ribosomal protein L21	RPL21		yes
	1.29337	0.138214	P62829	60S ribosomal protein L23	RPL23		yes
	0.83864	0.433362	P62750	60S ribosomal protein L23a	RPL23A		yes
	0.190712	0.0770946	P83731	60S ribosomal protein L24	RPL24		yes
+	2.22123	0.423675	P61254	60S ribosomal protein L26	RPL26		no
	1.40991	0.505443	P61353	60S ribosomal protein L27	RPL27		yes
	0.117341	0.0608578	P46779	60S ribosomal protein L28	RPL28		yes
	0.529387	1.76011	P47914	60S ribosomal protein L29	RPL29		yes
	0.00557775	0.00178242	P39023;Q92901	60S ribosomal protein L3	RPL3		yes
	0.697943	0.160141	P62899	60S ribosomal protein L31	RPL31		yes
	0.368125	0.147431	P62910	60S ribosomal protein L32	RPL32		no
	1.13891	0.611768	P49207	60S ribosomal protein L34	RPL34		no
	0.310172	0.266663	P42766	60S ribosomal protein L35	RPL35		no
	0.902543	0.220057	P18077	60S ribosomal protein L35a	RPL35A		yes
	0.070112	0.0343871	Q969Q0	60S ribosomal protein L36a-like	RPL36AL		no
	0.816778	2.19742	P61513	60S ribosomal protein L37a	RPL37A		no
	0.433787	0.216022	P63173	60S ribosomal protein L38	RPL38		no
+	2.44298	0.363876	Q02878	60S ribosomal protein L6	RPL6		yes
	0.898869	0.134337	P18124	60S ribosomal protein L7	RPL7		yes
	0.368196	0.0912328	P62424	60S ribosomal protein L7a	RPL7A		yes
	1.41912	0.642806	Q6DKI1	60S ribosomal protein L7-like 1	RPL7L1		no
	1.48995	0.356946	P62917	60S ribosomal protein L8	RPL8		yes
	0.411387	0.105828	P32969	60S ribosomal protein L9	RPL9		yes
	0.470289	0.0996571	P04843	Dolichyl-diphosphooligosaccharide--protein glycosyltransferase subunit 1	RPN1		no
+	2.06234	0.465969	P04844	Dolichyl-diphosphooligosaccharide--protein glycosyltransferase subunit 2	RPN2		no
	0.282071	0.0699415	P62280	40S ribosomal protein S11	RPS11		yes
	1.33984	0.506822	P62277	40S ribosomal protein S13	RPS13		yes
	0.591037	0.135806	P62249	40S ribosomal protein S16	RPS16		yes
+	1.43345	1.46078	P08708	40S ribosomal protein S17	RPS17		no
	1.33107	0.717178	P62269	40S ribosomal protein S18	RPS18		yes
	0.366523	0.12098	P60866	40S ribosomal protein S20	RPS20		yes
	0.524906	0.14528	P62266	40S ribosomal protein S23	RPS23		no
	0.990593	0.37418	P62847	40S ribosomal protein S24	RPS24		yes
	0.687776	0.224285	P62851	40S ribosomal protein S25	RPS25		no
	1.80654	0.275167	P62854;Q5JNZ5	40S ribosomal protein S26;Putative 40S ribosomal protein S26-like 1	RPS26;RPS26P11		yes
	0.181631	0.0856538	P42677	40S ribosomal protein S27	RPS27		no
	0.658812	0.0977507	P23396	40S ribosomal protein S3	RPS3		yes
+	1.93595	0.542273	P61247	40S ribosomal protein S3a	RPS3A		yes
	0.116836	0.0327597	P62701;Q8TD47	40S ribosomal protein S4, X isoform	RPS4X		yes
	1.10998	0.188668	P62753	40S ribosomal protein S6	RPS6		yes
	1.65351	0.166979	P62081	40S ribosomal protein S7	RPS7		yes
	0.565449	0.143772	P62241	40S ribosomal protein S8	RPS8		yes
	0.425302	0.0787587	P46781	40S ribosomal protein S9	RPS9		yes
+	2.40262	0.826121	Q7L523;Q5VZM2	Ras-related GTP-binding protein A;Ras-related GTP-binding protein B	RRAGA;RRAGB		no
+	3.22575	1.38673	Q9HB90;Q9NQL2	Ras-related GTP-binding protein C;Ras-related GTP-binding protein D	RRAGC;RRAGD		no
+	1.66894	1.05419	Q9P2E9;Q8N4C6	Ribosome-binding protein 1	RRBP1		no
+	4.02982	1.02078	Q9NQC3	Reticulon-4	RTN4		no
	1.59217	0.537625	Q96T51	RUN and FYVE domain-containing protein 1	RUFY1		no
+	2.49036	0.764517	Q9Y265	RuvB-like 1	RUVBL1		yes
+	2.0346	0.423914	Q9Y230	RuvB-like 2	RUVBL2		yes
	1.06302	0.274225	Q9Y3A5	Ribosome maturation protein SBDS	SBDS		no
+	2.75454	1.06646	O14828	Secretory carrier-associated membrane protein 3	SCAMP3		no
	0.587232	0.235021	O00767	Acyl-CoA desaturase	SCD		no
+	1.60332	0.999929	P31040	Succinate dehydrogenase [ubiquinone] flavoprotein subunit, mitochondrial	SDHA		no
	0.889244	0.221892	O15027	Protein transport protein Sec16A	SEC16A		no
+	1.36693	1.52776	O75396	Vesicle-trafficking protein SEC22b	SEC22B		no
+	2.27661	0.645422	Q15436	Protein transport protein Sec23A	SEC23A		no
	0.360148	0.150426	Q15437	Protein transport protein Sec23B	SEC23B		no
	1.3612	0.319143	Q9Y6Y8	SEC23-interacting protein	SEC23IP		no
	0.498758	0.13852	O95486	Protein transport protein Sec24A	SEC24A		no
	1.10231	0.484709	O95487	Protein transport protein Sec24B	SEC24B		no
	1.10225	0.388944	P53992	Protein transport protein Sec24C	SEC24C		no
	1.47819	0.684507	O94855	Protein transport protein Sec24D	SEC24D		no
+	4.1853	1.59958	O94979	Protein transport protein Sec31A	SEC31A		no
+	3.13072	0.416585	P61619;Q9H9S3	Protein transport protein Sec61 subunit alpha isoform 1;Protein transport protein Sec61 subunit alpha isoform 2	SEC61A1;SEC61A2		no
	0.732636	0.353329	Q9UGP8	Translocation protein SEC63 homolog	SEC63		no
	0.95745	0.18888	Q15019	Septin-2	SEPT2		no
	0.125518	0.0855913	Q8NC51	Plasminogen activator inhibitor 1 RNA-binding protein	SERBP1		yes
	0.128444	0.0252481	P50454	Serpin H1	SERPINH1		yes
	0.428854	0.151296	O75533	Splicing factor 3B subunit 1	SF3B1		no
+	3.55399	0.753603	P23246	Splicing factor, proline- and glutamine-rich	SFPQ		yes
	1.44801	0.303466	Q9H9B4	Sideroflexin-1	SFXN1		no
	0.729578	1.19306	Q9BWM7	Sideroflexin-3	SFXN3		no
+	1.82716	0.994138	Q6P4A7	Sideroflexin-4	SFXN4		no
	0.206846	0.0637927	P53985	Monocarboxylate transporter 1	SLC16A1		no
	1.00778	0.335473	Q9UBX3	Mitochondrial dicarboxylate carrier	SLC25A10		no
	1.86537	0.271177	Q02978	Mitochondrial 2-oxoglutarate/malate carrier protein	SLC25A11		yes
	2.3089	0.256361	Q9UJS0	Calcium-binding mitochondrial carrier protein Aralar2	SLC25A13		no
	0.167769	0.053895	Q00325	Phosphate carrier protein, mitochondrial	SLC25A3		yes
	0.946548	0.242095	Q9H2D1	Mitochondrial folate transporter/carrier	SLC25A32		no
	0.530876	0.176023	P12235	ADP/ATP translocase 1	SLC25A4		yes
	1.17967	0.157912	P05141;Q9H0C2	ADP/ATP translocase 2;ADP/ATP translocase 2, N-terminally processed	SLC25A5		yes
	1.3087	0.241758	P12236	ADP/ATP translocase 3;ADP/ATP translocase 3, N-terminally processed	SLC25A6		yes
	0.5564	0.261952	Q8TB61	Adenosine 3-phospho 5-phosphosulfate transporter 1	SLC35B2		no
	0.812941	0.986567	O43826	Glucose-6-phosphate translocase	SLC37A4		no
	0.577238	0.179864	Q9NWH9	SAFB-like transcription modulator	SLTM		no
	0.334371	0.161522	Q14683	Structural maintenance of chromosomes protein 1A	SMC1A		no
	1.12036	0.177056	O95347	Structural maintenance of chromosomes protein 2	SMC2		no
	1.58572	0.400714	Q9UQE7	Structural maintenance of chromosomes protein 3	SMC3		no
	0.823299	0.224535	Q9NTJ3	Structural maintenance of chromosomes protein 4	SMC4		no
	1.88878	0.448495	Q7KZF4	Staphylococcal nuclease domain-containing protein 1	SND1		yes
	0.8609	0.369676	O75643	U5 small nuclear ribonucleoprotein 200 kDa helicase	SNRNP200		no
	0.517054	0.717556	P62314	Small nuclear ribonucleoprotein Sm D1	SNRPD1		no
	1.09624	0.503861	P62318	Small nuclear ribonucleoprotein Sm D3	SNRPD3		no
	0.0268979	0.0148654	Q13596	Sorting nexin-1	SNX1		no
	1.3664	0.391823	P35610	Sterol O-acyltransferase 1	SOAT1		no
+	4.32002	0.97209	O60271;Q9UPT6	C-Jun-amino-terminal kinase-interacting protein 4	SPAG9		no
	1.1084	2.53995	P61009	Signal peptidase complex subunit 3	SPCS3		no
	0.528669	0.147742	Q13813	Spectrin alpha chain, non-erythrocytic 1	SPTAN1	Cell-cell junction	no
	0.489583	0.0784254	Q01082;P11277	Spectrin beta chain, non-erythrocytic 1	SPTBN1		no
	0.371044	0.105643	O15269	Serine palmitoyltransferase 1	SPTLC1		no
	1.18332	0.309233	Q13501	Sequestosome-1	SQSTM1		no
+	2.3673	0.512871	Q9UHB9	Signal recognition particle subunit SRP68	SRP68		no
	1.65496	0.444971	P08240	Signal recognition particle receptor subunit alpha	SRPR		no
	1.84523	0.305633	Q9Y5M8	Signal recognition particle receptor subunit beta	SRPRB		no
	0.077598	0.0504127	Q9UQ35	Serine/arginine repetitive matrix protein 2	SRRM2		no
	0.492246	0.165661	P51571	Translocon-associated protein subunit delta	SSR4		no
	0.820794	0.600548	Q08945	FACT complex subunit SSRP1	SSRP1		no
+	2.3018	0.657611	P50502;Q8NFI4;Q8IZP2	Hsc70-interacting protein;Putative protein FAM10A5;Putative protein FAM10A4	ST13;ST13P5;ST13P4		no
	1.4321	0.464499	Q92783	Signal transducing adapter molecule 1	STAM		no
	1.3664	0.478874	O75886	Signal transducing adapter molecule 2	STAM2		no
	0.556582	0.107519	P42224	Signal transducer and activator of transcription 1-alpha/beta	STAT1		no
+	3.13746	1.16812	Q9NUL3	Double-stranded RNA-binding protein Staufen homolog 2	STAU2		no
+	2.07414	0.818676	P31948	Stress-induced-phosphoprotein 1	STIP1		no
	1.47779	0.308115	P46977	Dolichyl-diphosphooligosaccharide--protein glycosyltransferase subunit STT3A	STT3A		no
+	2.18697	1.43603	O15400	Syntaxin-7	STX7		no
	0.0957587	0.0315046	Q5T5C0	Syntaxin-binding protein 5	STXBP5		no
	1.36365	0.30915	Q9Y2Z0	Suppressor of G2 allele of SKP1 homolog	SUGT1		no
	1.33918	0.828897	Q9Y5B9	FACT complex subunit SPT16	SUPT16H		no
	0.146778	0.0978417	O15260	Surfeit locus protein 4	SURF4		no
+	3.62952	1.08933	O60506	Heterogeneous nuclear ribonucleoprotein Q	SYNCRIP		yes
	0.257287	0.0732927	Q15750	TGF-beta-activated kinase 1 and MAP3K7-binding protein 1	TAB1		no
	0.125766	0.0640178	O75410	Transforming acidic coiled-coil-containing protein 1	TACC1		no
	0.212845	0.0658908	Q96BW9	Phosphatidate cytidylyltransferase, mitochondrial	TAMM41		no
	0.789856	0.162552	Q13148	TAR DNA-binding protein 43	TARDBP		no
+	2.58009	0.564586	P26639;A2RTX5	Threonine--tRNA ligase, cytoplasmic	TARS		no
+	2.18044	2.00471	Q969Z0	Protein TBRG4	TBRG4		no
	0.983653	0.140016	P17987	T-complex protein 1 subunit alpha	TCP1		yes
	0.4175	0.215496	Q9H7E2	Tudor domain-containing protein 3	TDRD3		no
	0.939516	0.228197	Q9NZ01	Very-long-chain enoyl-CoA reductase	TECR		no
	1.43672	0.5826	Q92734	Protein TFG	TFG		no
+	2.72559	0.330399	P02786	Transferrin receptor protein 1;Transferrin receptor protein 1, serum form	TFRC		no
+	2.40091	0.919133	P31483	Nucleolysin TIA-1 isoform p40	TIA1		no
	0.391872	0.180662	Q3ZCQ8	Mitochondrial import inner membrane translocase subunit TIM50	TIMM50		yes
	1.45554	0.431266	P29401	Transketolase	TKT		no
	0.410747	0.0897284	Q9Y490;Q9Y4G6	Talin-1	TLN1	Cell-cell junction	no
	2.12124	0.249494	Q9HD45	Transmembrane 9 superfamily member 3	TM9SF3		no
	1.65145	0.222456	P57088	Transmembrane protein 33	TMEM33		no
	1.6321	0.309335	Q92973	Transportin-1	TNPO1		no
	0.76032	0.613696	Q8NDV7;Q9HCJ0	Trinucleotide repeat-containing gene 6A protein	TNRC6A		no
	0.436925	0.144828	O96008	Mitochondrial import receptor subunit TOM40 homolog	TOMM40		yes
	1.66166	0.547177	P11388	DNA topoisomerase 2-alpha	TOP2A		no
+	1.88522	0.496891	Q5JTV8	Torsin-1A-interacting protein 1	TOR1AIP1		no
+	2.21047	0.480285	P29144	Tripeptidyl-peptidase 2	TPP2		no
	0.035793	0.0147209	Q9Y4K3	TNF receptor-associated factor 6	TRAF6		no
	1.8424	0.317473	Q12931	Heat shock protein 75 kDa, mitochondrial	TRAP1		yes
	1.30085	0.232564	Q13263	Transcription intermediary factor 1-beta	TRIM28		yes
	1.01036	0.39552	Q7L0Y3	Mitochondrial ribonuclease P protein 1	TRMT10C		no
	0.173352	0.1554	Q7Z4G4	tRNA (guanine(10)-N2)-methyltransferase homolog	TRMT11		no
+	2.08906	0.962339	P43897	Elongation factor Ts, mitochondrial	TSFM		no
	0.680383	0.136342	Q14166	Tubulin--tyrosine ligase-like protein 12	TTLL12		no
	0.913018	0.489124	Q71U36;P0DPH8;P0DPH7;Q6PEY2;A6NHL2	Tubulin alpha-1A chain;Tubulin alpha-3E chain	TUBA1A;TUBA3E		yes
+	2.32046	0.48351	P68363;Q9H853	Tubulin alpha-1B chain	TUBA1B		yes
+	2.04569	0.567229	P68366	Tubulin alpha-4A chain	TUBA4A		yes
+	3.81743	0.632567	P07437;A6NNZ2;Q9H4B7	Tubulin beta chain	TUBB		yes
	1.77909	0.278123	Q13885;Q9BVA1	Tubulin beta-2A chain;Tubulin beta-2B chain	TUBB2A;TUBB2B		yes
	1.13535	0.331047	Q13509	Tubulin beta-3 chain	TUBB3		yes
+	3.49541	0.435851	P68371	Tubulin beta-4B chain	TUBB4B		yes
	1.39639	0.376339	Q9BUF5	Tubulin beta-6 chain	TUBB6		yes
	0.291379	0.0930667	Q9BSJ2	Gamma-tubulin complex component 2	TUBGCP2		no
	0.125959	0.0446339	Q96CW5	Gamma-tubulin complex component 3	TUBGCP3		no
+	1.49635	1.22038	P49411	Elongation factor Tu, mitochondrial	TUFM		yes
	0.359153	0.159453	Q12792	Twinfilin-1	TWF1	Cell-cell junction	no
	0.190193	0.0475473	P62987;P62979;P0CG47;P0CG48	Ubiquitin-60S ribosomal protein L40;Ubiquitin;60S ribosomal protein L40;Ubiquitin-40S ribosomal protein S27a;Ubiquitin;40S ribosomal protein S27a;Polyubiquitin-B;Ubiquitin;Polyubiquitin-C;Ubiquitin	UBA52;RPS27A;UBB;UBC		no
+	3.18475	1.06378	Q14157	Ubiquitin-associated protein 2-like	UBAP2L		no
	0.0762068	0.0609298	P61081	NEDD8-conjugating enzyme Ubc12	UBE2M		yes
	1.1281	0.569864	Q5T4S7	E3 ubiquitin-protein ligase UBR4	UBR4		no
+	1.98065	0.707562	O94874	E3 UFM1-protein ligase 1	UFL1		no
+	1.76622	1.04139	Q16851	UTP--glucose-1-phosphate uridylyltransferase	UGP2		no
	1.83654	0.355884	P11172	Uridine 5-monophosphate synthase;Orotate phosphoribosyltransferase;Orotidine 5-phosphate decarboxylase	UMPS		no
	0.340773	0.0811234	Q9H3U1	Protein unc-45 homolog A	UNC45A		no
+	4.08422	1.16065	Q92900	Regulator of nonsense transcripts 1	UPF1		no
+	1.69131	0.551265	P31930	Cytochrome b-c1 complex subunit 1, mitochondrial	UQCRC1		no
	1.5955	0.290397	P22695	Cytochrome b-c1 complex subunit 2, mitochondrial	UQCRC2		yes
	0.0524635	0.0367379	Q96IX5	Up-regulated during skeletal muscle growth protein 5	USMG5		yes
+	5.20869	1.46819	O60763	General vesicular transport factor p115	USO1		no
	1.68219	0.387125	Q14694	Ubiquitin carboxyl-terminal hydrolase 10	USP10		no
	0.541859	0.186725	P54578	Ubiquitin carboxyl-terminal hydrolase 14	USP14		no
	0.742288	0.179982	Q9UPU5	Ubiquitin carboxyl-terminal hydrolase 24	USP24		no
	0.17782	0.119187	Q53GS9	U4/U6.U5 tri-snRNP-associated protein 2	USP39		no
	1.32929	0.266302	P45974	Ubiquitin carboxyl-terminal hydrolase 5	USP5		no
	0.270918	0.142723	Q93009	Ubiquitin carboxyl-terminal hydrolase 7	USP7		no
	1.67911	0.468292	Q93008;O00507	Probable ubiquitin carboxyl-terminal hydrolase FAF-X	USP9X		no
	1.61231	0.367684	P26640	Valine--tRNA ligase	VARS		no
	0.241116	0.357343	P50552	Vasodilator-stimulated phosphoprotein	VASP	Cell-cell junction	no
	0.967462	0.144257	P18206	Vinculin	VCL	Cell-cell junction	no
+	3.09385	0.857258	P55072	Transitional endoplasmic reticulum ATPase	VCP		no
	1.50229	0.199405	P45880	Voltage-dependent anion-selective channel protein 2	VDAC2		yes
	0.744137	0.182716	Q9Y277	Voltage-dependent anion-selective channel protein 3	VDAC3		yes
+	1.82799	1.12539	P08670;CON__Q61726;Q16352;P07197	Vimentin	VIM		yes
+	3.21681	0.523255	Q96QK1	Vacuolar protein sorting-associated protein 35	VPS35		no
+	2.45804	2.19813	Q9UEU0	Vesicle transport through interaction with t-SNAREs homolog 1B	VTI1B		no
	1.4788	0.40966	Q9UNX4	WD repeat-containing protein 3	WDR3		no
+	2.34642	2.74858	Q562E7	WD repeat-containing protein 81	WDR81		no
+	4.77459	1.73231	A4D1P6	WD repeat-containing protein 91	WDR91		no
	1.23095	0.405512	Q9H4A3;Q96J92;Q9Y3S1	Serine/threonine-protein kinase WNK1	WNK1		no
	0.667866	0.249275	Q9UIA9	Exportin-7	XPO7		no
	0.0359848	0.0151396	O43592	Exportin-T	XPOT		no
	0.952113	0.207078	P13010	X-ray repair cross-complementing protein 5	XRCC5		yes
	1.24139	0.349029	P12956	X-ray repair cross-complementing protein 6	XRCC6		yes
	1.63595	0.294578	P54577	Tyrosine--tRNA ligase, cytoplasmic;Tyrosine--tRNA ligase, cytoplasmic, N-terminally processed	YARS		no
+	3.4759	1.46312	P67809;Q9Y2T7	Nuclease-sensitive element-binding protein 1	YBX1		yes
+	2.55587	1.50361	P16989	Y-box-binding protein 3	YBX3	Cell-cell junction	yes
+	1.87897	0.579018	O95070	Protein YIF1A	YIF1A		no
	1.1448	0.376566	Q969M3	Protein YIPF5	YIPF5		no
	1.5513	0.500426	Q9Y5A9	YTH domain-containing family protein 2	YTHDF2		no
+	1.744	0.716744	Q7Z739	YTH domain-containing family protein 3	YTHDF3		no
	0.872711	0.178818	Q8WU90	Zinc finger CCCH domain-containing protein 15	ZC3H15		no
	1.60598	0.374213	O43264	Centromere/kinetochore protein zw10 homolog	ZW10		no

## Sheet: Sheet3
Significant	-Log(P-value)	Difference	Protein IDs	Protein names	Gene names	CRAPOME
	0.072465	-0.0216346	Q9NRG9	Aladin	AAAS	no
	1.35312	-0.25156	Q2M2I8	AP2-associated protein kinase 1	AAK1	no
	1.52719	-0.493567	P49588	Alanine--tRNA ligase, cytoplasmic	AARS	no
	1.15566	-0.585639	Q9BTE6	Alanyl-tRNA editing protein Aarsd1	AARSD1	no
	0.982844	-0.83416	P33527;O15438	Multidrug resistance-associated protein 1	ABCC1	no
+	2.94898	-0.388225	Q8NE71	ATP-binding cassette sub-family F member 1	ABCF1	yes
	1.20305	-0.232618	Q9NUQ8	ATP-binding cassette sub-family F member 3	ABCF3	no
+	2.50312	-0.702718	Q8IZP0	Abl interactor 1	ABI1	no
	0.724208	-0.1999	O00154	Cytosolic acyl coenzyme A thioester hydrolase	ACOT7	yes
	0.944612	-0.866407	P24666	Low molecular weight phosphotyrosine protein phosphatase	ACP1	yes
+	3.4694	-1.04865	P12814;P35609;Q08043	Alpha-actinin-1	ACTN1	no
+	2.65848	-1.06734	O43707	Alpha-actinin-4	ACTN4	no
	0.193742	-0.157455	P61160	Actin-related protein 2	ACTR2	yes
	0.548932	-0.959678	P61158;Q9P1U1;Q9C0K3	Actin-related protein 3	ACTR3	no
+	2.93934	-0.970267	P55265	Double-stranded RNA-specific adenosine deaminase	ADAR	no
	0.898476	-0.408348	O60503	Adenylate cyclase type 9	ADCY9	no
	1.11714	-0.835781	P35611;P35612	Alpha-adducin	ADD1	no
	0.427667	-0.777266	Q96SZ5	2-aminoethanethiol dioxygenase	ADO	no
	0.222208	-0.100387	Q16186	Proteasomal ubiquitin receptor ADRM1	ADRM1	no
	0.294907	-0.197593	P30566	Adenylosuccinate lyase	ADSL	no
+	1.70117	-0.896736	P30520	Adenylosuccinate synthetase isozyme 2	ADSS	no
+	2.87483	-0.823082	Q8N556	Actin filament-associated protein 1	AFAP1	no
+	1.47264	-2.11434	Q96P47	Arf-GAP with GTPase, ANK repeat and PH domain-containing protein 3	AGAP3	no
	0.224335	-0.122928	O43865	Putative adenosylhomocysteinase 2	AHCYL1	no
	1.28389	-0.475524	Q09666	Neuroblast differentiation-associated protein AHNAK	AHNAK	no
	0.00622122	-0.00278044	O95433	Activator of 90 kDa heat shock protein ATPase homolog 1	AHSA1	no
+	1.6162	-1.50849	O00170	AH receptor-interacting protein	AIP	no
+	2.01081	-0.689991	Q92667	A-kinase anchor protein 1, mitochondrial	AKAP1	no
	1.74781	-0.402915	Q02952	A-kinase anchor protein 12	AKAP12	no
	1.47292	-0.482421	Q12802	A-kinase anchor protein 13	AKAP13	no
+	3.02452	-1.09577	Q9Y2D5	A-kinase anchor protein 2	AKAP2	no
+	2.27027	-1.28136	O43823	A-kinase anchor protein 8	AKAP8	no
+	2.44037	-0.604761	Q9ULX6	A-kinase anchor protein 8-like	AKAP8L	no
	1.03652	-0.727417	P31751	RAC-beta serine/threonine-protein kinase	AKT2	no
	1.3083	-0.750915	P09923;P10696;P05187	Intestinal-type alkaline phosphatase	ALPI	no
	1.20065	-0.850677	Q5JTC6	APC membrane recruitment protein 1	AMER1	no
+	1.72708	-1.49855	Q9Y4X0;Q6DCA0	AMME syndrome candidate gene 1 protein	AMMECR1	no
	0.509859	-0.661024	Q9H1A4	Anaphase-promoting complex subunit 1	ANAPC1	no
+	2.47713	-1.00685	Q8IWZ3	Ankyrin repeat and KH domain-containing protein 1	ANKHD1	no
	1.45514	-0.421814	Q86XL3	Ankyrin repeat and LEM domain-containing protein 2	ANKLE2	no
+	3.24227	-0.513175	O75179	Ankyrin repeat domain-containing protein 17	ANKRD17	no
+	3.98982	-1.40869	Q9NQW6	Actin-binding protein anillin	ANLN	no
	1.04487	-1.4996	P15144	Aminopeptidase N	ANPEP	no
	0.0511806	-0.0393114	P04083	Annexin A1	ANXA1	no
+	1.45194	-0.669308	P50995	Annexin A11	ANXA11	no
+	2.10794	-0.539155	P07355;A6NMY6	Annexin A2;Putative annexin A2-like protein	ANXA2;ANXA2P2	yes
+	1.77462	-0.730966	P20073	Annexin A7	ANXA7	no
	0.076795	-0.0233331	P63010	AP-2 complex subunit beta	AP2B1	no
	0.586643	-0.286535	Q96CW1	AP-2 complex subunit mu	AP2M1	no
	1.02532	-0.302441	P25054	Adenomatous polyposis coli protein	APC	no
+	1.8835	-2.8807	Q96GX9	Methylthioribulose-1-phosphate dehydratase	APIP	no
+	1.30222	-1.33434	Q9UKG1	DCC-interacting protein 13-alpha	APPL1	no
+	1.98355	-0.599903	Q96P48	Arf-GAP with Rho-GAP domain, ANK repeat and PH domain-containing protein 1	ARAP1	no
	1.45969	-0.280315	P18085	ADP-ribosylation factor 4	ARF4	no
	0.272931	-0.146827	P62330	ADP-ribosylation factor 6	ARF6	no
	0.394954	-0.171134	Q8N6T3	ADP-ribosylation factor GTPase-activating protein 1	ARFGAP1	no
+	3.05446	-1.39161	Q6P4F7	Rho GTPase-activating protein 11A	ARHGAP11A	no
+	1.96438	-0.838786	Q5T5U3	Rho GTPase-activating protein 21	ARHGAP21	no
+	3.12079	-1.94691	P52565	Rho GDP-dissociation inhibitor 1	ARHGDIA	no
	1.17407	-1.16124	Q14155	Rho guanine nucleotide exchange factor 7	ARHGEF7	no
	0.036913	-0.0109081	P36404	ADP-ribosylation factor-like protein 2	ARL2	no
	0.466563	-0.263583	P59998	Actin-related protein 2/3 complex subunit 4	ARPC4	no
	1.05079	-0.386954	Q8N3C0	Activating signal cointegrator 1 complex subunit 3	ASCC3	no
	0.350208	-0.164925	P08243	Asparagine synthetase [glutamine-hydrolyzing]	ASNS	no
	0.637541	-0.405035	Q8IZT6	Abnormal spindle-like microcephaly-associated protein	ASPM	no
	0.186382	-0.0548401	P00966	Argininosuccinate synthase	ASS1	no
+	2.8305	-0.83772	Q9NT62	Ubiquitin-like-conjugating enzyme ATG3	ATG3	no
+	1.51031	-0.658775	O95352	Ubiquitin-like modifier-activating enzyme ATG7	ATG7	no
+	1.72194	-0.553257	P98196;Q9Y2G3	Probable phospholipid-transporting ATPase IH	ATP11A	no
	0.562723	-0.0931554	Q9HD20	Manganese-transporting ATPase 13A1	ATP13A1	no
+	2.83972	-0.477521	P05023;P13637;P50993;Q13733;P20648;P54707	Sodium/potassium-transporting ATPase subunit alpha-1	ATP1A1	no
	1.07554	-0.369532	P05026	Sodium/potassium-transporting ATPase subunit beta-1	ATP1B1	no
	0.972037	-0.406435	P54709	Sodium/potassium-transporting ATPase subunit beta-3	ATP1B3	no
+	2.05135	-0.497519	P20020;Q16720;Q01814	Plasma membrane calcium-transporting ATPase 1	ATP2B1	no
+	2.83433	-0.658926	Q9UBB4	Ataxin-10	ATXN10	no
	1.47672	-0.351731	Q99700	Ataxin-2	ATXN2	no
	0.256825	-0.0658064	Q8WWM7	Ataxin-2-like protein	ATXN2L	no
+	3.16729	-1.13489	O14965	Aurora kinase A	AURKA	no
	0.96934	-0.495057	Q96GD4	Aurora kinase B	AURKB	no
+	2.94017	-1.76756	P30530	Tyrosine-protein kinase receptor UFO	AXL	no
+	1.6075	-0.944304	O95817	BAG family molecular chaperone regulator 3	BAG3	no
	0.166959	-0.102144	Q9UL15	BAG family molecular chaperone regulator 5	BAG5	no
+	3.22072	-1.14247	Q9UQB8	Brain-specific angiogenesis inhibitor 1-associated protein 2	BAIAP2	no
+	2.78162	-1.27354	Q9UHR4	Brain-specific angiogenesis inhibitor 1-associated protein 2-like protein 1	BAIAP2L1	no
	1.09851	-0.493374	P80723	Brain acid soluble protein 1	BASP1	no
	0.107005	-0.074512	Q9NRL2	Bromodomain adjacent to zinc finger domain protein 1A	BAZ1A	no
	0.0627735	-0.0453987	Q9UIG0	Tyrosine-protein kinase BAZ1B	BAZ1B	no
+	1.78504	-1.2254	Q8WY36	HMG box transcription factor BBX	BBX	no
	0.173669	-0.0952015	Q9P287	BRCA2 and CDKN1A-interacting protein	BCCIP	no
+	1.76185	-0.6201	Q9NYF8	Bcl-2-associated transcription factor 1	BCLAF1	no
+	1.91232	-1.21175	P11274;Q12979	Breakpoint cluster region protein	BCR	no
+	1.90396	-1.50924	Q13873	Bone morphogenetic protein receptor type-2	BMPR2	no
+	2.12372	-1.24915	Q14692	Ribosome biogenesis protein BMS1 homolog	BMS1	no
+	1.30301	-1.75885	Q8NFC6;Q96IK1	Biorientation of chromosomes in cell division protein 1-like 1	BOD1L1	no
+	1.53617	-0.608402	Q12830	Nucleosome-remodeling factor subunit BPTF	BPTF	no
	0.0404461	-0.0175886	Q10589	Bone marrow stromal antigen 2	BST2	no
	0.874261	-1.10802	O43683	Mitotic checkpoint serine/threonine-protein kinase BUB1	BUB1	no
+	2.29789	-1.09086	O60566	Mitotic checkpoint serine/threonine-protein kinase BUB1 beta	BUB1B	no
+	2.1631	-0.531371	O43684	Mitotic checkpoint protein BUB3	BUB3	yes
+	5.93732	-7.86287	Q96GS4	Uncharacterized protein C17orf59	C17orf59	no
+	1.61892	-1.44241	Q86YS7	C2 domain-containing protein 5	C2CD5	no
+	1.74361	-1.29366	A6NDU8	UPF0600 protein C5orf51	C5orf51	no
+	2.71351	-0.942232	Q05682;REV__O75334;REV__Q13136	Caldesmon	CALD1	no
	1.36069	-0.40675	Q13557	Calcium/calmodulin-dependent protein kinase type II subunit delta	CAMK2D	no
	0.0692541	-0.0450473	P17655	Calpain-2 catalytic subunit	CAPN2	no
+	3.17833	-0.603754	P52907	F-actin-capping protein subunit alpha-1	CAPZA1	no
	0.337407	-0.133806	P47755	F-actin-capping protein subunit alpha-2	CAPZA2	no
+	2.71685	-0.673556	P47756	F-actin-capping protein subunit beta	CAPZB	no
+	3.08659	-1.20421	Q9BWT7	Caspase recruitment domain-containing protein 10	CARD10	no
+	2.16446	-0.488232	Q86X55	Histone-arginine methyltransferase CARM1	CARM1	no
	0.928763	-0.550731	P49589	Cysteine--tRNA ligase, cytoplasmic	CARS	no
	0.824014	-0.912869	Q8NG31	Protein CASC5	CASC5	no
+	2.56794	-0.711771	O14936	Peripheral plasma membrane protein CASK	CASK	no
+	1.6914	-1.16036	P20810	Calpastatin	CAST	no
+	1.50607	-1.47756	P04040	Catalase	CAT	no
+	1.57381	-1.25315	P22681	E3 ubiquitin-protein ligase CBL	CBL	no
+	1.96364	-0.875512	P35520	Cystathionine beta-synthase	CBS	no
+	1.8269	-0.72318	Q13185;P83916	Chromobox protein homolog 3	CBX3	no
	1.2187	-0.416544	P45973	Chromobox protein homolog 5	CBX5	no
	0.754838	-0.263183	Q9HC52	Chromobox protein homolog 8	CBX8	no
	0.0410964	-0.0146027	Q8N163	Cell cycle and apoptosis regulator protein 2	CCAR2	no
+	1.29038	-1.92715	Q8IVM0	Coiled-coil domain-containing protein 50	CCDC50	no
+	2.02693	-1.14971	Q16204	Coiled-coil domain-containing protein 6	CCDC6	no
	0.683535	-0.149414	P78371	T-complex protein 1 subunit beta	CCT2	yes
+	1.75417	-0.867324	P48509	CD151 antigen	CD151	no
	0.830301	-0.449479	Q9Y5K6	CD2-associated protein	CD2AP	no
+	3.11102	-2.14589	P60033	CD81 antigen	CD81	no
	0.153752	-0.151103	P48960	CD97 antigen;CD97 antigen subunit alpha;CD97 antigen subunit beta	CD97	no
	0.495554	-0.31282	O75794	Cell division cycle protein 123 homolog	CDC123	no
	0.918694	-1.09321	Q12834	Cell division cycle protein 20 homolog	CDC20	no
+	1.23044	-1.18901	P30260	Cell division cycle protein 27 homolog	CDC27	no
	0.671261	-0.273926	P60953	Cell division control protein 42 homolog	CDC42	no
+	1.38913	-1.24818	Q5VT25	Serine/threonine-protein kinase MRCK alpha	CDC42BPA	no
+	1.24654	-1.41732	Q00587	Cdc42 effector protein 1	CDC42EP1	no
+	2.12946	-0.831352	Q99741	Cell division control protein 6 homolog	CDC6	no
	1.34296	-0.699898	Q6P1J9	Parafibromin	CDC73	no
+	2.14244	-1.70024	Q69YH5	Cell division cycle-associated protein 2	CDCA2	no
	0.744795	-0.786385	Q53HL2	Borealin	CDCA8	no
+	2.5258	-1.84116	P19022;P55283	Cadherin-2	CDH2	no
	1.01391	-0.904819	Q9UQ88;P21127	Cyclin-dependent kinase 11A;Cyclin-dependent kinase 11B	CDK11A;CDK11B	no
+	2.32751	-1.18419	Q00535	Cyclin-dependent-like kinase 5	CDK5	no
	1.15702	-0.428569	Q00534	Cyclin-dependent kinase 6	CDK6	no
	0.506083	-0.091692	P50750;Q96Q40;O94921;Q07002;Q00536;Q9NYV4;Q14004	Cyclin-dependent kinase 9	CDK9	no
	1.51201	-0.495804	Q5VV42	Threonylcarbamoyladenosine tRNA methylthiotransferase	CDKAL1	no
	1.26986	-0.405821	Q9NXV6	CDKN2A-interacting protein	CDKN2AIP	no
	1.19911	-1.02627	P49454	Centromere protein F	CENPF	no
+	1.76602	-0.910477	Q5SW79;Q96L14	Centrosomal protein of 170 kDa	CEP170	no
+	6.64636	-2.91893	Q9C0F1	Centrosomal protein of 44 kDa	CEP44	no
+	2.11	-1.16821	Q53EZ4	Centrosomal protein of 55 kDa	CEP55	no
	0.561685	-0.130029	Q6P2H3	Centrosomal protein of 85 kDa	CEP85	no
+	2.18639	-0.607342	Q8IW35	Centrosomal protein of 97 kDa	CEP97	no
	0.258177	-0.231867	Q9Y6K0	Choline/ethanolaminephosphotransferase 1	CEPT1	no
	0.910471	-0.394376	P23528;Q9Y281	Cofilin-1	CFL1	no
	1.29169	-0.27535	Q14839	Chromodomain-helicase-DNA-binding protein 4	CHD4	no
	1.38981	-0.411174	Q9UHD1	Cysteine and histidine-rich domain-containing protein 1	CHORDC1	no
	1.03319	-0.564313	O15111	Inhibitor of nuclear factor kappa-B kinase subunit alpha	CHUK	no
+	1.98419	-1.19705	Q6FI81	Anamorsin	CIAPIN1	no
	1.16991	-0.637778	Q9NZ45	CDGSH iron-sulfur domain-containing protein 1	CISD1	no
	1.31237	-0.786943	Q8WWK9	Cytoskeleton-associated protein 2	CKAP2	no
+	2.28126	-0.568535	Q14008	Cytoskeleton-associated protein 5	CKAP5	no
	1.57705	-0.464855	Q7Z460	CLIP-associating protein 1	CLASP1	no
	0.103599	-0.0575047	O75122	CLIP-associating protein 2	CLASP2	no
+	2.04324	-1.16619	Q99439	Calponin-2	CNN2	no
+	2.20608	-1.26426	Q15417	Calponin-3	CNN3	no
	0.610213	-0.135498	P09543	2,3-cyclic-nucleotide 3-phosphodiesterase	CNP	no
	0.647631	-0.313917	Q13057	Bifunctional coenzyme A synthase;Phosphopantetheine adenylyltransferase;Dephospho-CoA kinase	COASY	no
+	2.78667	-1.1413	O75128	Protein cordon-bleu	COBL	no
	0.518305	-0.135861	P02452;P02458	Collagen alpha-1(I) chain	COL1A1	no
+	1.82406	-1.04328	P12109	Collagen alpha-1(VI) chain	COL6A1	no
	0.155121	-0.050066	P61201	COP9 signalosome complex subunit 2	COPS2	no
	1.19644	-0.571831	Q9BR76;A9Z1Z3	Coronin-1B	CORO1B	no
+	2.28545	-0.596496	Q9ULV4	Coronin-1C	CORO1C	no
	0.448459	-0.24944	Q99829	Copine-1	CPNE1	no
	0.517078	-0.237576	O75131;Q96FN4;Q96A23;O95741;Q9UBL6	Copine-3	CPNE3	no
+	1.59566	-0.698472	Q86YQ8;Q9HCH3;Q8IYJ1	Copine-8	CPNE8	no
+	1.3968	-1.17321	P46109	Crk-like protein	CRKL	no
	0.848673	-0.319649	O75534	Cold shock domain-containing protein E1	CSDE1	no
+	1.35709	-1.43675	Q9Y6M4;P78368;Q9HCP0	Casein kinase I isoform gamma-3;Casein kinase I isoform gamma-2;Casein kinase I isoform gamma-1	CSNK1G3;CSNK1G2;CSNK1G1	no
	1.43506	-0.618647	P19784	Casein kinase II subunit alpha	CSNK2A2	no
	1.49138	-0.578689	Q8NEV1;P68400	Casein kinase II subunit alpha 3;Casein kinase II subunit alpha	CSNK2A3;CSNK2A1	no
+	1.3443	-1.56603	P67870	Casein kinase II subunit beta	CSNK2B	no
+	1.90045	-0.942698	P21291	Cysteine and glycine-rich protein 1	CSRP1	no
	1.03186	-0.647309	Q16527	Cysteine and glycine-rich protein 2	CSRP2	no
	0.0963806	-0.182057	P56545;Q13363	C-terminal-binding protein 2;C-terminal-binding protein 1	CTBP2;CTBP1	no
+	3.11915	-0.822967	P35221;Q9UI47	Catenin alpha-1	CTNNA1	no
	1.13971	-1.30892	P26232	Catenin alpha-2	CTNNA2	no
	0.962554	-0.603113	Q9UBT7	Alpha-catulin	CTNNAL1	no
+	3.3683	-0.917954	P35222	Catenin beta-1	CTNNB1	no
+	4.89502	-1.05908	O60716	Catenin delta-1	CTNND1	no
+	2.19239	-0.998531	Q14247	Src substrate cortactin	CTTN	no
	0.867977	-1.36932	Q9P2B4	CTTNBP2 N-terminal-like protein	CTTNBP2NL	no
	1.14713	-0.654444	Q2VPK5	Cytoplasmic tRNA 2-thiolation protein 2	CTU2	no
+	2.03721	-1.18337	P78310	Coxsackievirus and adenovirus receptor	CXADR	no
+	1.9626	-0.577503	Q7L576	Cytoplasmic FMR1-interacting protein 1	CYFIP1	no
+	3.94388	-0.969809	P98082	Disabled homolog 2	DAB2	no
+	3.99205	-1.33245	Q14118	Dystroglycan;Alpha-dystroglycan;Beta-dystroglycan	DAG1	no
+	2.59283	-0.579391	Q16643	Drebrin	DBN1	no
	1.19801	-0.702756	Q9UJU6	Drebrin-like protein	DBNL	no
+	3.76838	-1.02727	Q8N8Z6	Discoidin, CUB and LCCL domain-containing protein 1	DCBLD1	no
	1.19781	-0.613271	Q16531	DNA damage-binding protein 1	DDB1	no
	0.245541	-0.126425	Q9NUU7;Q9UMR2	ATP-dependent RNA helicase DDX19A;ATP-dependent RNA helicase DDX19B	DDX19A;DDX19B	no
	0.320006	-0.252826	Q9UHI6	Probable ATP-dependent RNA helicase DDX20	DDX20	no
	0.99988	-0.259527	Q9GZR7	ATP-dependent RNA helicase DDX24	DDX24	no
	0.958717	-0.28976	Q9Y2R4	Probable ATP-dependent RNA helicase DDX52	DDX52	no
+	1.79224	-0.840839	P35659	Protein DEK	DEK	no
+	1.60993	-1.77784	Q96QD5	DEP domain-containing protein 7	DEPDC7	no
+	1.99485	-0.451591	O43143;O60231	Pre-mRNA-splicing factor ATP-dependent RNA helicase DHX15	DHX15	no
	0.333827	-0.177339	Q9H6R0	Putative ATP-dependent RNA helicase DHX33	DHX33	no
+	2.10483	-0.447402	Q9H2U1	ATP-dependent RNA helicase DHX36	DHX36	no
	0.648269	-0.576405	Q8IX18	Probable ATP-dependent RNA helicase DHX40	DHX40	no
+	1.74201	-0.551132	O60610	Protein diaphanous homolog 1	DIAPH1	no
+	3.02141	-0.878488	Q9NSV4	Protein diaphanous homolog 3	DIAPH3	no
	0.80126	-0.815598	Q9UPY3	Endoribonuclease Dicer	DICER1	no
+	1.87909	-0.973568	Q9BTC0	Death-inducer obliterator 1	DIDO1	no
+	3.42657	-1.10215	Q9P265	Disco-interacting protein 2 homolog B	DIP2B	no
+	2.82838	-0.76059	Q12959;Q92796	Disks large homolog 1	DLG1	no
	1.55416	-0.395012	Q8TDM6	Disks large homolog 5	DLG5	no
+	1.94768	-1.81592	Q15398	Disks large-associated protein 5	DLGAP5	no
+	2.19595	-1.23186	P11532	Dystrophin	DMD	no
	0.244052	-0.128704	P31689	DnaJ homolog subfamily A member 1	DNAJA1	yes
	0.273038	-0.0654755	Q9UDY4	DnaJ homolog subfamily B member 4	DNAJB4	no
	0.232669	-0.41386	Q99543	DnaJ homolog subfamily C member 2;DnaJ homolog subfamily C member 2, N-terminally processed	DNAJC2	no
+	1.75858	-0.701434	Q99615	DnaJ homolog subfamily C member 7	DNAJC7	no
+	1.36116	-0.985824	Q8WXX5	DnaJ homolog subfamily C member 9	DNAJC9	no
+	2.32937	-0.648138	P26358	DNA (cytosine-5)-methyltransferase 1	DNMT1	no
+	1.55653	-1.27411	Q96N67;Q96HP0	Dedicator of cytokinesis protein 7	DOCK7	no
	0.682005	-0.984744	Q16555;Q14194;Q14195	Dihydropyrimidinase-related protein 2	DPYSL2	no
	0.0376425	-0.0185323	P55039	Developmentally-regulated GTP-binding protein 2	DRG2	no
+	3.72737	-1.08871	Q14126	Desmoglein-2	DSG2	no
	1.38103	-0.324824	P15924	Desmoplakin	DSP	no
+	1.12805	-1.522	Q9NZJ0	Denticleless protein homolog	DTL	no
	1.2913	-0.518057	Q9UNI6	Dual specificity protein phosphatase 12	DUSP12	no
+	1.91522	-1.42202	P33316	Deoxyuridine 5-triphosphate nucleotidohydrolase, mitochondrial	DUT	no
	0.0740661	-0.136504	Q9Y6G9	Cytoplasmic dynein 1 light intermediate chain 1	DYNC1LI1	no
+	1.87291	-3.44028	P63167;Q96FJ2	Dynein light chain 1, cytoplasmic;Dynein light chain 2, cytoplasmic	DYNLL1;DYNLL2	no
	0.0127937	-0.0142813	Q5VYK3	Proteasome-associated protein ECM29 homolog	ECM29	no
	0.716698	-1.50751	Q96F86	Enhancer of mRNA-decapping protein 3	EDC3	no
	0.750693	-0.233401	Q6P2E9	Enhancer of mRNA-decapping protein 4	EDC4	no
	0.332806	-0.0773969	Q5VTE0;P68104	Putative elongation factor 1-alpha-like 3;Elongation factor 1-alpha 1	EEF1A1P5;EEF1A1	yes
	0.437572	-0.125457	P26641	Elongation factor 1-gamma	EEF1G	no
	1.64696	-0.479661	P13639	Elongation factor 2	EEF2	yes
+	1.3037	-1.4402	Q96C19	EF-hand domain-containing protein D2	EFHD2	no
+	3.06934	-1.27481	P98172	Ephrin-B1	EFNB1	no
	1.19609	-0.45974	Q14156	Protein EFR3 homolog A	EFR3A	no
+	4.22961	-0.980084	P00533	Epidermal growth factor receptor	EGFR	no
	0.472819	-0.255395	Q8NDI1	EH domain-binding protein 1	EHBP1	no
	1.27741	-0.349566	Q9H4M9	EH domain-containing protein 1	EHD1	no
	1.3305	-0.483316	Q9NZN4	EH domain-containing protein 2	EHD2	no
	0.717581	-0.439206	Q9H223	EH domain-containing protein 4	EHD4	no
	0.0198683	-0.0107551	Q9UI10	Translation initiation factor eIF-2B subunit delta	EIF2B4	no
	0.366736	-0.127308	O00303	Eukaryotic translation initiation factor 3 subunit F	EIF3F	no
	0.192427	-0.0827436	P23588	Eukaryotic translation initiation factor 4B	EIF4B	no
+	4.86297	-2.07764	O43432	Eukaryotic translation initiation factor 4 gamma 3	EIF4G3	no
	0.397205	-0.489921	P55010	Eukaryotic translation initiation factor 5	EIF5	no
	0.50647	-0.266327	P63241;Q6IS14;Q9GZV4	Eukaryotic translation initiation factor 5A-1;Eukaryotic translation initiation factor 5A-1-like	EIF5A;EIF5AL1	yes
	0.15903	-0.302747	O60841	Eukaryotic translation initiation factor 5B	EIF5B	no
	0.93643	-0.567547	Q96EB1	Elongator complex protein 4	ELP4	no
	0.484872	-0.38751	Q8TE02	Elongator complex protein 5	ELP5	no
+	1.84724	-1.72452	Q0PNE2	Elongator complex protein 6	ELP6	no
+	2.56317	-1.02901	Q7Z589	Protein EMSY	EMSY	no
	1.1028	-0.876538	P11171	Protein 4.1	EPB41	no
+	1.43964	-1.13317	Q9H4G0	Band 4.1-like protein 1	EPB41L1	no
+	3.76959	-0.937156	O43491	Band 4.1-like protein 2	EPB41L2	no
+	2.33361	-0.631466	Q9Y2J2	Band 4.1-like protein 3;Band 4.1-like protein 3, N-terminally processed	EPB41L3	no
+	2.80165	-1.06625	P54760;P54753;P29317;P54762;Q15375;P29322;Q9UF33;P29323;Q06187;P29320	Ephrin type-B receptor 4	EPHB4	no
	0.860083	-1.04123	P42566	Epidermal growth factor receptor substrate 15	EPS15	no
+	2.67224	-0.351587	Q9UBC2	Epidermal growth factor receptor substrate 15-like 1	EPS15L1	no
+	3.21928	-1.58198	P04626;Q15303;Q16584;Q02779;Q5TCX8;P80192	Receptor tyrosine-protein kinase erbB-2	ERBB2	no
+	3.19177	-0.745996	Q96RT1	Protein LAP2	ERBB2IP	no
+	2.03346	-0.626431	Q8IUD2	ELKS/Rab6-interacting/CAST family member 1	ERC1	no
	0.966662	-0.93108	Q2NKX8	DNA excision repair protein ERCC-6-like	ERCC6L	no
	0.0100885	-0.00458145	Q01780	Exosome component 10	EXOSC10	no
	0.212397	-0.206744	O95677;Q99502	Eyes absent homolog 4	EYA4	no
+	3.77116	-1.71412	P15311	Ezrin	EZR	no
+	1.79441	-0.443374	Q9NZB2;Q5T035	Constitutive coactivator of PPAR-gamma-like protein 1	FAM120A	no
+	3.04201	-1.17747	Q96EK7	Constitutive coactivator of peroxisome proliferator-activated receptor gamma	FAM120B	no
+	3.09987	-0.534013	FAM129A-myc-APEX2;Q9BZQ8	Protein Niban	FAM129A	no
	1.49336	-0.516377	Q96TA1	Niban-like protein 1	FAM129B	no
+	2.69614	-1.90944	Q5VUB5	Protein FAM171A1	FAM171A1	no
+	3.18362	-1.26451	Q6ZS17	Protein FAM65A	FAM65A	no
+	1.15556	-1.32848	Q9H4H8	Protein FAM83D	FAM83D	no
+	2.55759	-0.58979	Q9Y4F1	FERM, RhoGEF and pleckstrin domain-containing protein 1	FARP1	no
+	4.61737	-0.949635	O94887	FERM, RhoGEF and pleckstrin domain-containing protein 2	FARP2	no
	0.130065	-0.0469627	Q9Y285	Phenylalanine--tRNA ligase alpha subunit	FARSA	no
	0.728492	-0.178379	P49327	Fatty acid synthase;[Acyl-carrier-protein] S-acetyltransferase;[Acyl-carrier-protein] S-malonyltransferase;3-oxoacyl-[acyl-carrier-protein] synthase;3-oxoacyl-[acyl-carrier-protein] reductase;3-hydroxyacyl-[acyl-carrier-protein] dehydratase;Enoyl-[acyl-carrier-protein] reductase;Oleoyl-[acyl-carrier-protein] hydrolase	FASN	yes
+	1.46129	-0.955779	Q14517	Protocadherin Fat 1;Protocadherin Fat 1, nuclear form	FAT1	no
+	2.61451	-1.08532	Q8NEZ5	F-box only protein 22	FBXO22	no
+	2.70761	-1.11031	Q8TB52	F-box only protein 30	FBXO30	no
	0.121285	-0.113191	P39748	Flap endonuclease 1	FEN1	no
+	3.2456	-1.11501	Q96AC1	Fermitin family homolog 2	FERMT2	no
	0.0189125	-0.0639448	Q13642	Four and a half LIM domains protein 1	FHL1	no
+	1.46122	-0.723235	Q14192	Four and a half LIM domains protein 2	FHL2	no
+	4.49315	-2.75257	Q9Y613	FH1/FH2 domain-containing protein 1	FHOD1	no
+	1.40898	-1.27564	Q6PIW4;Q9UN37	Fidgetin-like protein 1	FIGNL1	no
	0.426758	-0.14955	Q14318	Peptidyl-prolyl cis-trans isomerase FKBP8	FKBP8	no
+	2.75282	-0.576226	P21333	Filamin-A	FLNA	yes
+	3.3711	-0.637878	O75369	Filamin-B	FLNB	no
+	4.02146	-1.00467	O75955	Flotillin-1	FLOT1	no
+	1.88804	-1.20246	O43155	Leucine-rich repeat transmembrane protein FLRT2	FLRT2	no
	1.10953	-0.342681	Q9Y5Y0	Feline leukemia virus subgroup C receptor-related protein 1	FLVCR1	no
	0.255657	-0.396354	Q06787	Fragile X mental retardation protein 1	FMR1	no
	0.0372646	-0.0341263	P85037	Forkhead box protein K1	FOXK1	no
	0.83156	-0.715732	Q14331	Protein FRG1	FRG1	no
+	1.79639	-1.20655	Q9UET6	Putative tRNA (cytidine(32)/guanosine(34)-2-O)-methyltransferase	FTSJ1	no
	0.668834	-0.242498	Q96I24	Far upstream element-binding protein 3	FUBP3	no
	1.769	-0.269427	P51114	Fragile X mental retardation syndrome-related protein 1	FXR1	no
	0.225225	-0.064353	P51116	Fragile X mental retardation syndrome-related protein 2	FXR2	no
+	2.91396	-0.986419	P06241;P06239;P09769	Tyrosine-protein kinase Fyn	FYN	no
	0.0207877	-0.0260015	Q96QD9	UAP56-interacting factor	FYTTD1	no
	1.24155	-0.382432	P11413	Glucose-6-phosphate 1-dehydrogenase	G6PD	no
	1.48494	-0.567645	O14976	Cyclin-G-associated kinase	GAK	no
	0.611318	-0.701177	P04406;O14556	Glyceraldehyde-3-phosphate dehydrogenase	GAPDH	yes
+	1.92065	-0.439324	Q14C86	GTPase-activating protein and VPS9 domain-containing protein 1	GAPVD1	no
	0.736194	-1.22761	Q9NY12	H/ACA ribonucleoprotein complex subunit 1	GAR1	no
	0.29185	-0.130902	P41250	Glycine--tRNA ligase	GARS	no
	2.45195	-0.223045	P22102	Trifunctional purine biosynthetic protein adenosine-3;Phosphoribosylamine--glycine ligase;Phosphoribosylformylglycinamidine cyclo-ligase;Phosphoribosylglycinamide formyltransferase	GART	yes
	0.268441	-0.128577	Q86YP4	Transcriptional repressor p66-alpha	GATAD2A	no
+	1.39629	-1.4883	Q8WXI9	Transcriptional repressor p66-beta	GATAD2B	no
+	1.99363	-0.485654	Q92538	Golgi-specific brefeldin A-resistance guanine nucleotide exchange factor 1	GBF1	no
+	1.78611	-0.698848	P48507	Glutamate--cysteine ligase regulatory subunit	GCLM	no
	0.197941	-0.149009	P50395;P31150	Rab GDP dissociation inhibitor beta	GDI2	no
+	1.97395	-0.495887	Q8TEQ6	Gem-associated protein 5	GEMIN5	no
	1.82206	-0.343973	Q06210;O94808	Glutamine--fructose-6-phosphate aminotransferase [isomerizing] 1	GFPT1	no
	0.837695	-0.797743	O75223	Gamma-glutamylcyclotransferase	GGCT	no
+	1.36985	-0.942085	Q9H3C7	Gametogenetin-binding protein 2	GGNBP2	no
+	1.6333	-3.4419	Q6Y7W6	PERQ amino acid-rich with GYF domain-containing protein 2	GIGYF2	no
+	4.22727	-1.13131	O14908	PDZ domain-containing protein GIPC1	GIPC1	no
	0.716647	-0.606963	Q9Y2X7;Q14161	ARF GTPase-activating protein GIT1	GIT1	no
+	1.49926	-1.65117	Q9HC38	Glyoxalase domain-containing protein 4	GLOD4	no
+	1.38336	-0.717554	O76003	Glutaredoxin-3	GLRX3	no
+	1.93507	-0.645138	P49915	GMP synthase [glutamine-hydrolyzing]	GMPS	no
	1.65206	-0.313035	P29992;O95837;P19086;Q03113	Guanine nucleotide-binding protein subunit alpha-11;Guanine nucleotide-binding protein subunit alpha-14	GNA11;GNA14	no
	1.10331	-0.778827	Q14344	Guanine nucleotide-binding protein subunit alpha-13	GNA13	no
	1.33195	-0.281984	P04899	Guanine nucleotide-binding protein G(i) subunit alpha-2	GNAI2	no
+	2.34832	-0.536326	P08754;P11488;P19087	Guanine nucleotide-binding protein G(k) subunit alpha	GNAI3	no
+	2.90007	-0.572265	P09471	Guanine nucleotide-binding protein G(o) subunit alpha	GNAO1	no
+	3.12585	-0.601326	Q5JWF2;P38405	Guanine nucleotide-binding protein G(s) subunit alpha isoforms XLas	GNAS	no
	0.697848	-0.242749	P62879;Q9HAV0;P62873;P16520	Guanine nucleotide-binding protein G(I)/G(S)/G(T) subunit beta-2;Guanine nucleotide-binding protein subunit beta-4;Guanine nucleotide-binding protein G(I)/G(S)/G(T) subunit beta-1	GNB2;GNB4;GNB1	no
	0.516619	-0.425937	Q13823	Nucleolar GTP-binding protein 2	GNL2	no
	0.5186	-0.210523	Q08379	Golgin subfamily A member 2	GOLGA2	no
	1.55623	-0.318539	Q9HD26	Golgi-associated PDZ and coiled-coil motif-containing protein	GOPC	no
	0.296287	-0.203858	P43304	Glycerol-3-phosphate dehydrogenase, mitochondrial	GPD2	no
+	3.20283	-0.788383	Q9NQX3	Gephyrin;Molybdopterin adenylyltransferase;Molybdopterin molybdenumtransferase	GPHN	no
+	3.97349	-1.51386	Q7Z2K8	G protein-regulated inducer of neurite outgrowth 1	GPRIN1	no
	1.26616	-0.360046	Q9BQ67	Glutamate-rich WD repeat-containing protein 1	GRWD1	no
+	3.41062	-0.888965	P15170	Eukaryotic peptide chain release factor GTP-binding subunit ERF3A	GSPT1	no
+	2.09116	-0.940277	P00390	Glutathione reductase, mitochondrial	GSR	no
	1.05867	-0.77144	P21266;P46439;P28161	Glutathione S-transferase Mu 3	GSTM3	no
	1.74808	-0.296004	P78347;Q86UP8;Q6EKJ0	General transcription factor II-I	GTF2I	no
	1.25456	-0.516619	Q9Y5Q9	General transcription factor 3C polypeptide 3	GTF3C3	no
	0.0275901	-0.0155206	Q9UKN8	General transcription factor 3C polypeptide 4	GTF3C4	no
	1.83948	-0.344326	Q9Y5Q8	General transcription factor 3C polypeptide 5	GTF3C5	no
+	2.77748	-0.73548	O00178	GTP-binding protein 1	GTPBP1	no
	1.29696	-0.746137	Q9BX10	GTP-binding protein 2	GTPBP2	no
	1.36574	-0.429465	P12081;P49590	Histidine--tRNA ligase, cytoplasmic	HARS	no
	1.0965	-1.23395	Q7Z4H7	HAUS augmin-like complex subunit 6	HAUS6	no
	0.81985	-0.425836	P53701	Cytochrome c-type heme lyase	HCCS	no
+	3.06207	-0.706881	P51610;Q9Y5Z7	Host cell factor 1;HCF N-terminal chain 1;HCF N-terminal chain 2;HCF N-terminal chain 3;HCF N-terminal chain 4;HCF N-terminal chain 5;HCF N-terminal chain 6;HCF C-terminal chain 1;HCF C-terminal chain 2;HCF C-terminal chain 3;HCF C-terminal chain 4;HCF C-terminal chain 5;HCF C-terminal chain 6	HCFC1	no
	1.82456	-0.277276	Q92769	Histone deacetylase 2	HDAC2	no
	0.844598	-0.627738	Q7Z4Q2	HEAT repeat-containing protein 3	HEATR3	no
	0.274118	-0.356648	Q86XA9	HEAT repeat-containing protein 5A	HEATR5A	no
+	1.85466	-0.59477	Q9ULT8	E3 ubiquitin-protein ligase HECTD1	HECTD1	no
+	3.57538	-1.04561	O94992	Protein HEXIM1	HEXIM1	no
	0.580736	-0.222789	O14964	Hepatocyte growth factor-regulated tyrosine kinase substrate	HGS	no
	0.0968679	-0.236044	P16403	Histone H1.2	HIST1H1C	yes
	0.0705937	-0.321342	Q5TEC6	Histone H3	HIST2H3PS2	yes
+	2.85358	-0.685703	P04439;P01893;P17693;P30511;P13747	HLA class I histocompatibility antigen, A-3 alpha chain;Putative HLA class I histocompatibility antigen, alpha chain H	HLA-A;HLA-H	no
+	1.61656	-0.729982	P10321	HLA class I histocompatibility antigen, Cw-7 alpha chain	HLA-C	no
	0.527694	-0.177524	Q14527	Helicase-like transcription factor	HLTF	no
+	1.7499	-0.845101	P52597	Heterogeneous nuclear ribonucleoprotein F;Heterogeneous nuclear ribonucleoprotein F, N-terminally processed	HNRNPF	yes
	0.130491	-0.0414839	P31943	Heterogeneous nuclear ribonucleoprotein H;Heterogeneous nuclear ribonucleoprotein H, N-terminally processed	HNRNPH1	yes
	0.0766564	-0.0430579	P61978	Heterogeneous nuclear ribonucleoprotein K	HNRNPK	yes
	1.22667	-0.524543	P00492	Hypoxanthine-guanine phosphoribosyltransferase	HPRT1	yes
	0.167076	-0.687278	Q58FF8	Putative heat shock protein HSP 90-beta 2	HSP90AB2P	yes
	0.375922	-0.120888	O95757	Heat shock 70 kDa protein 4L	HSPA4L	no
+	2.21026	-0.689388	Q9UJY1	Heat shock protein beta-8	HSPB8	no
+	1.77811	-0.443199	Q92598	Heat shock protein 105 kDa	HSPH1	no
	0.995682	-0.303843	P14735	Insulin-degrading enzyme	IDE	no
+	1.81901	-0.711402	P08069;P06213	Insulin-like growth factor 1 receptor;Insulin-like growth factor 1 receptor alpha chain;Insulin-like growth factor 1 receptor beta chain	IGF1R	no
+	1.67458	-0.897314	P40189	Interleukin-6 receptor subunit beta	IL6ST	no
+	2.18649	-0.782404	Q12905	Interleukin enhancer-binding factor 2	ILF2	yes
	0.650137	-0.305708	Q12906;Q96SI9	Interleukin enhancer-binding factor 3	ILF3	no
+	1.67259	-0.652031	Q13418	Integrin-linked protein kinase	ILK	no
+	2.45906	-1.4728	Q8NI35	InaD-like protein	INADL	no
	1.81144	-0.292021	Q27J81	Inverted formin-2	INF2	no
	0.610591	-2.59285	Q96PE3	Type I inositol 3,4-bisphosphate 4-phosphatase	INPP4A	no
	1.33058	-0.574136	O15357	Phosphatidylinositol 3,4,5-trisphosphate 5-phosphatase 2	INPPL1	no
	0.0808868	-0.0411105	O00410	Importin-5	IPO5	no
+	1.85162	-0.531475	P46940	Ras GTPase-activating-like protein IQGAP1	IQGAP1	no
	0.872876	-0.469594	Q86VI3	Ras GTPase-activating-like protein IQGAP3	IQGAP3	no
+	1.62763	-0.801813	Q7Z5L9	Interferon regulatory factor 2-binding protein 2	IRF2BP2	no
+	1.75059	-0.488512	Q96J02;Q9H0M0	E3 ubiquitin-protein ligase Itchy homolog	ITCH	no
	1.24118	-0.408518	P05556	Integrin beta-1	ITGB1	no
+	3.0503	-1.4647	Q13572	Inositol-tetrakisphosphate 1-kinase	ITPK1	no
+	3.9627	-0.79201	P14923	Junction plakoglobin	JUP	no
+	2.49426	-1.10175	Q63ZY3;Q14678	KN motif and ankyrin repeat domain-containing protein 2	KANK2	no
+	3.34936	-0.764658	Q5T7N3	KN motif and ankyrin repeat domain-containing protein 4	KANK4	no
+	2.92337	-0.486557	Q9Y597	BTB/POZ domain-containing protein KCTD3	KCTD3	no
	0.521614	-0.431577	Q9Y4C1	Lysine-specific demethylase 3A	KDM3A	no
+	1.36536	-0.835978	Q7LBC6	Lysine-specific demethylase 3B	KDM3B	no
+	2.69878	-1.19059	Q14145	Kelch-like ECH-associated protein 1	KEAP1	no
	0.373392	-0.116258	Q07666	KH domain-containing, RNA-binding, signal transduction-associated protein 1	KHDRBS1	no
+	2.04665	-0.485916	Q92945	Far upstream element-binding protein 2	KHSRP	yes
+	1.20996	-2.47147	Q9P206	Uncharacterized protein KIAA1522	KIAA1522	no
	0.584521	-0.441346	Q8TCG1	Protein CIP2A	KIAA1524	no
+	3.93337	-0.830873	A0MZ66	Shootin-1	KIAA1598	no
+	1.62706	-0.718702	Q9BY89	Uncharacterized protein KIAA1671	KIAA1671	no
	1.04763	-0.350948	Q9ULH0	Kinase D-interacting substrate of 220 kDa	KIDINS220	no
+	2.48572	-0.469788	P52732	Kinesin-like protein KIF11	KIF11	no
+	1.82935	-0.480767	Q15058	Kinesin-like protein KIF14	KIF14	no
	1.37333	-0.604716	Q86Y91	Kinesin-like protein KIF18B	KIF18B	no
+	1.3953	-1.23569	O60333;Q12756	Kinesin-like protein KIF1B;Kinesin-like protein KIF1A	KIF1B;KIF1A	no
+	4.86982	-1.27418	O95235	Kinesin-like protein KIF20A	KIF20A	no
+	2.10965	-0.377347	Q14807	Kinesin-like protein KIF22	KIF22	no
+	2.35519	-0.731309	Q02241	Kinesin-like protein KIF23	KIF23	no
+	2.56172	-0.975324	Q9ULI4	Kinesin-like protein KIF26A	KIF26A	no
+	1.67395	-0.595545	Q2KJY2	Kinesin-like protein KIF26B	KIF26B	no
+	1.87803	-0.585396	Q99661;Q8N4N8	Kinesin-like protein KIF2C	KIF2C	no
+	2.16432	-0.995047	O95239;Q2VIQ3;Q6ZMV9	Chromosome-associated kinesin KIF4A	KIF4A	no
+	1.96596	-1.13111	Q96J84	Kin of IRRE-like protein 1	KIRREL	no
	1.13983	-0.360042	Q07866	Kinesin light chain 1	KLC1	no
	0.753415	-0.149564	P52292	Importin subunit alpha-1	KPNA2	no
	0.724489	-0.658345	O00505	Importin subunit alpha-4	KPNA3	no
	0.0927727	-0.0841641	O00629	Importin subunit alpha-3	KPNA4	no
+	3.02514	-0.868255	P32004	Neural cell adhesion molecule L1	L1CAM	no
+	2.01471	-1.31887	O43813	LanC-like protein 1	LANCL1	no
+	2.52878	-0.449925	Q6PKG0;Q659C4	La-related protein 1	LARP1	no
	0.88376	-0.306215	Q71RC2	La-related protein 4	LARP4	no
	1.46638	-0.470944	Q92615	La-related protein 4B	LARP4B	no
+	1.82866	-0.674396	Q9Y4W2	Ribosomal biogenesis protein LAS1L	LAS1L	no
+	2.15993	-1.30765	Q14847	LIM and SH3 domain protein 1	LASP1	no
+	2.34137	-1.87228	O95835	Serine/threonine-protein kinase LATS1	LATS1	no
+	1.35947	-0.779399	Q9Y2U8	Inner nuclear membrane protein Man1	LEMD3	no
	0.864681	-0.384213	P09382	Galectin-1	LGALS1	no
	0.0450871	-0.0227332	P17931	Galectin-3	LGALS3	no
+	2.69886	-0.804255	Q9UHB6;Q9BT23	LIM domain and actin-binding protein 1	LIMA1	no
+	3.67487	-0.828865	Q9UPQ0	LIM and calponin homology domains-containing protein 1	LIMCH1	no
+	4.44001	-2.69538	Q9UGP4	LIM domain-containing protein 1	LIMD1	no
+	1.37999	-1.55195	Q9NUP9;O14910;Q9HAP6	Protein lin-7 homolog C	LIN7C	no
+	3.16149	-1.62473	Q15334	Lethal(2) giant larvae protein homolog 1	LLGL1	no
	1.01469	-0.273807	P02545	Prelamin-A/C;Lamin-A/C	LMNA	no
	1.6766	-0.269104	Q8WWI1	LIM domain only protein 7	LMO7	no
+	3.10906	-1.29557	O94910	Latrophilin-1	LPHN1	no
+	2.00282	-1.09747	Q93052	Lipoma-preferred partner	LPP	no
	0.337569	-0.321642	Q15345	Leucine-rich repeat-containing protein 41	LRRC41	no
	0.382832	-0.452275	Q8N1G4	Leucine-rich repeat-containing protein 47	LRRC47	no
+	1.75618	-0.588721	Q32MZ4	Leucine-rich repeat flightless-interacting protein 1	LRRFIP1	no
+	1.85938	-1.18064	Q6UWE0	E3 ubiquitin-protein ligase LRSAM1	LRSAM1	no
	0.231986	-0.240754	Q3MHD2	Protein LSM12 homolog	LSM12	no
	1.00456	-2.28436	Q8ND56	Protein LSM14 homolog A	LSM14A	no
	0.958362	-0.54005	Q96GA3	Protein LTV1 homolog	LTV1	no
+	4.20811	-0.864347	Q86V48	Leucine zipper protein 1	LUZP1	no
	1.07183	-0.820458	P07948	Tyrosine-protein kinase Lyn	LYN	no
+	1.10175	-2.08477	Q9UPN3	Microtubule-actin cross-linking factor 1, isoforms 1/2/3/5	MACF1	no
+	2.41709	-0.705725	P43355;P43361;P43362;P43358;A2A368;A8MXT2;Q96M61;P43363;O60732	Melanoma-associated antigen 1	MAGEA1	no
+	1.82395	-1.09328	Q9UNF1;Q9Y5V3	Melanoma-associated antigen D2	MAGED2	no
+	2.46553	-0.45637	P27816	Microtubule-associated protein 4	MAP4	no
	0.415547	-0.286612	Q14244	Ensconsin	MAP7	no
	1.33616	-0.567788	Q8IWC1	MAP7 domain-containing protein 3	MAP7D3	no
+	2.12735	-1.25988	P29966	Myristoylated alanine-rich C-kinase substrate	MARCKS	no
	0.709935	-0.236258	Q7KZI7	Serine/threonine-protein kinase MARK2	MARK2	no
+	2.16854	-1.8697	P27448;Q9P0L2	MAP/microtubule affinity-regulating kinase 3	MARK3	no
+	1.47728	-0.830137	Q96GX5	Serine/threonine-protein kinase greatwall	MASTL	no
	1.01082	-0.218397	P31153	S-adenosylmethionine synthase isoform type-2	MAT2A	no
	0.736051	-1.06215	Q7Z434	Mitochondrial antiviral-signaling protein	MAVS	no
	0.658914	-0.342235	O95983	Methyl-CpG-binding domain protein 3	MBD3	no
+	1.46911	-0.787067	P43121	Cell surface glycoprotein MUC18	MCAM	no
	1.1417	-0.404531	P25205	DNA replication licensing factor MCM3	MCM3	no
+	1.94629	-0.813933	Q9BTE3	Mini-chromosome maintenance complex-binding protein	MCMBP	no
	0.494327	-0.238752	Q6DN12	Multiple C2 and transmembrane domain-containing protein 2	MCTP2	no
+	1.82811	-1.3355	P40925	Malate dehydrogenase, cytoplasmic	MDH1	no
+	1.44851	-0.863469	Q9Y2X0	Mediator of RNA polymerase II transcription subunit 16	MED16	no
	0.103676	-0.0853	O95140	Mitofusin-2	MFN2	no
+	4.41851	-1.18013	O60291	E3 ubiquitin-protein ligase MGRN1	MGRN1	no
	1.41881	-0.44336	O14880	Microsomal glutathione S-transferase 3	MGST3	no
	0.597919	-0.984808	Q96PC5	Melanoma inhibitory activity protein 2	MIA2	no
	0.0263304	-0.0301628	Q8N3F8	MICAL-like protein 1	MICALL1	no
+	1.31272	-2.01225	Q8N4C8	Misshapen-like kinase 1	MINK1	no
+	3.47013	-0.632789	Q8IVT2	Mitotic interactor and substrate of PLK1	MISP	no
	0.911711	-0.331659	P46013	Antigen KI-67	MKI67	no
	0.464919	-0.292929	Q969V6	MKL/myocardin-like protein 1	MKL1	no
+	4.01316	-1.26167	P55196	Afadin	MLLT4	no
	0.610318	-0.415939	Q96T76	MMS19 nucleotide excision repair protein homolog	MMS19	no
+	2.08088	-0.660258	Q96EN8	Molybdenum cofactor sulfurase	MOCOS	no
+	1.69037	-0.805065	O96007	Molybdopterin synthase catalytic subunit	MOCS2	no
+	2.97576	-0.867811	O75970	Multiple PDZ domain protein	MPDZ	no
+	1.75464	-0.761096	P29372	DNA-3-methyladenine glycosylase	MPG	no
+	2.14561	-0.862209	Q8N3R9	MAGUK p55 subfamily member 5	MPP5	no
	0.959262	-0.608762	Q9NZW5	MAGUK p55 subfamily member 6	MPP6	no
	1.32488	-0.611996	Q5T2T1	MAGUK p55 subfamily member 7	MPP7	no
	0.930252	-0.942714	Q6WCQ1	Myosin phosphatase Rho-interacting protein	MPRIP	no
+	1.6905	-0.655111	O95297	Myelin protein zero-like protein 1	MPZL1	no
+	3.0509	-1.68624	P26038	Moesin	MSN	no
	1.83892	-0.252409	O94776;Q9BTC8	Metastasis-associated protein MTA2	MTA2	no
+	2.91063	-0.87507	Q9Y4B5;Q5TF21	Microtubule cross-linking factor 1	MTCL1	no
	0.353198	-0.584618	P00403	Cytochrome c oxidase subunit 2	MT-CO2	no
	0.946649	-1.46273	Q765P7;O43312	MTSS1-like protein	MTSS1L	no
+	1.58724	-1.34642	O75592	E3 ubiquitin-protein ligase MYCBP2	MYCBP2	no
	0.365769	-0.336733	P35579;REV__Q9UKV3;Q9UKX3;Q9Y623;P13533	Myosin-9	MYH9	yes
+	2.36096	-0.446298	P60660;P14649	Myosin light polypeptide 6	MYL6	no
	0.994737	-0.354928	O43795	Unconventional myosin-Ib	MYO1B	no
	0.742501	-0.233237	Q12965;O00160	Unconventional myosin-Ie	MYO1E	no
	0.847758	-0.986303	Q9Y4I1;Q9NQX4;Q9ULV0	Unconventional myosin-Va	MYO5A	no
+	1.6219	-0.770066	Q13459	Unconventional myosin-IXb	MYO9B	no
+	4.05797	-1.0456	Q86TC9	Myopalladin	MYPN	no
	1.65763	-0.209584	Q147X3	N-alpha-acetyltransferase 30	NAA30	no
	0.877671	-0.543989	Q86UY6	N-alpha-acetyltransferase 40	NAA40	no
	0.293764	-0.133823	E9PAV3;Q9BZK3	Nascent polypeptide-associated complex subunit alpha, muscle-specific form	NACA	no
+	3.86569	-1.92135	Q96RE7	Nucleus accumbens-associated protein 1	NACC1	no
	0.608728	-1.09369	P55209	Nucleosome assembly protein 1-like 1	NAP1L1	yes
	0.442936	-0.754138	Q99733	Nucleosome assembly protein 1-like 4	NAP1L4	yes
	0.0494221	-0.0366511	P49321	Nuclear autoantigenic sperm protein	NASP	no
	1.00254	-0.769148	O60934	Nibrin	NBN	no
	1.03459	-0.568148	Q15021;REV__Q02790	Condensin complex subunit 1	NCAPD2	no
	0.116494	-0.104431	P42695	Condensin-2 complex subunit D3	NCAPD3	no
	1.31794	-0.375287	Q9BPX3	Condensin complex subunit 3	NCAPG	no
	1.00347	-0.292525	Q15003	Condensin complex subunit 2	NCAPH	no
	0.714922	-0.158216	Q09161	Nuclear cap-binding protein subunit 1	NCBP1	no
+	2.84752	-0.605395	Q9Y2A7	Nck-associated protein 1	NCKAP1	no
+	2.04996	-1.34257	Q9Y618	Nuclear receptor corepressor 2	NCOR2	no
+	4.17287	-1.64364	P62166	Neuronal calcium sensor 1	NCS1	no
	0.810248	-0.348477	Q92542	Nicastrin	NCSTN	no
	1.01708	-1.03015	Q9BTX1	Nucleoporin NDC1	NDC1	no
	1.0301	-0.686059	Q8TD19;REV__Q9P0M6	Serine/threonine-protein kinase Nek9	NEK9	no
+	2.23462	-1.31575	Q0ZGT2	Nexilin	NEXN	no
+	2.76814	-0.379891	P21359	Neurofibromin;Neurofibromin truncated	NF1	no
+	1.48487	-1.42061	Q12968	Nuclear factor of activated T-cells, cytoplasmic 3	NFATC3	no
+	3.93735	-1.03313	Q00653	Nuclear factor NF-kappa-B p100 subunit;Nuclear factor NF-kappa-B p52 subunit	NFKB2	no
+	1.64664	-1.49353	Q12986	Transcriptional repressor NF-X1	NFX1	no
+	1.41845	-1.47222	Q8NBF2	NHL repeat-containing protein 2	NHLRC2	no
+	1.65256	-1.44695	Q6T4R5	Nance-Horan syndrome protein	NHS	no
	0.412972	-0.297125	P30419;O60551	Glycylpeptide N-tetradecanoyltransferase 1	NMT1	no
	0.50544	-0.185995	Q9H6W3	Bifunctional lysine-specific demethylase and histidyl-hydroxylase NO66	NO66	no
	0.510648	-0.309649	Q9H6R4	Nucleolar protein 6	NOL6	no
	0.832737	-0.426517	Q5SY16	Polynucleotide 5-hydroxyl-kinase NOL9	NOL9	no
	0.955418	-1.23365	Q9Y3C1	Nucleolar protein 16	NOP16	no
	0.0481388	-0.100445	O00567	Nucleolar protein 56	NOP56	no
	0.284683	-0.199771	Q9Y2X3	Nucleolar protein 58	NOP58	no
+	2.19328	-0.964805	Q9Y314	Nitric oxide synthase-interacting protein	NOSIP	no
+	4.12269	-1.11679	Q04721	Neurogenic locus notch homolog protein 2;Notch 2 extracellular truncation;Notch 2 intracellular domain	NOTCH2	no
+	1.93738	-0.625078	P06748	Nucleophosmin	NPM1	yes
+	3.70102	-0.531413	P04150	Glucocorticoid receptor	NR3C1	no
	1.41621	-0.292956	P01111	GTPase NRas	NRAS	no
+	2.64409	-0.926551	O43847	Nardilysin	NRD1	no
	0.384256	-0.153942	Q08J23	tRNA (cytosine(34)-C(5))-methyltransferase	NSUN2	no
+	1.91466	-1.06289	Q96P11;Q63ZY6	Probable 28S rRNA (cytosine-C(5))-methyltransferase	NSUN5	no
	1.19465	-1.07091	Q5TFE4	5-nucleotidase domain-containing protein 1	NT5DC1	no
	0.408466	-0.346776	Q9Y5Y2	Cytosolic Fe-S cluster assembly factor NUBP2	NUBP2	no
	0.198609	-0.217201	Q9Y266	Nuclear migration protein nudC	NUDC	yes
	0.142552	-0.0682511	Q7Z417	Nuclear fragile X mental retardation-interacting protein 2	NUFIP2	no
	0.228054	-0.112334	Q14980	Nuclear mitotic apparatus protein 1	NUMA1	no
+	2.52252	-2.16155	P49757	Protein numb homolog	NUMB	no
+	1.90987	-0.433719	P49790	Nuclear pore complex protein Nup153	NUP153	no
	0.67922	-0.0592527	O75694	Nuclear pore complex protein Nup155	NUP155	no
	0.44904	-0.145346	Q5SRE5	Nucleoporin NUP188 homolog	NUP188	no
	1.07081	-1.18966	Q9UKX7	Nuclear pore complex protein Nup50	NUP50	no
	0.157435	-0.045064	P37198	Nuclear pore glycoprotein p62	NUP62	no
	0.160847	-0.3248	Q99567	Nuclear pore complex protein Nup88	NUP88	no
+	1.49087	-1.82068	Q9P242	Neuronal tyrosine-phosphorylated phosphoinositide-3-kinase adapter 2	NYAP2	no
	0.134856	-0.279416	Q02218;Q9ULD0	2-oxoglutarate dehydrogenase, mitochondrial	OGDH	no
+	1.95936	-0.456217	O15294	UDP-N-acetylglucosamine--peptide N-acetylglucosaminyltransferase 110 kDa subunit	OGT	no
+	2.79346	-0.566391	Q9BXB5	Oxysterol-binding protein-related protein 10	OSBPL10	no
	0.510221	-0.137028	Q9BXB4	Oxysterol-binding protein-related protein 11	OSBPL11	no
	0.784219	-0.300216	Q96SU4	Oxysterol-binding protein-related protein 9	OSBPL9	no
	0.436862	-0.178315	Q96FW1	Ubiquitin thioesterase OTUB1	OTUB1	no
	0.611576	-0.128872	Q13310;P0CB38	Polyadenylate-binding protein 4	PABPC4	no
	0.612058	-0.458087	Q6VY07	Phosphofurin acidic cluster sorting protein 1	PACS1	no
	1.03908	-1.79065	Q9UNF0	Protein kinase C and casein kinase substrate in neurons protein 2	PACSIN2	no
+	2.23897	-0.997328	Q9UKS6	Protein kinase C and casein kinase substrate in neurons protein 3	PACSIN3	no
	0.62843	-0.298194	P22234	Multifunctional protein ADE2;Phosphoribosylaminoimidazole-succinocarboxamide synthase;Phosphoribosylaminoimidazole carboxylase	PAICS	yes
	1.08006	-0.451399	Q9H074	Polyadenylate-binding protein-interacting protein 1	PAIP1	no
+	1.37424	-1.2895	O96013	Serine/threonine-protein kinase PAK 4	PAK4	no
+	2.92506	-0.972878	Q8WX93	Palladin	PALLD	no
	0.695561	-0.910144	C9JA33;Q8IXS6	Paralemmin-2	PALM2	no
+	1.927	-1.74861	Q9NVE7	Pantothenate kinase 4	PANK4	no
	0.534289	-0.178732	P51003;Q9NRJ5	Poly(A) polymerase alpha	PAPOLA	no
+	4.44926	-1.10365	Q8TEW0	Partitioning defective 3 homolog	PARD3	no
	0.669689	-1.61421	Q86W56	Poly(ADP-ribose) glycohydrolase	PARG	no
	0.0971224	-0.0469465	Q9HBI1	Beta-parvin	PARVB	no
+	1.80698	-1.0595	Q96IZ0	PRKC apoptosis WT1 regulator protein	PAWR	no
+	1.73561	-1.10317	Q96KB5	Lymphokine-activated killer T-cell-originated protein kinase	PBK	no
+	1.94704	-0.878599	Q15365	Poly(rC)-binding protein 1	PCBP1	yes
	0.403687	-0.185497	Q15366;P57721	Poly(rC)-binding protein 2	PCBP2	no
+	3.27382	-1.06243	O14917	Protocadherin-17	PCDH17	no
	0.745222	-0.847924	Q15154	Pericentriolar material 1 protein	PCM1	no
	0.62562	-1.07072	O14737	Programmed cell death protein 5	PDCD5	no
	0.038129	-0.0162196	O75340	Programmed cell death protein 6	PDCD6	no
	1.64008	-0.377249	Q8WUM4	Programmed cell death 6-interacting protein	PDCD6IP	no
+	1.98883	-0.437296	Q14432	cGMP-inhibited 3,5-cyclic phosphodiesterase A	PDE3A	no
+	2.38223	-1.25995	O00151	PDZ and LIM domain protein 1	PDLIM1	no
+	2.48574	-1.16883	Q96HC4	PDZ and LIM domain protein 5	PDLIM5	no
+	2.89034	-0.802478	Q9NR12	PDZ and LIM domain protein 7	PDLIM7	no
	0.809794	-0.595435	Q29RF7	Sister chromatid cohesion protein PDS5 homolog A	PDS5A	no
+	2.81202	-0.613533	Q86TG7	Retrotransposon-derived protein PEG10	PEG10	no
	1.26421	-0.369953	O15067	Phosphoribosylformylglycinamidine synthase	PFAS	no
	0.202404	-0.063261	P08237	ATP-dependent 6-phosphofructokinase, muscle type	PFKM	no
	0.457344	-0.2627	P07737;CON__P02584	Profilin-1	PFN1	no
	1.07247	-0.242732	Q96HS1	Serine/threonine-protein phosphatase PGAM5, mitochondrial	PGAM5	no
	0.458169	-0.259635	O95394	Phosphoacetylglucosamine mutase	PGM3	no
+	1.6717	-1.86045	Q8IZ21	Phosphatase and actin regulator 4	PHACTR4	no
+	2.27589	-0.961139	Q92576	PHD finger protein 3	PHF3	no
+	3.21153	-1.26702	Q86UU1	Pleckstrin homology-like domain family B member 1	PHLDB1	no
	0.822575	-0.931057	Q86SQ0	Pleckstrin homology-like domain family B member 2	PHLDB2	no
+	2.51006	-0.631021	P42356;A4QPH2;Q8N8J0	Phosphatidylinositol 4-kinase alpha	PI4KA	no
	0.152669	-0.0527802	Q13492;O60641	Phosphatidylinositol-binding clathrin assembly protein	PICALM	no
	0.190858	-0.441239	Q9H490	Phosphatidylinositol glycan anchor biosynthesis class U protein	PIGU	no
	1.53846	-0.266611	O00443	Phosphatidylinositol 4-phosphate 3-kinase C2 domain-containing subunit alpha	PIK3C2A	no
+	2.6123	-0.780015	O00459;Q92569	Phosphatidylinositol 3-kinase regulatory subunit beta	PIK3R2	no
	0.758314	-0.674793	Q99570	Phosphoinositide 3-kinase regulatory subunit 4	PIK3R4	no
+	3.5451	-2.0853	P78356	Phosphatidylinositol 5-phosphate 4-kinase type-2 beta	PIP4K2B	no
+	1.15587	-1.52393	Q8TBX8	Phosphatidylinositol 5-phosphate 4-kinase type-2 gamma	PIP4K2C	no
+	3.85805	-0.773316	Q99755;A2A3N6;O14986	Phosphatidylinositol 4-phosphate 5-kinase type-1 alpha;Putative PIP5K1A and PSMD4-like protein	PIP5K1A;PIPSL	no
+	1.21322	-1.03455	O00625	Pirin	PIR	no
+	1.68016	-1.6526	Q9GZP4	PITH domain-containing protein 1	PITHD1	no
+	5.2142	-2.51965	O43164;Q8NG27	E3 ubiquitin-protein ligase Praja-2	PJA2	no
+	3.46128	-1.83818	Q16512	Serine/threonine-protein kinase N1	PKN1	no
+	2.49187	-0.73128	Q16513	Serine/threonine-protein kinase N2	PKN2	no
+	3.45977	-1.16378	Q9Y446	Plakophilin-3	PKP3	no
+	3.36663	-0.830132	Q99569;Q9UQB3	Plakophilin-4	PKP4	no
	1.78622	-0.397941	P47712	Cytosolic phospholipase A2;Phospholipase A2;Lysophospholipase	PLA2G4A	no
+	3.34388	-1.61314	Q01970	1-phosphatidylinositol 4,5-bisphosphate phosphodiesterase beta-3	PLCB3	no
+	1.98411	-0.916231	Q15147	1-phosphatidylinositol 4,5-bisphosphate phosphodiesterase beta-4	PLCB4	no
+	2.9873	-0.764437	P19174	1-phosphatidylinositol 4,5-bisphosphate phosphodiesterase gamma-1	PLCG1	no
+	1.33251	-1.63475	Q9HB19	Pleckstrin homology domain-containing family A member 2	PLEKHA2	no
+	4.42938	-0.92303	Q9HAU0	Pleckstrin homology domain-containing family A member 5	PLEKHA5	no
+	2.42976	-1.10655	O60664	Perilipin-3	PLIN3	no
+	2.78654	-0.299565	P53350	Serine/threonine-protein kinase PLK1	PLK1	no
+	2.89101	-1.14133	P13797;P13796	Plastin-3	PLS3	no
	0.8101	-0.570029	O15031	Plexin-B2	PLXNB2	no
	1.30371	-0.5428	Q9NZ53	Podocalyxin-like protein 2	PODXL2	no
	0.990405	-0.84795	P09884	DNA polymerase alpha catalytic subunit	POLA1	no
	0.181706	-0.17462	P28340	DNA polymerase delta catalytic subunit	POLD1	no
+	3.59104	-1.89656	P49005	DNA polymerase delta subunit 2	POLD2	no
	0.0099174	-0.0111074	Q9Y2S7	Polymerase delta-interacting protein 2	POLDIP2	no
	1.00029	-0.593199	P24928	DNA-directed RNA polymerase II subunit RPB1	POLR2A	no
	0.459725	-0.190845	P30876	DNA-directed RNA polymerase II subunit RPB2	POLR2B	no
+	1.75762	-0.516075	Q15181	Inorganic pyrophosphatase	PPA1	yes
	0.471016	-0.325435	Q06203	Amidophosphoribosyltransferase	PPAT	no
+	2.33847	-0.70607	Q13136;O75334;O75335;O75145	Liprin-alpha-1	PPFIA1	no
+	3.52949	-0.9968	Q86W92	Liprin-beta-1	PPFIBP1	no
+	1.71435	-1.94815	O15355	Protein phosphatase 1G	PPM1G	no
+	3.40742	-0.696676	Q9Y570	Protein phosphatase methylesterase 1	PPME1	no
+	1.30894	-1.15441	P62136	Serine/threonine-protein phosphatase PP1-alpha catalytic subunit	PPP1CA	no
+	2.86619	-0.749543	P62140	Serine/threonine-protein phosphatase PP1-beta catalytic subunit	PPP1CB	no
	0.457043	-0.0937114	O14974;O60237	Protein phosphatase 1 regulatory subunit 12A	PPP1R12A	no
+	3.43382	-1.27688	Q6NYC8	Phostensin	PPP1R18	no
	1.05602	-1.30699	Q96SB3	Neurabin-2	PPP1R9B	no
	0.752351	-0.869077	P67775;P62714;P60510	Serine/threonine-protein phosphatase 2A catalytic subunit alpha isoform;Serine/threonine-protein phosphatase 2A catalytic subunit beta isoform	PPP2CA;PPP2CB	no
	0.0272385	-0.0190039	P63151;Q66LE6;Q00005;Q9Y2T4	Serine/threonine-protein phosphatase 2A 55 kDa regulatory subunit B alpha isoform	PPP2R2A	yes
+	1.62826	-0.721039	Q14738	Serine/threonine-protein phosphatase 2A 56 kDa regulatory subunit delta isoform	PPP2R5D	no
	0.477925	-0.338581	Q8TF05	Serine/threonine-protein phosphatase 4 regulatory subunit 1	PPP4R1	no
+	3.6863	-1.85059	Q9UPN7	Serine/threonine-protein phosphatase 6 regulatory subunit 1	PPP6R1	no
+	2.9654	-1.9295	O75170	Serine/threonine-protein phosphatase 6 regulatory subunit 2	PPP6R2	no
+	3.2417	-0.965136	Q5H9R7	Serine/threonine-protein phosphatase 6 regulatory subunit 3	PPP6R3	no
	0.602349	-0.395479	P30044	Peroxiredoxin-5, mitochondrial	PRDX5	no
	1.3487	-0.454906	P30041	Peroxiredoxin-6	PRDX6	yes
+	2.10413	-0.701478	Q13131;P54646	5-AMP-activated protein kinase catalytic subunit alpha-1	PRKAA1	no
	0.283998	-0.217403	P54619	5-AMP-activated protein kinase subunit gamma-1	PRKAG1	no
	0.493163	-1.09029	P13861;P31323	cAMP-dependent protein kinase type II-alpha regulatory subunit	PRKAR2A	no
	0.693666	-0.388771	P17252;P05771	Protein kinase C alpha type	PRKCA	no
	0.623301	-0.39972	P41743	Protein kinase C iota type	PRKCI	no
	0.306566	-0.0997643	P78527	DNA-dependent protein kinase catalytic subunit	PRKDC	no
+	2.5598	-0.774174	Q99873;Q9NR22	Protein arginine N-methyltransferase 1	PRMT1	no
+	2.43964	-0.910478	O60678	Protein arginine N-methyltransferase 3	PRMT3	no
+	2.51379	-1.17658	Q86WR7	Proline and serine-rich protein 2	PROSER2	no
	1.28222	-0.269372	O75400	Pre-mRNA-processing factor 40 homolog A	PRPF40A	no
	1.17873	-0.712111	P48634	Protein PRRC2A	PRRC2A	no
	0.989807	-0.416112	Q5JSZ5	Protein PRRC2B	PRRC2B	no
	0.987774	-0.21164	Q9Y520	Protein PRRC2C	PRRC2C	no
	0.197186	-0.242459	Q9UL46	Proteasome activator complex subunit 2	PSME2	no
	0.990892	-0.869092	P61289	Proteasome activator complex subunit 3	PSME3	no
	0.327755	-0.142165	O95456	Proteasome assembly chaperone 1	PSMG1	no
	0.117009	-0.0513525	P26599	Polypyrimidine tract-binding protein 1	PTBP1	yes
	0.106528	-0.0665927	P48651	Phosphatidylserine synthase 1	PTDSS1	no
	1.4134	-0.365173	P18031	Tyrosine-protein phosphatase non-receptor type 1	PTPN1	no
+	2.15962	-0.878054	Q06124	Tyrosine-protein phosphatase non-receptor type 11	PTPN11	no
+	1.81313	-0.99117	Q05209	Tyrosine-protein phosphatase non-receptor type 12	PTPN12	no
	0.730189	-0.300464	Q9H3S7	Tyrosine-protein phosphatase non-receptor type 23	PTPN23	no
+	2.30089	-2.15787	P10586	Receptor-type tyrosine-protein phosphatase F	PTPRF	no
+	1.85736	-1.79253	Q12913	Receptor-type tyrosine-protein phosphatase eta	PTPRJ	no
+	2.74467	-0.830475	Q15262	Receptor-type tyrosine-protein phosphatase kappa	PTPRK	no
+	2.34382	-1.32847	Q13332	Receptor-type tyrosine-protein phosphatase S	PTPRS	no
	0.917911	-0.748237	Q9UHX1	Poly(U)-binding-splicing factor PUF60	PUF60	no
	0.706932	-0.171099	Q14671;Q8TB72	Pumilio homolog 1	PUM1	no
	0.722171	-0.943674	Q00577	Transcriptional activator protein Pur-alpha	PURA	no
	1.21428	-0.868339	Q96PZ0	Pseudouridylate synthase 7 homolog	PUS7	no
+	2.3396	-0.865638	P15151	Poliovirus receptor	PVR	no
+	2.28777	-1.20428	Q92692	Nectin-2	PVRL2	no
+	1.95195	-1.3757	P49023	Paxillin	PXN	no
	0.332626	-0.545941	P32322	Pyrroline-5-carboxylate reductase 1, mitochondrial	PYCR1	no
	1.20671	-0.791993	Q2KHR3	Glutamine and serine-rich protein 1	QSER1	no
	1.07244	-0.277154	Q6WKZ4;Q7L804	Rab11 family-interacting protein 1	RAB11FIP1	no
	2.33191	-0.290282	P51153	Ras-related protein Rab-13	RAB13	yes
+	3.55619	-0.576437	Q9BZG1	Ras-related protein Rab-34	RAB34	no
	0.128506	-0.075985	P61020	Ras-related protein Rab-5B	RAB5B	yes
+	3.49813	-0.763564	P63000;P15153;P60763;Q9H4E5	Ras-related C3 botulinum toxin substrate 1;Ras-related C3 botulinum toxin substrate 2;Ras-related C3 botulinum toxin substrate 3	RAC1;RAC2;RAC3	no
+	4.8889	-1.21571	Q9H0H5	Rac GTPase-activating protein 1	RACGAP1	no
+	2.7575	-0.733462	Q9P0K7	Ankycorbin	RAI14	no
	0.521109	-1.28211	P11233	Ras-related protein Ral-A	RALA	no
	0.597223	-0.976768	P43487	Ran-specific GTPase-activating protein	RANBP1	no
	0.913327	-0.317371	Q9H6Z4	Ran-binding protein 3	RANBP3	no
	0.0988361	-0.173458	Q96S59	Ran-binding protein 9	RANBP9	no
	0.908923	-1.56824	Q8TEU7	Rap guanine nucleotide exchange factor 6	RAPGEF6	no
	1.40115	-0.595931	Q70E73	Ras-associated and pleckstrin homology domains-containing protein 1	RAPH1	no
	0.965235	-0.937077	Q14644	Ras GTPase-activating protein 3	RASA3	no
	0.7669	-0.358354	Q16576	Histone-binding protein RBBP7	RBBP7	no
	0.486078	-0.728636	Q8IXT5	RNA-binding protein 12B	RBM12B	no
+	1.82922	-0.669972	Q96I25	Splicing factor 45	RBM17	no
	1.20005	-0.801295	P49756	RNA-binding protein 25	RBM25	no
+	1.44989	-0.648315	Q9P258	Protein RCC2	RCC2	yes
+	1.25718	-1.38013	P35241	Radixin	RDX	no
+	2.94033	-0.652431	P46063	ATP-dependent DNA helicase Q1	RECQL	no
	1.33469	-0.565589	Q04864	Proto-oncogene c-Rel	REL	no
+	3.03538	-0.642299	Q04206	Transcription factor p65	RELA	no
+	1.95099	-0.954642	Q01201	Transcription factor RelB	RELB	no
	0.202209	-0.0620971	O15258	Protein RER1	RER1	no
	0.180831	-0.0627871	P35251	Replication factor C subunit 1	RFC1	no
	0.174481	-0.103285	P40938	Replication factor C subunit 3	RFC3	no
	1.09812	-0.239989	P35249	Replication factor C subunit 4	RFC4	no
	0.268693	-0.133652	P61586;P08134	Transforming protein RhoA;Rho-related GTP-binding protein RhoC	RHOA;RHOC	no
	0.337613	-0.168365	P84095	Rho-related GTP-binding protein RhoG	RHOG	no
	0.705247	-0.211298	Q6R327	Rapamycin-insensitive companion of mTOR	RICTOR	no
	0.752439	-0.462098	Q5UIP0	Telomere-associated protein RIF1	RIF1	no
	0.814186	-1.17134	Q06587;Q99496	E3 ubiquitin-protein ligase RING1	RING1	no
+	1.55649	-1.17942	Q13546	Receptor-interacting serine/threonine-protein kinase 1	RIPK1	no
+	3.70015	-0.996607	O43353	Receptor-interacting serine/threonine-protein kinase 2	RIPK2	no
	0.28165	-0.166706	Q63HN8	E3 ubiquitin-protein ligase RNF213	RNF213	no
+	1.29893	-1.26428	Q5W0B1	RING finger protein 219	RNF219	no
+	3.91053	-0.813004	Q9Y6N7;Q9HCK4	Roundabout homolog 1	ROBO1	no
	0.261887	-0.177873	O75116	Rho-associated protein kinase 2	ROCK2	no
+	2.97328	-0.743557	Q01974;Q01973	Tyrosine-protein kinase transmembrane receptor ROR2	ROR2	no
	0.727204	-0.985711	O75695	Protein XRP2	RP2	no
	0.531185	-0.255027	Q9H6T3	RNA polymerase II-associated protein 3	RPAP3	no
+	1.61245	-0.958462	P49247	Ribose-5-phosphate isomerase	RPIA	no
	0.0832167	-0.0213804	P62913	60S ribosomal protein L11	RPL11	yes
	0.046227	-0.0178709	P18621	60S ribosomal protein L17	RPL17	no
	0.63817	-0.292346	P84098	60S ribosomal protein L19	RPL19	yes
	0.71278	-0.156056	P46778	60S ribosomal protein L21	RPL21	yes
	0.163303	-0.112913	P62750	60S ribosomal protein L23a	RPL23A	yes
	0.130196	-0.0526061	P83731	60S ribosomal protein L24	RPL24	yes
	0.134953	-0.0476689	P46776	60S ribosomal protein L27a	RPL27A	yes
	0.0827199	-0.0459738	P62899	60S ribosomal protein L31	RPL31	yes
	0.390695	-0.334921	P42766	60S ribosomal protein L35	RPL35	no
	0.576747	-0.104761	Q59GN2;P62891	Putative 60S ribosomal protein L39-like 5;60S ribosomal protein L39	RPL39P5;RPL39	no
	1.47128	-0.255417	P36578	60S ribosomal protein L4	RPL4	yes
	0.820737	-0.108621	P46777	60S ribosomal protein L5	RPL5	yes
	0.0428329	-0.0108328	P18124	60S ribosomal protein L7	RPL7	yes
	0.227442	-0.0485106	P62424	60S ribosomal protein L7a	RPL7A	yes
	1.56743	-0.372662	P78346	Ribonuclease P protein subunit p30	RPP30	no
	0.549257	-0.744748	P25398	40S ribosomal protein S12	RPS12	no
	0.0130002	-0.00384426	P60866	40S ribosomal protein S20	RPS20	yes
	0.31823	-0.157495	P62851	40S ribosomal protein S25	RPS25	no
	0.321261	-0.12384	P62854;Q5JNZ5	40S ribosomal protein S26;Putative 40S ribosomal protein S26-like 1	RPS26;RPS26P11	yes
	0.56459	-0.971981	P62857	40S ribosomal protein S28	RPS28	no
	1.34376	-0.402272	P51812	Ribosomal protein S6 kinase alpha-3	RPS6KA3	no
	0.547222	-0.0753598	P62070	Ras-related protein R-Ras2	RRAS2	no
	1.39805	-0.483044	P23921	Ribonucleoside-diphosphate reductase large subunit	RRM1	no
+	3.64686	-0.414602	Q14684	Ribosomal RNA processing protein 1 homolog B	RRP1B	no
	0.179813	-0.058753	Q9Y3I0	tRNA-splicing ligase RtcB homolog	RTCB	no
+	1.89397	-1.19658	Q9BY42	Protein RTF2 homolog	RTFDC1	no
	0.193834	-0.152577	O95197	Reticulon-3	RTN3	no
	0.700802	-2.05158	Q96T51	RUN and FYVE domain-containing protein 1	RUFY1	no
+	1.57109	-0.645477	Q14151	Scaffold attachment factor B2	SAFB2	no
	0.693987	-1.2197	Q9NR31	GTP-binding protein SAR1a	SAR1A	no
	0.100668	-0.0693417	Q9Y3A5	Ribosome maturation protein SBDS	SBDS	no
+	1.75763	-1.02051	Q99590	Protein SCAF11	SCAF11	no
+	1.94666	-1.82997	Q8WTV0	Scavenger receptor class B member 1	SCARB1	no
+	2.93339	-0.764503	Q14160	Protein scribble homolog	SCRIB	no
+	1.87053	-2.68969	P34741	Syndecan-2	SDC2	no
	0.317647	-0.782131	P67812	Signal peptidase complex catalytic subunit SEC11A	SEC11A	no
	1.65599	-0.387304	O15027	Protein transport protein Sec16A	SEC16A	no
	0.0176418	-0.0099535	O95486	Protein transport protein Sec24A	SEC24A	no
	0.904776	-1.80146	P60468	Protein transport protein Sec61 subunit beta	SEC61B	no
+	2.30108	-0.946863	Q8NFY4	Semaphorin-6D	SEMA6D	no
	1.57895	-0.310022	Q9P0U3	Sentrin-specific protease 1	SENP1	no
	0.145957	-0.054297	Q9H4L4	Sentrin-specific protease 3	SENP3	no
	1.15497	-0.800716	Q9GZR1	Sentrin-specific protease 6	SENP6	no
	1.25484	-0.385704	Q9UHD8	Septin-9	SEP9	no
	1.00766	-0.784545	Q8NC51	Plasminogen activator inhibitor 1 RNA-binding protein	SERBP1	yes
+	2.18879	-0.797553	P30740;P50453;O75830	Leukocyte elastase inhibitor	SERPINB1	no
	1.02919	-2.09042	P35237	Serpin B6	SERPINB6	no
+	1.42812	-1.04274	Q7Z333	Probable helicase senataxin	SETX	no
	0.443171	-0.181571	Q15637	Splicing factor 1	SF1	no
+	1.6407	-1.7435	Q9H788	SH2 domain-containing protein 4A	SH2D4A	no
+	3.12825	-0.873288	Q9P0V3	SH3 domain-binding protein 4	SH3BP4	no
	1.46005	-0.477577	Q99961;Q99962	Endophilin-A2	SH3GL1	no
+	3.02798	-1.38601	A1X283	SH3 and PX domain-containing protein 2B	SH3PXD2B	no
+	4.77035	-1.33428	P29353;P98077	SHC-transforming protein 1	SHC1	no
+	1.85965	-0.676472	Q8TBC3	SH3KBP1-binding protein 1	SHKBP1	no
+	3.09519	-1.73427	Q9H0K1;A0A0B4J2F2;P57059	Serine/threonine-protein kinase SIK2	SIK2	no
+	1.67084	-1.60881	Q9P270	SLAIN motif-containing protein 2	SLAIN2	no
+	2.97757	-0.769257	P55011	Solute carrier family 12 member 2	SLC12A2	no
	0.0843505	-0.0377231	P53985	Monocarboxylate transporter 1	SLC16A1	no
	0.152606	-0.0791245	O15427	Monocarboxylate transporter 4	SLC16A3	no
+	2.91453	-0.661128	P43007	Neutral amino acid transporter A	SLC1A4	no
	1.6816	-0.353609	Q15758	Neutral amino acid transporter B(0)	SLC1A5	yes
	1.19724	-0.530174	Q9Y6M5	Zinc transporter 1	SLC30A1	no
+	2.41868	-0.762156	Q96QD8	Sodium-coupled neutral amino acid transporter 2	SLC38A2	no
+	2.74127	-0.900682	Q9ULF5	Zinc transporter ZIP10	SLC39A10	no
+	2.57812	-0.634081	Q15043	Zinc transporter ZIP14	SLC39A14	no
+	2.30928	-0.724116	Q13433	Zinc transporter ZIP6	SLC39A6	no
+	4.09121	-0.642112	P08195	4F2 cell-surface antigen heavy chain	SLC3A2	no
+	1.40245	-1.04258	P04920	Anion exchange protein 2	SLC4A2	no
+	3.33638	-0.6579	Q01650;Q9UM01	Large neutral amino acids transporter small subunit 1	SLC7A5	no
+	1.88394	-1.31415	O14745	Na(+)/H(+) exchange regulatory cofactor NHE-RF1	SLC9A3R1	no
+	2.35238	-1.56232	O94991;Q9H5Y7	SLIT and NTRK-like protein 5	SLITRK5	no
+	1.81481	-0.456834	Q9H2G2	STE20-like serine/threonine-protein kinase	SLK	no
+	1.81846	-0.936088	Q8IYB5	Stromal membrane-associated protein 1	SMAP1	no
	0.926917	-1.72991	P28370	Probable global transcription activator SNF2L1	SMARCA1	no
	0.952612	-0.316593	P51532	Transcription activator BRG1	SMARCA4	no
	0.631828	-0.170259	O60264	SWI/SNF-related matrix-associated actin-dependent regulator of chromatin subfamily A member 5	SMARCA5	no
	1.3828	-0.607919	Q92922;Q8TAQ2	SWI/SNF complex subunit SMARCC1	SMARCC1	no
	0.648056	-0.673039	Q14683	Structural maintenance of chromosomes protein 1A	SMC1A	no
	0.363133	-0.0610819	Q9UQE7	Structural maintenance of chromosomes protein 3	SMC3	no
	0.291154	-0.0834646	Q9NTJ3	Structural maintenance of chromosomes protein 4	SMC4	no
+	1.15955	-1.28346	Q9NXE4	Sphingomyelin phosphodiesterase 4	SMPD4	no
+	3.10204	-0.566762	O00161	Synaptosomal-associated protein 23	SNAP23	no
	0.274464	-0.103205	O75643	U5 small nuclear ribonucleoprotein 200 kDa helicase	SNRNP200	no
	0.218387	-0.239914	P62314	Small nuclear ribonucleoprotein Sm D1	SNRPD1	no
	1.35478	-0.233845	Q13425	Beta-2-syntrophin	SNTB2	no
	0.917666	-0.541263	Q13596	Sorting nexin-1	SNX1	no
+	4.81479	-2.46291	Q96L92	Sorting nexin-27	SNX27	no
+	2.60884	-1.07047	Q9Y5X1	Sorting nexin-9	SNX9	no
+	1.21483	-1.7656	O94875;Q9BX66	Sorbin and SH3 domain-containing protein 2	SORBS2	no
+	1.55179	-1.09031	Q96R06	Sperm-associated antigen 5	SPAG5	no
	1.22729	-0.588348	Q86XZ4	Spermatogenesis-associated serine-rich protein 2	SPATS2	no
+	2.34643	-0.587783	Q15005	Signal peptidase complex subunit 2	SPCS2	no
	0.381491	-0.216192	Q96EA4	Protein Spindly	SPDL1	no
+	2.5813	-0.605101	Q5M775	Cytospin-B	SPECC1	no
	1.21766	-0.47347	Q69YQ0	Cytospin-A	SPECC1L	no
+	3.28386	-0.838294	Q8N0X7	Spartin	SPG20	no
	0.171435	-0.0705242	Q01082;P11277	Spectrin beta chain, non-erythrocytic 1	SPTBN1	no
	0.946052	-0.350789	O15270	Serine palmitoyltransferase 2	SPTLC2	no
	0.765037	-0.228448	Q13501	Sequestosome-1	SQSTM1	no
+	3.29715	-0.812343	O75044;P0DMP2;P0DJJ0	SLIT-ROBO Rho GTPase-activating protein 2;SLIT-ROBO Rho GTPase-activating protein 2B	SRGAP2;SRGAP2B	no
+	1.75106	-0.530652	Q96SB4;Q9UPE1	SRSF protein kinase 1	SRPK1	no
	0.111045	-0.0958724	P08240	Signal recognition particle receptor subunit alpha	SRPR	no
+	1.75886	-0.557373	Q9UQ35	Serine/arginine repetitive matrix protein 2	SRRM2	no
	0.500546	-0.548975	Q9BXP5	Serrate RNA effector molecule homolog	SRRT	no
	1.07097	-0.202384	P42224	Signal transducer and activator of transcription 1-alpha/beta	STAT1	no
+	2.47621	-0.883219	P40763	Signal transducer and activator of transcription 3	STAT3	no
+	2.61936	-0.723411	P51692	Signal transducer and activator of transcription 5B	STAT5B	no
	0.844694	-0.256485	Q9Y3F4	Serine-threonine kinase receptor-associated protein	STRAP	yes
+	2.48191	-1.64407	P61764	Syntaxin-binding protein 1	STXBP1	no
+	2.59248	-0.518677	O00186	Syntaxin-binding protein 3	STXBP3	no
	0.849598	-0.326963	Q8IX01	SURP and G-patch domain-containing protein 2	SUGP2	no
	0.176262	-0.11408	Q9Y2Z0	Suppressor of G2 allele of SKP1 homolog	SUGT1	no
	0.83668	-0.796603	Q15022	Polycomb protein SUZ12	SUZ12	no
+	1.24837	-1.41776	Q8N3V7	Synaptopodin	SYNPO	no
	0.819047	-0.30981	Q9UMZ2	Synergin gamma	SYNRG	no
+	1.59582	-1.15181	Q9NYJ8	TGF-beta-activated kinase 1 and MAP3K7-binding protein 2	TAB2	no
	1.81193	-0.416811	O75410	Transforming acidic coiled-coil-containing protein 1	TACC1	no
+	3.00312	-1.13613	Q9Y6A5	Transforming acidic coiled-coil-containing protein 3	TACC3	no
	0.00992244	-0.00544596	P37802;Q9UI15	Transgelin-2	TAGLN2	yes
+	2.62131	-1.07738	Q9C0D5	Protein TANC1	TANC1	no
+	4.50485	-0.628389	Q9HCD6	Protein TANC2	TANC2	no
	0.0645046	-0.146699	Q7L7X3;Q9UL54	Serine/threonine-protein kinase TAO1	TAOK1	no
	1.01599	-0.748278	Q13395	Probable methyltransferase TARBP1	TARBP1	no
+	1.5346	-1.35502	Q4KMP7	TBC1 domain family member 10B	TBC1D10B	no
	1.55867	-0.451327	Q8TC07	TBC1 domain family member 15	TBC1D15	no
+	2.04527	-0.719761	O60343	TBC1 domain family member 4	TBC1D4	no
	0.388694	-0.154582	Q9BTW9	Tubulin-specific chaperone D	TBCD	no
	1.09661	-0.337451	Q9UHD2	Serine/threonine-protein kinase TBK1	TBK1	no
	0.348721	-0.425484	Q12788	Transducin beta-like protein 3	TBL3	no
+	2.12624	-1.31059	Q13428	Treacle protein	TCOF1	no
+	3.50587	-0.795988	Q9P273	Teneurin-3	TENM3	no
	1.13364	-0.333281	Q9UGI8	Testin	TES	no
	0.378123	-0.240448	Q92734	Protein TFG	TFG	no
	1.16041	-0.134013	Q8NI27	THO complex subunit 2	THOC2	no
+	2.28772	-1.04854	P52888	Thimet oligopeptidase	THOP1	no
	0.759125	-0.746801	Q9BV44	THUMP domain-containing protein 3	THUMPD3	no
+	1.783	-1.18477	Q9NQ88	Fructose-2,6-bisphosphatase TIGAR	TIGAR	no
+	1.98423	-2.01538	O75663	TIP41-like protein	TIPRL	no
+	2.40461	-0.666866	Q07157	Tight junction protein ZO-1	TJP1	no
+	3.28988	-1.51245	P04183	Thymidine kinase, cytosolic	TK1	no
+	1.41619	-1.61105	Q969X1	Protein lifeguard 3	TMBIM1	no
+	1.52835	-1.72469	Q24JP5	Transmembrane protein 132A	TMEM132A	no
	0.575586	-0.343074	Q96Q45	Transmembrane protein 237	TMEM237	no
	1.35325	-0.435512	Q9NV96;Q3MIR4	Cell cycle control protein 50A	TMEM30A	no
+	2.53991	-0.36755	Q8N5G2	Macoilin	TMEM57	no
+	3.4639	-0.83813	P42166	Lamina-associated polypeptide 2, isoform alpha;Thymopoietin;Thymopentin	TMPO	yes
+	3.89897	-0.501348	Q9C0C2	182 kDa tankyrase-1-binding protein	TNKS1BP1	no
	0.0382051	-0.0257502	Q9Y5L0	Transportin-3	TNPO3	no
+	3.39249	-2.53473	Q9UPQ9	Trinucleotide repeat-containing gene 6B protein	TNRC6B	no
+	2.41741	-1.25986	Q68CZ2;Q63HR2;Q9HBL0	Tensin-3	TNS3	no
	0.404318	-0.101632	Q13472	DNA topoisomerase 3-alpha	TOP3A	no
	0.894262	-0.141316	Q8NFQ8	Torsin-1A-interacting protein 2	TOR1AIP2	no
+	1.94231	-0.975267	Q12888	Tumor suppressor p53-binding protein 1	TP53BP1	no
+	3.45917	-1.10414	Q13625;Q96KQ4	Apoptosis-stimulating of p53 protein 2	TP53BP2	no
+	2.23959	-0.96728	P06753	Tropomyosin alpha-3 chain	TPM3	yes
+	1.84647	-0.690888	P67936	Tropomyosin alpha-4 chain	TPM4	yes
+	2.10922	-1.46749	Q4KMQ1	Taperin	TPRN	no
+	5.76637	-1.09799	Q9ULW0	Targeting protein for Xklp2	TPX2	no
+	2.16211	-1.00594	Q12933	TNF receptor-associated factor 2	TRAF2	no
+	2.41262	-0.89461	Q9Y4K3	TNF receptor-associated factor 6	TRAF6	no
+	1.74945	-1.45856	Q6Q0C0	E3 ubiquitin-protein ligase TRAF7	TRAF7	no
+	2.21449	-0.405161	Q14258	E3 ubiquitin/ISG15 ligase TRIM25	TRIM25	no
+	2.45455	-0.338433	Q13263	Transcription intermediary factor 1-beta	TRIM28	yes
	1.45529	-0.414591	Q9UPN9	E3 ubiquitin-protein ligase TRIM33	TRIM33	no
+	1.52126	-0.658416	O75962	Triple functional domain protein	TRIO	no
+	1.8553	-1.9958	Q9H2D6	TRIO and F-actin-binding protein	TRIOBP	no
	1.04656	-0.405801	Q14669	E3 ubiquitin-protein ligase TRIP12	TRIP12	no
+	2.59024	-0.488821	Q15645	Pachytene checkpoint protein 2 homolog	TRIP13	no
+	3.51966	-1.05021	Q15654	Thyroid receptor-interacting protein 6	TRIP6	no
+	2.17898	-0.595661	Q99816	Tumor susceptibility gene 101 protein	TSG101	no
+	2.11384	-1.07521	Q99614	Tetratricopeptide repeat protein 1	TTC1	no
+	5.18656	-5.18995	Q9UNY4	Transcription termination factor 2	TTF2	no
+	3.90403	-0.950174	P33981	Dual specificity protein kinase TTK	TTK	no
+	2.56991	-0.403413	Q96CW5	Gamma-tubulin complex component 3	TUBGCP3	no
	1.12527	-0.217216	Q12792	Twinfilin-1	TWF1	no
	1.66467	-0.335614	Q6IBS0	Twinfilin-2	TWF2	no
+	2.9905	-1.00653	P40222	Alpha-taxilin	TXLNA	no
+	3.5894	-0.790738	Q9NUQ3;Q9BZA5	Gamma-taxilin	TXLNG	no
	0.0303324	-0.111584	P10599	Thioredoxin	TXN	yes
+	1.66456	-0.770972	Q16881;Q9NNW7	Thioredoxin reductase 1, cytoplasmic	TXNRD1	no
+	1.79765	-0.729131	P29597	Non-receptor tyrosine-protein kinase TYK2	TYK2	no
	0.675564	-0.25483	P04818	Thymidylate synthase	TYMS	no
	0.628233	-0.862727	Q01081;Q8WU68	Splicing factor U2AF 35 kDa subunit;Splicing factor U2AF 26 kDa subunit	U2AF1;U2AF1L4	no
+	1.31685	-0.903698	O15042	U2 snRNP-associated SURP motif-containing protein	U2SURP	no
	0.374046	-0.173023	P62987;P62979;P0CG47;P0CG48	Ubiquitin-60S ribosomal protein L40;Ubiquitin;60S ribosomal protein L40;Ubiquitin-40S ribosomal protein S27a;Ubiquitin;40S ribosomal protein S27a;Polyubiquitin-B;Ubiquitin;Polyubiquitin-C;Ubiquitin	UBA52;RPS27A;UBB;UBC	no
+	1.90114	-0.522134	A0AVT1	Ubiquitin-like modifier-activating enzyme 6	UBA6	no
	1.78546	-0.392223	Q5T6F2	Ubiquitin-associated protein 2	UBAP2	no
	0.17742	-0.313926	P61081	NEDD8-conjugating enzyme Ubc12	UBE2M	yes
+	2.30648	-0.557757	Q9C0C9	E2/E3 hybrid ubiquitin-protein ligase UBE2O	UBE2O	no
	1.45431	-0.446334	Q16763	Ubiquitin-conjugating enzyme E2 S	UBE2S	no
	0.595718	-0.252244	Q8WVY7	Ubiquitin-like domain-containing CTD phosphatase 1	UBLCP1	no
+	3.01615	-0.853215	Q9BZX2;Q9HA47	Uridine-cytidine kinase 2	UCK2	no
	1.72288	-0.439455	Q96T88	E3 ubiquitin-protein ligase UHRF1	UHRF1	no
	0.371749	-0.130148	Q9H3U1	Protein unc-45 homolog A	UNC45A	no
	0.475163	-0.244968	Q96IX5	Up-regulated during skeletal muscle growth protein 5	USMG5	yes
	0.0832906	-0.0181355	Q14694	Ubiquitin carboxyl-terminal hydrolase 10	USP10	no
+	1.54251	-0.712334	Q9Y4E8	Ubiquitin carboxyl-terminal hydrolase 15	USP15	no
	1.11395	-0.54291	O94966	Ubiquitin carboxyl-terminal hydrolase 19	USP19	no
	0.540255	-0.64555	Q9UPU5	Ubiquitin carboxyl-terminal hydrolase 24	USP24	no
+	3.97018	-2.71412	Q8NFA0;P35125	Ubiquitin carboxyl-terminal hydrolase 32	USP32	no
	0.605886	-0.613867	Q9P275	Ubiquitin carboxyl-terminal hydrolase 36	USP36	no
	0.962791	-0.669534	Q70EL4	Ubiquitin carboxyl-terminal hydrolase 43	USP43	no
	0.126122	-0.0894222	P45974	Ubiquitin carboxyl-terminal hydrolase 5	USP5	no
	0.180484	-0.0880651	Q92738	USP6 N-terminal-like protein	USP6NL	no
+	3.5151	-1.08246	Q8TAA9	Vang-like protein 1	VANGL1	no
+	1.82253	-1.69175	Q6EMK4	Vasorin	VASN	no
	0.0706149	-0.107674	P50552	Vasodilator-stimulated phosphoprotein	VASP	no
	0.658985	-0.579522	Q7Z5K2	Wings apart-like protein homolog	WAPAL	no
	1.01209	-0.733244	P23381	Tryptophan--tRNA ligase, cytoplasmic;T1-TrpRS;T2-TrpRS	WARS	no
+	3.11101	-0.663493	Q92558	Wiskott-Aldrich syndrome protein family member 1	WASF1	no
	0.778094	-0.228231	O75083	WD repeat-containing protein 1	WDR1	no
	0.766514	-0.800857	Q9H7D7	WD repeat-containing protein 26	WDR26	no
	0.471072	-0.653572	Q5JSH3	WD repeat-containing protein 44	WDR44	no
+	1.31795	-1.13906	Q9NNW5	WD repeat-containing protein 6	WDR6	no
+	1.5422	-1.15952	O43379	WD repeat-containing protein 62	WDR62	no
+	2.16646	-1.0662	O96028	Histone-lysine N-methyltransferase NSD2	WHSC1	no
	0.153655	-0.0416694	Q9H4A3;Q96J92;Q9Y3S1	Serine/threonine-protein kinase WNK1	WNK1	no
+	3.26966	-0.886491	Q6AWC2	Protein WWC2	WWC2	no
+	1.76324	-1.03564	P98170	E3 ubiquitin-protein ligase XIAP	XIAP	no
	0.406911	-0.232416	Q9HAV4	Exportin-5	XPO5	no
	0.89122	-0.226714	Q9UBH6	Xenotropic and polytropic retrovirus receptor 1	XPR1	no
	1.52234	-0.313999	Q8IZH2	5-3 exoribonuclease 1	XRN1	no
+	1.55265	-1.3426	P49750	YLP motif-containing protein 1	YLPM1	no
+	1.89138	-0.443181	Q9H6S0	Probable ATP-dependent RNA helicase YTHDC2	YTHDC2	no
	1.02765	-0.192255	Q9Y5A9	YTH domain-containing family protein 2	YTHDF2	no
	0.886969	-1.66557	P31946	14-3-3 protein beta/alpha;14-3-3 protein beta/alpha, N-terminally processed	YWHAB	yes
	0.644641	-1.01143	P62258	14-3-3 protein epsilon	YWHAE	yes
+	1.93739	-2.16899	P61981	14-3-3 protein gamma;14-3-3 protein gamma, N-terminally processed	YWHAG	yes
	0.757745	-1.4772	P27348	14-3-3 protein theta	YWHAQ	yes
	1.33025	-0.47556	P63104	14-3-3 protein zeta/delta	YWHAZ	yes
	0.5319	-0.169051	O75152;P0DQW0;A0A1B0GTU1	Zinc finger CCCH domain-containing protein 11A	ZC3H11A	no
+	2.41854	-0.321545	Q7Z2W4	Zinc finger CCCH-type antiviral protein 1	ZC3HAV1	no
+	2.01022	-1.23803	Q96H79	Zinc finger CCCH-type antiviral protein 1-like	ZC3HAV1L	no
+	2.55873	-0.650081	Q5TAX3	Terminal uridylyltransferase 4	ZCCHC11	no
+	2.88797	-0.967314	Q9C0B5	Palmitoyltransferase ZDHHC5	ZDHHC5	no
	1.52348	-0.545575	Q7Z3T8	Zinc finger FYVE domain-containing protein 16	ZFYVE16	no
+	2.41255	-0.713344	O43670	BUB3-interacting and GLEBS motif-containing protein ZNF207	ZNF207	no
	0.521147	-0.13326	Q5BKZ1	DBIRD complex subunit ZNF326	ZNF326	no
+	2.31094	-1.06478	Q86UK7	Zinc finger protein 598	ZNF598	no
+	3.69609	-1.00841	O15014	Zinc finger protein 609	ZNF609	no
	1.22865	-0.354239	Q14966	Zinc finger protein 638	ZNF638	no
+	2.17438	-1.10346	Q15942	Zyxin	ZYX	no

## Sheet: Sheet4
Significant	-Log(P-value)	Difference	Protein IDs	Protein names	Gene names	CRAPOME
+	2.42732	1.49947	Q5JTZ9	Alanine--tRNA ligase, mitochondrial	AARS2	no
	1.34459	0.480393	O75027	ATP-binding cassette sub-family B member 7, mitochondrial	ABCB7	no
	0.230743	0.0781617	P33897;Q9UBJ2	ATP-binding cassette sub-family D member 1	ABCD1	no
+	4.08814	0.559008	P28288	ATP-binding cassette sub-family D member 3	ABCD3	no
	0.943497	0.183218	P61221	ATP-binding cassette sub-family E member 1	ABCE1	no
	1.41802	0.0728035	Q9UG63	ATP-binding cassette sub-family F member 2	ABCF2	no
	0.817304	0.929616	Q13085	Acetyl-CoA carboxylase 1;Biotin carboxylase	ACACA	yes
	0.767253	0.674827	O00763	Acetyl-CoA carboxylase 2;Biotin carboxylase	ACACB	yes
	1.21854	0.671941	Q9H845	Acyl-CoA dehydrogenase family member 9, mitochondrial	ACAD9	no
	0.374789	0.535014	Q9H3P7	Golgi resident protein GCP60	ACBD3	no
	0.255652	0.123312	P53396	ATP-citrate synthase	ACLY	no
	1.07714	0.454796	Q9Y305	Acyl-coenzyme A thioesterase 9, mitochondrial	ACOT9	no
+	2.56821	0.538177	O95573	Long-chain-fatty-acid--CoA ligase 3	ACSL3	no
	0.00129927	0.00104046	P60709;Q6S8J3;A5A3E0;P0CG38;Q9BYX7;P0CG39	Actin, cytoplasmic 1;Actin, cytoplasmic 1, N-terminally processed	ACTB	yes
	0.0335614	0.0131335	P68032;P62736;P63267;P68133	Actin, alpha cardiac muscle 1;Actin, aortic smooth muscle;Actin, gamma-enteric smooth muscle;Actin, alpha skeletal muscle	ACTC1;ACTA2;ACTG2;ACTA1	yes
	0.302873	0.0893927	P63261	Actin, cytoplasmic 2;Actin, cytoplasmic 2, N-terminally processed	ACTG1	yes
	0.765156	0.230092	Q9H2P0	Activity-dependent neuroprotector homeobox protein	ADNP	no
	0.644027	0.562355	P52594	Arf-GAP domain and FG repeat-containing protein 1	AGFG1	no
	0.477893	0.180734	O00116	Alkyldihydroxyacetonephosphate synthase, peroxisomal	AGPS	no
	0.0211983	0.00712824	Q8WYP5	Protein ELYS	AHCTF1	no
	0.454242	0.14514	P23526	Adenosylhomocysteinase	AHCY	yes
	0.329739	0.514321	Q8IVF2	Protein AHNAK2	AHNAK2	no
	1.32374	0.383731	Q12904	Aminoacyl tRNA synthase complex-interacting multifunctional protein 1;Endothelial monocyte-activating polypeptide 2	AIMP1	no
	0.00623167	0.00281286	P00568	Adenylate kinase isoenzyme 1	AK1	no
+	2.43925	0.656683	P54886	Delta-1-pyrroline-5-carboxylate synthase;Glutamate 5-kinase;Gamma-glutamyl phosphate reductase	ALDH18A1	yes
+	1.56618	0.655845	P30837	Aldehyde dehydrogenase X, mitochondrial	ALDH1B1	no
	1.44674	0.592141	P04075;P05062	Fructose-bisphosphate aldolase A	ALDOA	no
+	1.70979	0.820283	P09972	Fructose-bisphosphate aldolase C	ALDOC	no
	0.11111	0.167609	Q9UJX3	Anaphase-promoting complex subunit 7	ANAPC7	no
	0.612722	0.210098	P08758	Annexin A5	ANXA5	no
	1.11457	0.493563	P08133	Annexin A6	ANXA6	no
	0.783066	0.302361	O43747	AP-1 complex subunit gamma-1	AP1G1	no
	0.0485701	0.0287824	O95782	AP-2 complex subunit alpha-1	AP2A1	no
+	2.70918	0.368008	O00203;Q13367	AP-3 complex subunit beta-1	AP3B1	no
	0.903431	0.317012	O14617	AP-3 complex subunit delta-1	AP3D1	no
	0.0849749	0.00996876	Q9Y2T2;P53677	AP-3 complex subunit mu-1	AP3M1	no
	1.44718	0.344715	P07741	Adenine phosphoribosyltransferase	APRT	no
	1.14542	0.318352	O60306	Intron-binding protein aquarius	AQR	no
	0.300991	0.106593	P48444	Coatomer subunit delta	ARCN1	no
	0.298201	0.0661964	P84077;P61204	ADP-ribosylation factor 1;ADP-ribosylation factor 3	ARF1;ARF3	yes
	0.195165	0.0822806	P84085	ADP-ribosylation factor 5	ARF5	yes
	0.0141203	0.0250206	Q9NP61	ADP-ribosylation factor GTPase-activating protein 3	ARFGAP3	no
+	1.62585	1.21895	Q96PE2	Rho guanine nucleotide exchange factor 17	ARHGEF17	no
	0.526039	0.212281	Q92974	Rho guanine nucleotide exchange factor 2	ARHGEF2	no
	0.147445	0.0468755	P40616	ADP-ribosylation factor-like protein 1	ARL1	no
	0.966301	1.35811	Q9NVJ2	ADP-ribosylation factor-like protein 8B	ARL8B	no
+	2.62015	0.711511	Q9NVI7	ATPase family AAA domain-containing protein 3A	ATAD3A	yes
+	2.57456	0.765527	Q5T9A4	ATPase family AAA domain-containing protein 3B	ATAD3B	no
+	3.27862	0.682415	Q6DD88	Atlastin-3	ATL3	no
+	2.25218	0.357999	P16615;O14983;Q93084	Sarcoplasmic/endoplasmic reticulum calcium ATPase 2	ATP2A2	no
+	1.93074	0.526711	P25705	ATP synthase subunit alpha, mitochondrial	ATP5A1	yes
+	3.31805	1.12676	P06576	ATP synthase subunit beta, mitochondrial	ATP5B	yes
	0.520646	0.134283	P36542	ATP synthase subunit gamma, mitochondrial	ATP5C1	no
	0.279773	0.131506	P38606	V-type proton ATPase catalytic subunit A	ATP6V1A	no
+	1.55051	0.616286	Q9UI12	V-type proton ATPase subunit H	ATP6V1H	no
	1.64307	0.346385	Q9Y679	Ancient ubiquitous protein 1	AUP1	no
	0.803239	0.226475	P53004	Biliverdin reductase A	BLVRA	no
+	2.8097	0.657588	Q8TDN6	Ribosome biogenesis protein BRX1 homolog	BRIX1	no
	0.041686	0.0229526	Q7L1Q6	Basic leucine zipper and W2 domain-containing protein 1	BZW1	no
	0.512306	0.11726	Q8WWC4	Uncharacterized protein C2orf47, mitochondrial	C2orf47	no
	0.297749	0.211659	Q5T280	Putative methyltransferase C9orf114	C9orf114	no
	1.36625	0.372203	Q9HB71	Calcyclin-binding protein	CACYBP	no
	0.030237	0.00873041	P27708	CAD protein;Glutamine-dependent carbamoyl-phosphate synthase;Aspartate carbamoyltransferase;Dihydroorotase	CAD	yes
	0.391611	0.619019	Q13137	Calcium-binding and coiled-coil domain-containing protein 2	CALCOCO2	no
	0.179141	0.109818	O43852	Calumenin	CALU	no
	1.41314	0.196754	Q86VP6;O75155	Cullin-associated NEDD8-dissociated protein 1	CAND1	no
+	4.53822	0.990731	P27824	Calnexin	CANX	no
	1.11601	0.385887	Q01518	Adenylyl cyclase-associated protein 1	CAP1	no
+	1.71444	0.613474	Q14444	Caprin-1	CAPRIN1	no
+	3.09447	0.61226	Q03135	Caveolin-1	CAV1	no
	1.15619	0.30527	P49368	T-complex protein 1 subunit gamma	CCT3	yes
+	3.07838	0.414653	P50991	T-complex protein 1 subunit delta	CCT4	yes
+	3.97321	0.609064	P48643	T-complex protein 1 subunit epsilon	CCT5	yes
+	2.2245	0.435604	P40227	T-complex protein 1 subunit zeta	CCT6A	yes
+	3.07972	0.391535	Q99832	T-complex protein 1 subunit eta	CCT7	yes
+	3.0473	0.301199	P50990	T-complex protein 1 subunit theta	CCT8	yes
	0.229634	0.165842	Q16543	Hsp90 co-chaperone Cdc37;Hsp90 co-chaperone Cdc37, N-terminally processed	CDC37	no
	1.7792	0.438056	O14735	CDP-diacylglycerol--inositol 3-phosphatidyltransferase	CDIPT	no
	0.176566	0.0403929	P06493	Cyclin-dependent kinase 1	CDK1	no
	1.12664	0.373869	P24941;Q00526	Cyclin-dependent kinase 2	CDK2	no
+	2.05019	1.06453	Q96SZ6	CDK5 regulatory subunit-associated protein 1	CDK5RAP1	no
	0.385403	0.551064	Q9UKY7	Protein CDV3 homolog	CDV3	no
+	1.67367	1.28351	Q9BXW7	Cat eye syndrome critical region protein 5	CECR5	no
	0.359877	0.320147	Q07065	Cytoskeleton-associated protein 4	CKAP4	no
+	2.4454	1.04048	P12277	Creatine kinase B-type	CKB	no
	0.378829	0.239694	Q14677	Clathrin interactor 1	CLINT1	no
+	1.66209	0.553767	Q9H078	Caseinolytic peptidase B protein homolog	CLPB	no
+	2.04249	0.81316	Q96KA5	Cleft lip and palate transmembrane protein 1-like protein	CLPTM1L	no
+	1.72321	0.740108	O76031	ATP-dependent Clp protease ATP-binding subunit clpX-like, mitochondrial	CLPX	no
+	1.90811	0.494143	Q00610;P53675	Clathrin heavy chain 1	CLTC	no
+	5.04552	2.34164	P10909	Clusterin;Clusterin beta chain;Clusterin alpha chain	CLU	no
+	3.00231	0.654322	O75153;Q9Y5I4	Clustered mitochondria protein homolog	CLUH	no
	0.216566	0.0795679	A5YKK6	CCR4-NOT transcription complex subunit 1	CNOT1	no
+	3.49439	0.546998	P53621	Coatomer subunit alpha;Xenin;Proxenin	COPA	no
	2.22104	0.23904	P53618	Coatomer subunit beta	COPB1	no
+	1.58598	2.36957	P35606	Coatomer subunit beta	COPB2	no
+	2.53559	0.467049	Q9Y678;Q9UBF2	Coatomer subunit gamma-1	COPG1	no
+	1.6813	0.521691	P31327	Carbamoyl-phosphate synthase [ammonia], mitochondrial	CPS1	no
+	2.7177	0.571614	P50416	Carnitine O-palmitoyltransferase 1, liver isoform	CPT1A	no
+	3.16774	2.21233	O75390	Citrate synthase, mitochondrial	CS	no
	0.922703	0.207515	P55060	Exportin-2	CSE1L	no
	0.147742	0.0711722	P48729;Q8N752	Casein kinase I isoform alpha	CSNK1A1	no
	0.306024	0.0599976	P48730	Casein kinase I isoform delta	CSNK1D	no
	0.616187	0.126131	P17812	CTP synthase 1	CTPS1	no
	1.3488	0.261226	Q13619	Cullin-4A	CUL4A	no
+	1.35146	0.810697	Q16850	Lanosterol 14-alpha demethylase	CYP51A1	no
	0.95775	0.532033	P14868	Aspartate--tRNA ligase, cytoplasmic	DARS	no
+	2.81349	0.807288	Q6PI48	Aspartate--tRNA ligase, mitochondrial	DARS2	no
	1.67548	0.443281	P39656	Dolichyl-diphosphooligosaccharide--protein glycosyltransferase 48 kDa subunit	DDOST	no
	0.112967	0.0497346	Q92499	ATP-dependent RNA helicase DDX1	DDX1	no
	0.535184	0.125841	Q92841	Probable ATP-dependent RNA helicase DDX17	DDX17	yes
+	3.1815	0.888876	Q9NVP1	ATP-dependent RNA helicase DDX18	DDX18	no
+	2.81502	0.569646	Q9NR30	Nucleolar RNA helicase 2	DDX21	yes
+	3.63855	0.82945	Q96GQ7	Probable ATP-dependent RNA helicase DDX27	DDX27	no
	0.933113	0.267025	Q9H8H2	Probable ATP-dependent RNA helicase DDX31	DDX31	no
+	4.14964	0.737126	O00148	ATP-dependent RNA helicase DDX39A	DDX39A	yes
	0.851892	1.07089	Q13838	Spliceosome RNA helicase DDX39B	DDX39B	yes
	2.00439	0.17903	O00571;O15523;Q9NQI0	ATP-dependent RNA helicase DDX3X;ATP-dependent RNA helicase DDX3Y	DDX3X;DDX3Y	yes
	1.17159	0.372962	Q9H0S4	Probable ATP-dependent RNA helicase DDX47	DDX47	no
+	3.41907	0.732772	P17844	Probable ATP-dependent RNA helicase DDX5	DDX5	yes
+	1.9347	0.505279	Q9BQ39	ATP-dependent RNA helicase DDX50	DDX50	no
+	2.75275	1.05263	Q8TDD1	ATP-dependent RNA helicase DDX54	DDX54	no
	0.947288	0.206002	P26196	Probable ATP-dependent RNA helicase DDX6	DDX6	no
+	1.96786	0.87133	Q15392	Delta(24)-sterol reductase	DHCR24	no
+	2.80675	0.632306	Q9UBM7	7-dehydrocholesterol reductase	DHCR7	no
	0.897964	0.258755	Q7L2E3	Putative ATP-dependent RNA helicase DHX30	DHX30	no
+	4.30618	0.872121	Q08211	ATP-dependent RNA helicase A	DHX9	yes
+	2.66481	0.553576	Q9UNQ2	Probable dimethyladenosine transferase	DIMT1	no
	0.155523	0.0607443	Q9Y2L1	Exosome complex exonuclease RRP44	DIS3	no
	0.0295888	0.0193357	O60884	DnaJ homolog subfamily A member 2	DNAJA2	no
	0.626347	0.956443	Q9NVH1	DnaJ homolog subfamily C member 11	DNAJC11	no
	1.06501	0.294382	O00429	Dynamin-1-like protein	DNM1L	no
	0.264583	0.0432181	P50570;Q9UQ16	Dynamin-2	DNM2	no
+	2.1894	0.545316	O60762	Dolichol-phosphate mannosyltransferase subunit 1	DPM1	no
	1.10057	0.296499	Q9Y295	Developmentally-regulated GTP-binding protein 1	DRG1	no
	1.87418	0.402078	Q14204	Cytoplasmic dynein 1 heavy chain 1	DYNC1H1	no
+	2.13826	0.888169	P42892	Endothelin-converting enzyme 1	ECE1	no
+	1.19749	3.99803	Q15075	Early endosome antigen 1	EEA1	no
	1.03061	0.179579	Q05639	Elongation factor 1-alpha 2	EEF1A2	yes
	0.983152	0.389411	P29692	Elongation factor 1-delta	EEF1D	no
	1.39538	0.308475	Q15029	116 kDa U5 small nuclear ribonucleoprotein component	EFTUD2	no
	1.38881	0.423655	Q9BY44	Eukaryotic translation initiation factor 2A;Eukaryotic translation initiation factor 2A, N-terminally processed	EIF2A	no
	0.0631572	0.0227704	P19525	Interferon-induced, double-stranded RNA-activated protein kinase	EIF2AK2	no
+	2.19289	0.51237	P05198	Eukaryotic translation initiation factor 2 subunit 1	EIF2S1	no
+	2.17355	0.510593	P20042	Eukaryotic translation initiation factor 2 subunit 2	EIF2S2	no
	1.75722	0.299086	P41091;Q2VIR3	Eukaryotic translation initiation factor 2 subunit 3;Putative eukaryotic translation initiation factor 2 subunit 3-like protein	EIF2S3;EIF2S3L	yes
+	3.68093	0.744941	Q14152	Eukaryotic translation initiation factor 3 subunit A	EIF3A	no
+	3.65782	0.626899	Q99613;B5ME19	Eukaryotic translation initiation factor 3 subunit C;Eukaryotic translation initiation factor 3 subunit C-like protein	EIF3C;EIF3CL	no
+	2.27547	0.515785	O15371	Eukaryotic translation initiation factor 3 subunit D	EIF3D	no
+	3.75746	0.651499	P60228	Eukaryotic translation initiation factor 3 subunit E	EIF3E	no
	0.300693	0.145995	O75821	Eukaryotic translation initiation factor 3 subunit G	EIF3G	no
	0.418691	0.746393	O75822	Eukaryotic translation initiation factor 3 subunit J	EIF3J	no
+	4.33266	0.857192	Q9Y262	Eukaryotic translation initiation factor 3 subunit L	EIF3L	no
	1.57892	0.262985	P60842	Eukaryotic initiation factor 4A-I	EIF4A1	yes
	1.6529	0.469384	P38919	Eukaryotic initiation factor 4A-III;Eukaryotic initiation factor 4A-III, N-terminally processed	EIF4A3	yes
	0.20299	0.0616651	Q04637;REV__Q8NEG2	Eukaryotic translation initiation factor 4 gamma 1	EIF4G1	no
+	1.94446	0.473955	P78344	Eukaryotic translation initiation factor 4 gamma 2	EIF4G2	no
	0.942502	0.197047	Q15717;Q12926;P26378	ELAV-like protein 1	ELAVL1	no
+	2.97896	0.506343	Q9BW60	Elongation of very long chain fatty acids protein 1	ELOVL1	no
+	1.91335	1.28313	Q9NYP7	Elongation of very long chain fatty acids protein 5	ELOVL5	no
+	4.98424	1.07332	Q8N766	ER membrane protein complex subunit 1	EMC1	no
	0.381455	0.201451	P50402	Emerin	EMD	no
	1.31139	0.504681	Q92979	Ribosomal RNA small subunit methyltransferase NEP1	EMG1	no
	0.304802	0.116874	P06733;P13929;P09104	Alpha-enolase	ENO1	yes
	1.45466	0.515305	P58107	Epiplakin	EPPK1	no
	1.40771	0.28736	P07814	Bifunctional glutamate/proline--tRNA ligase;Glutamate--tRNA ligase;Proline--tRNA ligase	EPRS	no
+	2.69666	1.3371	O75616	GTPase Era, mitochondrial	ERAL1	no
	1.20641	0.2368	Q96RQ1	Endoplasmic reticulum-Golgi intermediate compartment protein 2	ERGIC2	no
+	1.75693	0.484278	O94905	Erlin-2	ERLIN2	no
	1.59552	0.435861	Q9BSJ8	Extended synaptotagmin-1	ESYT1	no
	1.7637	0.296519	A0FGR8	Extended synaptotagmin-2	ESYT2	no
	0.232107	0.0697527	P62495	Eukaryotic peptide chain release factor subunit 1	ETF1	no
+	1.91501	0.531426	Q01844	RNA-binding protein EWS	EWSR1	yes
	0.247615	0.191405	O60427	Fatty acid desaturase 1	FADS1	no
	1.68429	0.442559	Q96CS3	FAS-associated factor 2	FAF2	no
	0.59712	0.420501	Q9NX05	Constitutive coactivator of PPAR-gamma-like protein 2	FAM120C	no
	0.778298	0.230663	Q8NCA5	Protein FAM98A	FAM98A	no
	0.0370363	0.0768318	Q8WVX9	Fatty acyl-CoA reductase 1	FAR1	no
+	2.77425	0.325514	Q9NSD9	Phenylalanine--tRNA ligase beta subunit	FARSB	no
+	2.54909	0.805448	Q9NYY8	FAST kinase domain-containing protein 2	FASTKD2	no
	0.598825	0.299044	P62861	40S ribosomal protein S30	FAU	no
	0.0143292	0.0157928	P22087	rRNA 2-O-methyltransferase fibrillarin	FBL	yes
+	1.6261	0.507141	Q5T1M5	FK506-binding protein 15	FKBP15	no
+	2.10468	1.053	Q02790	Peptidyl-prolyl cis-trans isomerase FKBP4;Peptidyl-prolyl cis-trans isomerase FKBP4, N-terminally processed	FKBP4	no
	0.147706	0.080616	Q13045	Protein flightless-1 homolog	FLII	no
	0.698885	0.127932	Q8IY81	pre-rRNA processing protein FTSJ3	FTSJ3	no
+	2.34588	1.33428	Q96AE4	Far upstream element-binding protein 1	FUBP1	no
	1.12402	0.50621	P35637	RNA-binding protein FUS	FUS	yes
+	2.61993	1.16244	Q13283	Ras GTPase-activating protein-binding protein 1	G3BP1	no
+	1.73127	0.762663	Q9UN86	Ras GTPase-activating protein-binding protein 2	G3BP2	no
+	2.35714	0.714335	Q14697	Neutral alpha-glucosidase AB	GANAB	no
	1.51881	0.46408	Q92616	Translational activator GCN1	GCN1L1	no
	0.0199453	0.0139976	P57678	Gem-associated protein 4	GEMIN4	no
+	1.82322	0.791918	Q96RP9	Elongation factor G, mitochondrial	GFM1	no
	0.0475301	0.00957108	P63096	Guanine nucleotide-binding protein G(i) subunit alpha-1	GNAI1	no
	0.359496	0.114359	P63244	Guanine nucleotide-binding protein subunit beta-2-like 1;Guanine nucleotide-binding protein subunit beta-2-like 1, N-terminally processed	GNB2L1	no
	0.314923	0.409553	P36915	Guanine nucleotide-binding protein-like 1	GNL1	no
	1.57484	0.35082	Q9BVP2	Guanine nucleotide-binding protein-like 3	GNL3	no
	0.0601969	0.0826616	Q9NVN8	Guanine nucleotide-binding protein-like 3-like protein	GNL3L	no
	1.13765	1.15353	P46926;Q8TDQ7	Glucosamine-6-phosphate isomerase 1	GNPDA1	no
+	1.92163	0.907095	Q14789;REV__Q8N884	Golgin subfamily B member 1	GOLGB1	no
+	2.07642	1.47555	P09211	Glutathione S-transferase P	GSTP1	no
+	3.74693	0.632292	Q9BZE4	Nucleolar GTP-binding protein 1	GTPBP4	no
	1.30245	0.410601	O43824	Putative GTP-binding protein 6	GTPBP6	no
	0.0375515	0.175271	O75367;Q9P0M6	Core histone macro-H2A.1	H2AFY	yes
+	1.86074	0.422485	Q9P035	Very-long-chain (3R)-3-hydroxyacyl-CoA dehydratase 3	HACD3	yes
+	2.20712	1.18576	P40939	Trifunctional enzyme subunit alpha, mitochondrial;Long-chain enoyl-CoA hydratase;Long chain 3-hydroxyacyl-CoA dehydrogenase	HADHA	yes
	1.24969	0.35169	P55084	Trifunctional enzyme subunit beta, mitochondrial;3-ketoacyl-CoA thiolase	HADHB	no
	0.116866	0.0302486	Q9Y450	HBS1-like protein	HBS1L	no
	1.56732	0.241571	Q00341	Vigilin	HDLBP	no
	0.184385	0.139932	Q9H583	HEAT repeat-containing protein 1;HEAT repeat-containing protein 1, N-terminally processed	HEATR1	no
	0.145866	0.655004	Q99878;Q96KK5;Q9BTM1;Q16777;Q6FI13;P20671;P0C0S8	Histone H2A type 1-J;Histone H2A type 1-H;Histone H2A.J;Histone H2A type 2-C;Histone H2A type 2-A;Histone H2A type 1-D;Histone H2A type 1	HIST1H2AJ;HIST1H2AH;H2AFJ;HIST2H2AC;HIST2H2AA3;HIST1H2AD;HIST1H2AG	yes
	0.121582	0.557925	Q99880;Q99879;Q99877;Q93079;Q5QNW6;P62807;P58876;P57053;O60814;Q96A08;A0A2R8Y619	Histone H2B type 1-L;Histone H2B type 1-M;Histone H2B type 1-N;Histone H2B type 1-H;Histone H2B type 2-F;Histone H2B type 1-C/E/F/G/I;Histone H2B type 1-D;Histone H2B type F-S;Histone H2B type 1-K;Histone H2B type 1-A	HIST1H2BL;HIST1H2BM;HIST1H2BN;HIST1H2BH;HIST2H2BF;HIST1H2BC;HIST1H2BD;H2BFS;HIST1H2BK;HIST1H2BA	yes
	0.183688	0.760915	P62805	Histone H4	HIST1H4A	yes
	0.27246	1.35129	Q16778;P33778;P23527;P06899;Q8N257;Q6DRA6;Q6DN03	Histone H2B type 2-E;Histone H2B type 1-B;Histone H2B type 1-O;Histone H2B type 1-J;Histone H2B type 3-B	HIST2H2BE;HIST1H2BB;HIST1H2BO;HIST1H2BJ;HIST3H2BB	yes
	0.188826	0.676528	Q71DI3	Histone H3.2	HIST2H3A	yes
	0.942463	0.545968	P19367	Hexokinase-1	HK1	no
+	3.32494	0.661658	Q13151	Heterogeneous nuclear ribonucleoprotein A0	HNRNPA0	yes
+	3.19051	2.27693	P09651;Q32P51;A0A2R8Y4L2	Heterogeneous nuclear ribonucleoprotein A1;Heterogeneous nuclear ribonucleoprotein A1, N-terminally processed;Heterogeneous nuclear ribonucleoprotein A1-like 2	HNRNPA1;HNRNPA1L2	yes
+	3.84145	1.9074	P22626	Heterogeneous nuclear ribonucleoproteins A2/B1	HNRNPA2B1	yes
+	2.22367	0.874752	P51991	Heterogeneous nuclear ribonucleoprotein A3	HNRNPA3	yes
+	2.37207	2.36723	Q99729	Heterogeneous nuclear ribonucleoprotein A/B	HNRNPAB	yes
	0.321357	0.935307	P07910;P0DMR1;O60812;B7ZW38;B2RXH8	Heterogeneous nuclear ribonucleoproteins C1/C2;Heterogeneous nuclear ribonucleoprotein C-like 4;Heterogeneous nuclear ribonucleoprotein C-like 1;Heterogeneous nuclear ribonucleoprotein C-like 3;Heterogeneous nuclear ribonucleoprotein C-like 2	HNRNPC;HNRNPCL4;HNRNPCL1;HNRNPCL3;HNRNPCL2	yes
+	4.57064	1.78423	Q14103	Heterogeneous nuclear ribonucleoprotein D0	HNRNPD	yes
	0.955138	0.155741	P55795	Heterogeneous nuclear ribonucleoprotein H2	HNRNPH2	yes
+	1.87351	0.788205	P31942	Heterogeneous nuclear ribonucleoprotein H3	HNRNPH3	no
+	1.65717	0.668182	P14866	Heterogeneous nuclear ribonucleoprotein L	HNRNPL	yes
	1.13442	0.416886	P52272	Heterogeneous nuclear ribonucleoprotein M	HNRNPM	yes
+	2.37082	1.58802	O43390	Heterogeneous nuclear ribonucleoprotein R	HNRNPR	yes
+	3.84832	0.632248	Q00839	Heterogeneous nuclear ribonucleoprotein U	HNRNPU	yes
+	2.22833	0.717566	Q99714	3-hydroxyacyl-CoA dehydrogenase type-2	HSD17B10	yes
+	1.40267	0.668775	Q53GQ0	Very-long-chain 3-oxoacyl-CoA reductase	HSD17B12	no
	0.856209	0.322513	P51659	Peroxisomal multifunctional enzyme type 2;(3R)-hydroxyacyl-CoA dehydrogenase;Enoyl-CoA hydratase 2	HSD17B4	no
+	1.67169	0.857777	Q6YN16	Hydroxysteroid dehydrogenase-like protein 2	HSDL2	no
+	3.69689	0.929342	P07900;Q14568;Q58FG0;Q58FG1	Heat shock protein HSP 90-alpha	HSP90AA1	yes
+	3.44762	0.642084	P08238;Q58FF7	Heat shock protein HSP 90-beta	HSP90AB1	yes
	1.22646	0.463262	P14625;Q58FF3	Endoplasmin	HSP90B1	no
+	2.03539	0.378992	P0DMV9;P0DMV8	Heat shock 70 kDa protein 1B;Heat shock 70 kDa protein 1A	HSPA1B;HSPA1A	yes
	0.47304	0.146076	P34932	Heat shock 70 kDa protein 4	HSPA4	no
	0.620199	0.206957	P11021	78 kDa glucose-regulated protein	HSPA5	yes
+	2.20356	0.352214	P11142	Heat shock cognate 71 kDa protein	HSPA8	yes
	1.2563	0.757742	P38646	Stress-70 protein, mitochondrial	HSPA9	yes
	1.84446	0.319772	P04792	Heat shock protein beta-1	HSPB1	no
+	1.68877	0.486957	P10809	60 kDa heat shock protein, mitochondrial	HSPD1	yes
	0.117909	0.0314627	Q7Z6Z7	E3 ubiquitin-protein ligase HUWE1	HUWE1	no
	0.633	0.361233	Q9Y4L1	Hypoxia up-regulated protein 1	HYOU1	no
	0.922236	0.36301	P41252	Isoleucine--tRNA ligase, cytoplasmic	IARS	no
+	3.10107	1.46976	Q9NSE4	Isoleucine--tRNA ligase, mitochondrial	IARS2	no
+	1.55024	0.694847	P48735	Isocitrate dehydrogenase [NADP], mitochondrial	IDH2	no
+	3.39291	0.747193	Q9NZI8;Q9Y6M1	Insulin-like growth factor 2 mRNA-binding protein 1	IGF2BP1	yes
+	1.86169	0.557096	O00425	Insulin-like growth factor 2 mRNA-binding protein 3	IGF2BP3	no
	0.146741	0.0605717	O95163	Elongator complex protein 1	IKBKAP	no
	0.495352	0.218557	A1L0T0	Acetolactate synthase-like protein	ILVBL	no
	0.893737	0.316247	Q16891	MICOS complex subunit MIC60	IMMT	no
	0.420719	0.171113	P12268	Inosine-5-monophosphate dehydrogenase 2	IMPDH2	no
	0.0190009	0.00763941	O95373	Importin-7	IPO7	no
	1.45935	0.298464	Q96P70	Importin-9	IPO9	no
+	2.71282	0.445345	O60341	Lysine-specific histone demethylase 1A	KDM1A	no
+	2.17416	1.05228	O15091	Mitochondrial ribonuclease P protein 3	KIAA0391	no
	0.156878	0.186938	Q7Z4S6;Q86VH2	Kinesin-like protein KIF21A	KIF21A	no
	0.633477	0.165536	P33176;O60282	Kinesin-1 heavy chain	KIF5B	no
	0.118118	0.0519123	P52294	Importin subunit alpha-5;Importin subunit alpha-5, N-terminally processed	KPNA1	no
	0.399573	0.15266	Q14974	Importin subunit beta-1	KPNB1	no
	0.773524	0.475257	P05783;CON__H-INV:HIT000015463;CON__Q92764;CON__Q497I4;Q92764	Keratin, type I cytoskeletal 18	KRT18	no
+	3.92048	1.92554	Q86UP2	Kinectin	KTN1	no
	1.08429	0.35716	Q9P2J5	Leucine--tRNA ligase, cytoplasmic	LARS	no
+	1.66325	0.815238	Q15031	Probable leucine--tRNA ligase, mitochondrial	LARS2	no
+	2.22197	0.48619	Q14739	Lamin-B receptor	LBR	yes
	0.877923	0.270554	P00338;Q6ZMR3;P07864	L-lactate dehydrogenase A chain	LDHA	no
	1.17105	0.59488	P07195	L-lactate dehydrogenase B chain	LDHB	no
	0.648774	0.608359	P49257	Protein ERGIC-53	LMAN1	no
+	2.43095	0.95835	P36776	Lon protease homolog, mitochondrial	LONP1	no
	0.120194	0.0321455	Q8NF37	Lysophosphatidylcholine acyltransferase 1	LPCAT1	no
+	1.93047	0.875997	P50851;Q8NFP9	Lipopolysaccharide-responsive and beige-like anchor protein	LRBA	no
+	6.83665	3.80219	P42704	Leucine-rich PPR motif-containing protein, mitochondrial	LRPPRC	yes
	0.00667321	0.00324869	Q9H9A6	Leucine-rich repeat-containing protein 40	LRRC40	no
+	3.56269	0.764235	Q96AG4	Leucine-rich repeat-containing protein 59	LRRC59	no
	0.470282	0.839465	Q9H0U3	Magnesium transporter protein 1	MAGT1	no
	1.28782	0.507296	P46821	Microtubule-associated protein 1B;MAP1B heavy chain;MAP1 light chain LC1	MAP1B	no
	0.40702	0.152406	P45984;P53779	Mitogen-activated protein kinase 9;Mitogen-activated protein kinase 10	MAPK9;MAPK10	no
	0.197422	0.101834	Q5VT66;Q969Z3	Mitochondrial amidoxime-reducing component 1	MARC1	no
	1.05611	0.387434	P56192	Methionine--tRNA ligase, cytoplasmic	MARS	no
	0.258098	0.0458159	P43243	Matrin-3	MATR3	no
	1.16817	1.01084	Q96RQ3	Methylcrotonoyl-CoA carboxylase subunit alpha, mitochondrial	MCCC1	yes
	1.04109	0.864003	Q9HCC0	Methylcrotonoyl-CoA carboxylase beta chain, mitochondrial	MCCC2	yes
	1.31962	0.583975	P49736	DNA replication licensing factor MCM2	MCM2	no
	1.28386	0.308208	P33991	DNA replication licensing factor MCM4	MCM4	no
	1.20913	0.28948	P33992	DNA replication licensing factor MCM5	MCM5	no
	1.1952	0.6125	Q14566	DNA replication licensing factor MCM6	MCM6	no
	1.57607	0.45811	P33993	DNA replication licensing factor MCM7	MCM7	yes
	0.780045	0.874811	Q8NE86	Calcium uniporter protein, mitochondrial	MCU	no
	0.05517	0.0465288	Q9NU22	Midasin	MDN1	no
	1.27032	0.224311	Q5EB52	Mesoderm-specific transcript homolog protein	MEST	no
	0.346412	0.200301	Q5JRA6	Melanoma inhibitory activity protein 3	MIA3	no
	0.624231	0.170485	Q9BV20	Methylthioribose-1-phosphate isomerase	MRI1	no
+	1.59932	0.600338	Q9BYD1	39S ribosomal protein L13, mitochondrial	MRPL13	no
	0.480131	0.217892	Q9NX20	39S ribosomal protein L16, mitochondrial	MRPL16	no
+	2.0415	1.08196	Q9NWU5	39S ribosomal protein L22, mitochondrial	MRPL22	no
+	1.89579	0.687002	Q9Y399	28S ribosomal protein S2, mitochondrial	MRPS2	no
	1.3534	0.642498	P82675	28S ribosomal protein S5, mitochondrial	MRPS5	no
	0.569274	0.184079	P43246	DNA mismatch repair protein Msh2	MSH2	no
	0.408024	0.192404	P52701	DNA mismatch repair protein Msh6	MSH6	no
	0.865363	0.166154	Q9NZJ7	Mitochondrial carrier homolog 1	MTCH1	no
	0.636039	0.30268	Q9Y6C9	Mitochondrial carrier homolog 2	MTCH2	no
	0.36222	0.0660148	P11586	C-1-tetrahydrofolate synthase, cytoplasmic;Methylenetetrahydrofolate dehydrogenase;Methenyltetrahydrofolate cyclohydrolase;Formyltetrahydrofolate synthetase;C-1-tetrahydrofolate synthase, cytoplasmic, N-terminally processed	MTHFD1	yes
+	2.1543	0.765972	Q6UB35	Monofunctional C1-tetrahydrofolate synthase, mitochondrial	MTHFD1L	no
	0.575691	0.209846	Q7Z5P9	Mucin-19	MUC19	no
	1.36011	0.425551	Q9BQG0	Myb-binding protein 1A	MYBBP1A	no
	0.0395177	0.0227203	O00159	Unconventional myosin-Ic	MYO1C	no
	1.78699	0.355081	Q9NZM1	Myoferlin	MYOF	no
	0.947181	0.23369	Q9BXJ9;Q6N069	N-alpha-acetyltransferase 15, NatA auxiliary subunit	NAA15	no
	0.219292	0.0866089	P43490	Nicotinamide phosphoribosyltransferase	NAMPT	no
+	2.24743	0.679397	Q96I59	Probable asparagine--tRNA ligase, mitochondrial	NARS2	no
	1.54145	0.36441	Q9H0A0	N-acetyltransferase 10	NAT10	no
	0.143588	0.140298	P19338	Nucleolin	NCL	no
	0.959286	0.3385	Q969V3	Nicalin	NCLN	no
+	3.21429	0.603163	O95299	NADH dehydrogenase [ubiquinone] 1 alpha subcomplex subunit 10, mitochondrial	NDUFA10	no
	0.190279	0.10854	Q16795	NADH dehydrogenase [ubiquinone] 1 alpha subcomplex subunit 9, mitochondrial	NDUFA9	no
+	4.14665	1.75913	P28331	NADH-ubiquinone oxidoreductase 75 kDa subunit, mitochondrial	NDUFS1	no
	0.437201	0.0786514	O15226	NF-kappa-B-repressing factor	NKRF	no
	0.857346	0.305343	Q96D46	60S ribosomal export protein NMD3	NMD3	no
+	2.48046	0.650223	Q13423	NAD(P) transhydrogenase, mitochondrial	NNT	no
	0.229867	0.375069	Q9ULX3	RNA-binding protein NOB1	NOB1	no
+	1.87783	0.620035	Q9Y3T9	Nucleolar complex protein 2 homolog	NOC2L	no
+	2.17405	0.6057	Q15233	Non-POU domain-containing octamer-binding protein	NONO	yes
	0.0447921	0.0139961	P55786;A6NEC2	Puromycin-sensitive aminopeptidase	NPEPPS	no
	0.918146	0.248157	P15559	NAD(P)H dehydrogenase [quinone] 1	NQO1	no
	0.0983754	0.068655	Q9UHY1	Nuclear receptor-binding protein	NRBP1	no
	0.0828677	0.0547872	O95478	Ribosome biogenesis protein NSA2 homolog	NSA2	no
+	1.61707	0.570069	Q15738	Sterol-4-alpha-carboxylate 3-dehydrogenase, decarboxylating	NSDHL	no
+	2.25966	0.483385	P46459	Vesicle-fusing ATPase	NSF	no
+	2.43942	0.690289	Q9H857	5-nucleotidase domain-containing protein 2	NT5DC2	no
	0.695963	0.345274	P57740	Nuclear pore complex protein Nup107	NUP107	no
	1.0873	0.360067	Q8WUM0	Nuclear pore complex protein Nup133	NUP133	no
	0.923897	0.216615	Q12769	Nuclear pore complex protein Nup160	NUP160	no
	1.09178	0.314073	Q92621	Nuclear pore complex protein Nup205	NUP205	no
+	1.56501	1.23849	Q8TEM1	Nuclear pore membrane glycoprotein 210	NUP210	no
+	2.62578	0.54242	P35658	Nuclear pore complex protein Nup214	NUP214	no
	0.397233	0.173824	Q9BW27	Nuclear pore complex protein Nup85	NUP85	no
	1.36331	0.307298	Q8N1F7	Nuclear pore complex protein Nup93	NUP93	no
	0.790496	0.101823	P52948	Nuclear pore complex protein Nup98-Nup96;Nuclear pore complex protein Nup98;Nuclear pore complex protein Nup96	NUP98	no
+	2.04366	0.664637	Q9UBU9	Nuclear RNA export factor 1	NXF1	no
+	2.45535	0.984622	P04181	Ornithine aminotransferase, mitochondrial;Ornithine aminotransferase, hepatic form;Ornithine aminotransferase, renal form	OAT	no
	0.458253	0.270274	Q9NTK5	Obg-like ATPase 1	OLA1	no
+	1.20729	1.29472	O60313	Dynamin-like 120 kDa protein, mitochondrial;Dynamin-like 120 kDa protein, form S1	OPA1	no
	0.0517726	0.0325203	P22059	Oxysterol-binding protein 1	OSBP	no
+	1.49969	1.11591	P55809;Q9BYC2	Succinyl-CoA:3-ketoacid coenzyme A transferase 1, mitochondrial	OXCT1	no
	0.155673	0.204153	P07237	Protein disulfide-isomerase	P4HB	no
	0.971226	0.310698	P11940;Q9H361;Q4VXU2;Q5JQF8;Q96DU9	Polyadenylate-binding protein 1;Polyadenylate-binding protein 3	PABPC1;PABPC3	no
	1.43533	0.197564	P09874	Poly [ADP-ribose] polymerase 1	PARP1	yes
+	1.45198	1.10178	P11498	Pyruvate carboxylase, mitochondrial	PC	yes
+	1.5652	1.28335	P05165	Propionyl-CoA carboxylase alpha chain, mitochondrial	PCCA	yes
	0.926209	0.998374	P05166	Propionyl-CoA carboxylase beta chain, mitochondrial	PCCB	yes
	1.24494	0.254273	Q5JVF3	PCI domain-containing protein 2	PCID2	no
	0.322308	0.158661	Q13442	28 kDa heat- and acid-stable phosphoprotein	PDAP1	no
	0.132071	0.238973	Q6L8Q7	2,5-phosphodiesterase 12	PDE12	no
	1.15739	0.315687	P08559;P29803	Pyruvate dehydrogenase E1 component subunit alpha, somatic form, mitochondrial	PDHA1	no
	0.527532	0.239558	P11177	Pyruvate dehydrogenase E1 component subunit beta, mitochondrial	PDHB	no
	1.00969	0.596316	P30101	Protein disulfide-isomerase A3	PDIA3	no
	0.534638	0.594592	P13667	Protein disulfide-isomerase A4	PDIA4	no
	0.735354	0.310762	Q15084	Protein disulfide-isomerase A6	PDIA6	yes
	0.943004	0.365946	P17858	ATP-dependent 6-phosphofructokinase, liver type	PFKL	no
	0.881201	0.167611	Q01813	ATP-dependent 6-phosphofructokinase, platelet type	PFKP	no
	1.33939	0.450007	P52209	6-phosphogluconate dehydrogenase, decarboxylating	PGD	no
+	2.60139	0.689293	P35232	Prohibitin	PHB	yes
+	2.89651	0.591674	Q99623	Prohibitin-2	PHB2	yes
	0.205662	0.0400066	O43175	D-3-phosphoglycerate dehydrogenase	PHGDH	no
	0.864177	0.157708	P14618;P30613	Pyruvate kinase PKM	PKM	yes
+	1.98259	0.596659	Q15149	Plectin	PLEC	no
+	2.2776	0.818048	Q02809	Procollagen-lysine,2-oxoglutarate 5-dioxygenase 1	PLOD1	no
+	2.10835	0.618011	O75439	Mitochondrial-processing peptidase subunit beta	PMPCB	yes
	0.156139	0.0665283	Q9BY77	Polymerase delta-interacting protein 3	POLDIP3	no
	0.957894	1.25287	P19387	DNA-directed RNA polymerase II subunit RPB3	POLR2C	no
	1.17279	0.456507	O00411	DNA-directed RNA polymerase, mitochondrial	POLRMT	no
	0.351731	0.178828	O43688	Lipid phosphate phosphohydrolase 2	PPAP2C	no
	0.622717	0.286057	P62937;P0DN26;A0A0B4J2A2;A0A075B767;A0A075B759;Q9Y536;F5H284	Peptidyl-prolyl cis-trans isomerase A;Peptidyl-prolyl cis-trans isomerase A, N-terminally processed	PPIA	yes
	0.0187962	0.0125818	P30153;P30154	Serine/threonine-protein phosphatase 2A 65 kDa regulatory subunit A alpha isoform	PPP2R1A	no
	0.551009	0.491932	O00743	Serine/threonine-protein phosphatase 6 catalytic subunit;Serine/threonine-protein phosphatase 6 catalytic subunit, N-terminally processed	PPP6C	no
	0.931846	0.212321	O43663	Protein regulator of cytokinesis 1	PRC1	no
	0.158427	0.0834546	Q06830	Peroxiredoxin-1	PRDX1	yes
	1.01908	0.392186	P32119	Peroxiredoxin-2	PRDX2	yes
+	2.39691	1.58784	P30048	Thioredoxin-dependent peroxide reductase, mitochondrial	PRDX3	yes
	0.568666	0.378408	Q13162	Peroxiredoxin-4	PRDX4	yes
	1.31396	0.166098	P17612	cAMP-dependent protein kinase catalytic subunit alpha	PRKACA	no
	0.111809	0.104118	P10644	cAMP-dependent protein kinase type I-alpha regulatory subunit;cAMP-dependent protein kinase type I-alpha regulatory subunit, N-terminally processed	PRKAR1A	no
+	1.92304	0.526118	O94906	Pre-mRNA-processing factor 6	PRPF6	no
	0.72368	0.276049	Q6P2Q9	Pre-mRNA-processing-splicing factor 8	PRPF8	no
	0.465041	0.870153	P11908	Ribose-phosphate pyrophosphokinase 2	PRPS2	no
+	1.8459	0.547211	Q9Y6M0	Testisin	PRSS21	no
+	1.44802	0.697919	P0CW18	Serine protease 56	PRSS56	no
	0.0244667	0.0108404	O14818;Q8TAA3	Proteasome subunit alpha type-7;Proteasome subunit alpha type-7-like	PSMA7;PSMA8	no
	1.86097	0.395101	P62191	26S protease regulatory subunit 4	PSMC1	no
	1.29871	0.315586	P35998	26S protease regulatory subunit 7	PSMC2	no
	1.64389	0.396122	P17980	26S protease regulatory subunit 6A	PSMC3	no
+	3.85702	0.743585	P43686	26S protease regulatory subunit 6B	PSMC4	no
	1.76375	0.412205	P62195	26S protease regulatory subunit 8	PSMC5	no
+	2.38268	0.506787	P62333	26S protease regulatory subunit 10B	PSMC6	no
	1.85422	0.340857	O00231	26S proteasome non-ATPase regulatory subunit 11	PSMD11	no
	1.16138	0.406547	O00232	26S proteasome non-ATPase regulatory subunit 12	PSMD12	no
	0.72213	0.274416	O00487	26S proteasome non-ATPase regulatory subunit 14	PSMD14	no
	0.76314	0.182488	O43242	26S proteasome non-ATPase regulatory subunit 3	PSMD3	no
	0.790489	0.175183	Q16401	26S proteasome non-ATPase regulatory subunit 5	PSMD5	no
	0.201782	0.0611019	Q15008	26S proteasome non-ATPase regulatory subunit 6	PSMD6	no
	1.39787	0.463497	Q06323	Proteasome activator complex subunit 1	PSME1	no
	0.344408	0.423632	P35354;P23219	Prostaglandin G/H synthase 2	PTGS2	no
+	1.61468	0.771954	Q8WUK0	Phosphatidylglycerophosphatase and protein-tyrosine phosphatase 1	PTPMT1	no
	0.584833	0.329562	Q6NZI2	Polymerase I and transcript release factor	PTRF	no
+	1.39938	0.830376	Q92626	Peroxidasin homolog	PXDN	no
	0.211512	0.156389	Q96C36	Pyrroline-5-carboxylate reductase 2	PYCR2	no
	1.60393	0.221789	P06737;P11217	Glycogen phosphorylase, liver form	PYGL	no
	1.69109	0.291667	P47897	Glutamine--tRNA ligase	QARS	no
+	1.62377	0.529078	P61026	Ras-related protein Rab-10	RAB10	yes
	1.56094	0.445807	P62491;Q15907	Ras-related protein Rab-11A;Ras-related protein Rab-11B	RAB11A;RAB11B	no
	0.877162	0.11237	Q6IQ22	Ras-related protein Rab-12	RAB12	no
+	3.04939	0.503901	P61106	Ras-related protein Rab-14	RAB14	yes
+	2.49766	0.476503	Q9NP72	Ras-related protein Rab-18	RAB18	no
	1.73761	0.251246	P62820;Q92930;P59190	Ras-related protein Rab-1A	RAB1A	yes
	0.738704	0.257609	Q9H0U4;Q92928	Ras-related protein Rab-1B	RAB1B	yes
	0.4575	0.187115	Q9UL25	Ras-related protein Rab-21	RAB21	no
+	1.86799	0.413333	P61019;Q8WUD1	Ras-related protein Rab-2A	RAB2A	yes
+	2.50775	0.422942	Q13637;P57729	Ras-related protein Rab-32	RAB32	no
	0.18548	0.0758457	Q15286	Ras-related protein Rab-35	RAB35	yes
	0.284589	0.0979881	P20339	Ras-related protein Rab-5A	RAB5A	yes
	0.777476	0.181322	P51148	Ras-related protein Rab-5C	RAB5C	yes
	1.58214	0.325047	P20340;Q9NRW1;Q14964	Ras-related protein Rab-6A;Ras-related protein Rab-6B	RAB6A;RAB6B	no
+	3.4095	0.684756	P51149	Ras-related protein Rab-7a	RAB7A	no
	1.26146	0.483703	P61006	Ras-related protein Rab-8A	RAB8A	yes
+	2.15193	0.569331	P51151;Q9NP90	Ras-related protein Rab-9A	RAB9A	no
	0.050334	0.0165234	O60216;Q9H4I0	Double-strand-break repair protein rad21 homolog	RAD21	no
	0.481388	0.0996742	P62826	GTP-binding nuclear protein Ran	RAN	yes
	0.347376	0.141642	P49792;Q99666;O14715;P0DJD0;P0DJD1	E3 SUMO-protein ligase RanBP2	RANBP2	no
	0.410644	0.14156	P46060	Ran GTPase-activating protein 1	RANGAP1	no
+	2.37563	0.628761	P61224;A6NIZ1	Ras-related protein Rap-1b;Ras-related protein Rap-1b-like protein	RAP1B	no
	0.889805	0.144819	Q9Y3L5	Ras-related protein Rap-2c	RAP2C	no
	1.05655	0.232065	P54136	Arginine--tRNA ligase, cytoplasmic	RARS	no
+	3.31931	0.930089	Q5T160	Probable arginine--tRNA ligase, mitochondrial	RARS2	no
+	2.59357	0.703362	Q96PK6	RNA-binding protein 14	RBM14	yes
	1.07898	0.400824	Q96T37	Putative RNA-binding protein 15	RBM15	no
+	1.92817	1.82596	Q14498	RNA-binding protein 39	RBM39	no
	0.724427	1.26897	P38159;Q96E39;O75526;Q8N7X1	RNA-binding motif protein, X chromosome;RNA-binding motif protein, X chromosome, N-terminally processed;RNA binding motif protein, X-linked-like-1	RBMX;RBMXL1	no
	0.0821402	0.0709229	Q15293	Reticulocalbin-1	RCN1	no
+	1.79037	0.700251	Q8TC12	Retinol dehydrogenase 11	RDH11	no
	0.0527204	0.0222278	Q96D71;Q8NFH8	RalBP1-associated Eps domain-containing protein 1	REPS1	no
	0.424485	0.335638	Q6NUM9	All-trans-retinol 13,14-reductase	RETSAT	no
	0.20697	0.33781	P35250	Replication factor C subunit 2	RFC2	no
	0.639768	0.194141	P40937	Replication factor C subunit 5	RFC5	no
	0.278233	0.104964	Q6NTF9	Rhomboid domain-containing protein 2	RHBDD2	no
	0.138085	0.0812464	Q15382	GTP-binding protein Rheb	RHEB	no
	0.121763	0.0567617	Q8IXW5	Putative RNA polymerase II subunit B1 CTD phosphatase RPAP2	RPAP2	no
	0.445144	0.102752	P27635;Q96L21	60S ribosomal protein L10	RPL10	yes
	0.64258	0.345018	P30050	60S ribosomal protein L12	RPL12	yes
	0.265945	0.0854154	P26373	60S ribosomal protein L13	RPL13	yes
	0.120908	0.0402889	P40429;Q6NVV1	60S ribosomal protein L13a;Putative 60S ribosomal protein L13a protein RPL13AP3	RPL13A;RPL13AP3	yes
	0.366495	0.181071	P50914	60S ribosomal protein L14	RPL14	no
	0.608689	0.114521	P61313	60S ribosomal protein L15	RPL15	yes
	0.205128	0.0915041	Q07020	60S ribosomal protein L18	RPL18	yes
	1.20554	0.343886	Q02543	60S ribosomal protein L18a	RPL18A	yes
	1.04638	0.23184	P35268	60S ribosomal protein L22	RPL22	yes
	0.500373	0.149317	P62829	60S ribosomal protein L23	RPL23	yes
	0.0374084	0.0343943	P61254	60S ribosomal protein L26	RPL26	no
	0.476743	0.301605	P61353	60S ribosomal protein L27	RPL27	yes
	0.810516	0.215505	P46779	60S ribosomal protein L28	RPL28	yes
	0.607613	0.177479	P39023;Q92901	60S ribosomal protein L3	RPL3	yes
	0.0741537	0.0509272	P62910	60S ribosomal protein L32	RPL32	no
	1.10869	0.239243	P49207	60S ribosomal protein L34	RPL34	no
	1.19496	0.626245	P18077	60S ribosomal protein L35a	RPL35A	yes
	0.721858	0.280357	Q969Q0	60S ribosomal protein L36a-like	RPL36AL	no
	0.405328	0.174344	P61513	60S ribosomal protein L37a	RPL37A	no
	0.44456	0.27969	P63173	60S ribosomal protein L38	RPL38	no
	0.82722	0.176905	Q02878	60S ribosomal protein L6	RPL6	yes
+	1.80166	0.806713	Q6DKI1	60S ribosomal protein L7-like 1	RPL7L1	no
	0.730757	0.0969968	P62917	60S ribosomal protein L8	RPL8	yes
	0.653355	0.242837	P32969	60S ribosomal protein L9	RPL9	yes
	0.790244	0.176088	P05388;Q8NHW5	60S acidic ribosomal protein P0;60S acidic ribosomal protein P0-like	RPLP0;RPLP0P6	yes
+	2.7079	0.400278	P04843	Dolichyl-diphosphooligosaccharide--protein glycosyltransferase subunit 1	RPN1	no
+	2.83287	0.598698	P04844	Dolichyl-diphosphooligosaccharide--protein glycosyltransferase subunit 2	RPN2	no
+	3.35973	1.53929	P46783;Q9NQ39	40S ribosomal protein S10	RPS10	no
	0.175225	0.068192	P62280	40S ribosomal protein S11	RPS11	yes
	0.218866	0.108146	P62277	40S ribosomal protein S13	RPS13	yes
	0.0158002	0.00782824	P62263	40S ribosomal protein S14	RPS14	yes
	0.557954	0.125075	P62244	40S ribosomal protein S15a	RPS15A	yes
	0.232103	0.0881724	P62249	40S ribosomal protein S16	RPS16	yes
	0.452004	0.170899	P08708	40S ribosomal protein S17	RPS17	no
	0.169231	0.138016	P62269	40S ribosomal protein S18	RPS18	yes
	1.20945	0.157362	P15880	40S ribosomal protein S2	RPS2	yes
	0.170374	0.0623713	P62266	40S ribosomal protein S23	RPS23	no
	0.879888	0.26237	P62847	40S ribosomal protein S24	RPS24	yes
	0.0998803	0.0560637	P42677	40S ribosomal protein S27	RPS27	no
	0.636548	0.161914	P23396	40S ribosomal protein S3	RPS3	yes
	0.903693	0.327544	P61247	40S ribosomal protein S3a	RPS3A	yes
	0.73391	0.203418	P62701;Q8TD47	40S ribosomal protein S4, X isoform	RPS4X	yes
	1.193	0.240772	P62753	40S ribosomal protein S6	RPS6	yes
	0.166149	0.0777555	P62081	40S ribosomal protein S7	RPS7	yes
	0.592517	0.145951	P62241	40S ribosomal protein S8	RPS8	yes
	0.226921	0.0606794	P46781	40S ribosomal protein S9	RPS9	yes
	0.445067	0.687508	Q9HB90;Q9NQL2	Ras-related GTP-binding protein C;Ras-related GTP-binding protein D	RRAGC;RRAGD	no
	1.21352	0.505029	Q9P2E9;Q8N4C6	Ribosome-binding protein 1	RRBP1	no
+	1.786	0.550344	Q9NQC3	Reticulon-4	RTN4	no
+	2.14493	0.762787	Q9Y265	RuvB-like 1	RUVBL1	yes
+	1.86277	0.570253	Q9Y230	RuvB-like 2	RUVBL2	yes
+	4.59756	0.968189	O14828	Secretory carrier-associated membrane protein 3	SCAMP3	no
	1.77593	0.434641	Q8NBX0	Saccharopine dehydrogenase-like oxidoreductase	SCCPDH	no
	1.63909	0.314469	O00767	Acyl-CoA desaturase	SCD	no
+	5.25174	1.59403	P31040	Succinate dehydrogenase [ubiquinone] flavoprotein subunit, mitochondrial	SDHA	no
+	1.70845	0.657608	O75396	Vesicle-trafficking protein SEC22b	SEC22B	no
	0.297165	0.253105	Q15436	Protein transport protein Sec23A	SEC23A	no
	0.0773411	0.0516648	Q15437	Protein transport protein Sec23B	SEC23B	no
	0.302094	0.176654	Q9Y6Y8	SEC23-interacting protein	SEC23IP	no
	0.0598583	0.0617504	O95487	Protein transport protein Sec24B	SEC24B	no
	0.588311	0.182238	P53992	Protein transport protein Sec24C	SEC24C	no
	1.53858	0.302965	O94855	Protein transport protein Sec24D	SEC24D	no
+	3.79744	1.47916	O94979	Protein transport protein Sec31A	SEC31A	no
+	2.39328	0.39257	P61619;Q9H9S3	Protein transport protein Sec61 subunit alpha isoform 1;Protein transport protein Sec61 subunit alpha isoform 2	SEC61A1;SEC61A2	no
	0.792509	0.239094	Q9UGP8	Translocation protein SEC63 homolog	SEC63	no
	0.215689	0.0549517	P50454	Serpin H1	SERPINH1	yes
	1.05096	0.13588	O75533	Splicing factor 3B subunit 1	SF3B1	no
+	5.99656	0.887296	P23246	Splicing factor, proline- and glutamine-rich	SFPQ	yes
+	2.07815	0.474206	Q9H9B4	Sideroflexin-1	SFXN1	no
	1.60988	0.483123	Q9BWM7	Sideroflexin-3	SFXN3	no
+	2.79012	0.564896	Q9UBX3	Mitochondrial dicarboxylate carrier	SLC25A10	no
+	2.96581	0.62689	Q02978	Mitochondrial 2-oxoglutarate/malate carrier protein	SLC25A11	yes
+	2.18557	0.543111	Q9UJS0	Calcium-binding mitochondrial carrier protein Aralar2	SLC25A13	no
+	2.37843	0.575119	O43808	Peroxisomal membrane protein PMP34	SLC25A17	no
+	2.02987	0.518761	Q00325	Phosphate carrier protein, mitochondrial	SLC25A3	yes
	0.101076	0.0844541	Q9H2D1	Mitochondrial folate transporter/carrier	SLC25A32	no
+	2.49037	0.855831	P12235	ADP/ATP translocase 1	SLC25A4	yes
+	2.18394	0.520739	P05141;Q9H0C2	ADP/ATP translocase 2;ADP/ATP translocase 2, N-terminally processed	SLC25A5	yes
	1.30143	0.37161	P12236	ADP/ATP translocase 3;ADP/ATP translocase 3, N-terminally processed	SLC25A6	yes
	0.725743	0.318178	Q8TB61	Adenosine 3-phospho 5-phosphosulfate transporter 1	SLC35B2	no
	0.31965	0.201855	Q9UPY5	Cystine/glutamate transporter	SLC7A11	no
	0.15019	0.0253763	O95347	Structural maintenance of chromosomes protein 2	SMC2	no
+	3.83768	0.526099	Q7KZF4	Staphylococcal nuclease domain-containing protein 1	SND1	yes
	0.381059	0.289316	P62318	Small nuclear ribonucleoprotein Sm D3	SNRPD3	no
	1.25349	0.554564	O60749	Sorting nexin-2	SNX2	no
	0.000735261	0.000411034	P35610	Sterol O-acyltransferase 1	SOAT1	no
	0.132745	0.137624	P18583	Protein SON	SON	no
	0.874	0.329534	O60271;Q9UPT6	C-Jun-amino-terminal kinase-interacting protein 4	SPAG9	no
+	2.8439	0.541437	P61009	Signal peptidase complex subunit 3	SPCS3	no
	0.811597	0.213933	Q13813	Spectrin alpha chain, non-erythrocytic 1	SPTAN1	no
	1.22814	0.213834	O15269	Serine palmitoyltransferase 1	SPTLC1	no
+	2.01565	0.49503	Q9Y5M8	Signal recognition particle receptor subunit beta	SRPRB	no
+	2.08396	0.531292	P51571	Translocon-associated protein subunit delta	SSR4	no
	1.22316	0.662271	P50502;Q8NFI4;Q8IZP2	Hsc70-interacting protein;Putative protein FAM10A5;Putative protein FAM10A4	ST13;ST13P5;ST13P4	no
	0.203585	0.136937	Q92783	Signal transducing adapter molecule 1	STAM	no
	1.02545	0.468321	P31948	Stress-induced-phosphoprotein 1	STIP1	no
	0.13893	0.063046	Q9P289;O00506	Serine/threonine-protein kinase 26	STK26	no
	0.491501	0.125165	P27105	Erythrocyte band 7 integral membrane protein	STOM	no
+	2.6846	0.542138	P46977	Dolichyl-diphosphooligosaccharide--protein glycosyltransferase subunit STT3A	STT3A	no
	0.329191	0.0822368	Q8TCJ2	Dolichyl-diphosphooligosaccharide--protein glycosyltransferase subunit STT3B	STT3B	no
	1.54781	0.378137	O15260	Surfeit locus protein 4	SURF4	no
+	1.87795	0.642587	O60506	Heterogeneous nuclear ribonucleoprotein Q	SYNCRIP	yes
	1.37179	0.385642	Q96BW9	Phosphatidate cytidylyltransferase, mitochondrial	TAMM41	no
	1.27691	0.324823	Q13148	TAR DNA-binding protein 43	TARDBP	no
	1.74805	0.433616	P26639;A2RTX5	Threonine--tRNA ligase, cytoplasmic	TARS	no
	0.327218	0.114151	Q9Y4P3	Transducin beta-like protein 2	TBL2	no
+	3.90031	1.75834	Q969Z0	Protein TBRG4	TBRG4	no
	1.13299	0.208822	P17987	T-complex protein 1 subunit alpha	TCP1	yes
+	2.61226	0.410409	Q9NZ01	Very-long-chain enoyl-CoA reductase	TECR	no
	0.119072	0.126491	Q9NXF1	Testis-expressed sequence 10 protein	TEX10	no
	0.675846	0.237056	Q8WVM0	Dimethyladenosine transferase 1, mitochondrial	TFB1M	no
	0.809625	0.24642	P02786	Transferrin receptor protein 1;Transferrin receptor protein 1, serum form	TFRC	no
+	1.86346	0.497215	O14925;Q5SRD1	Mitochondrial import inner membrane translocase subunit Tim23;Putative mitochondrial import inner membrane translocase subunit Tim23B	TIMM23;TIMM23B	no
+	3.41544	0.81272	Q3ZCQ8	Mitochondrial import inner membrane translocase subunit TIM50	TIMM50	yes
+	3.26581	0.867001	P29401	Transketolase	TKT	no
	0.69466	0.143424	Q9Y490;Q9Y4G6	Talin-1	TLN1	no
	1.09686	1.51391	Q9HD45	Transmembrane 9 superfamily member 3	TM9SF3	no
+	1.66849	0.518329	P57088	Transmembrane protein 33	TMEM33	no
+	3.58207	2.34689	Q9H3N1	Thioredoxin-related transmembrane protein 1	TMX1	no
	0.0581467	0.0293713	Q03169	Tumor necrosis factor alpha-induced protein 2	TNFAIP2	no
	0.318917	0.207507	Q92973	Transportin-1	TNPO1	no
+	3.38228	0.269576	O96008	Mitochondrial import receptor subunit TOM40 homolog	TOMM40	yes
	0.121786	0.172726	P11388	DNA topoisomerase 2-alpha	TOP2A	no
	0.713924	0.326259	P29144	Tripeptidyl-peptidase 2	TPP2	no
	0.0326318	0.00868702	P12270	Nucleoprotein TPR	TPR	no
+	2.44929	0.408163	Q12931	Heat shock protein 75 kDa, mitochondrial	TRAP1	yes
+	2.04561	0.414372	Q7L0Y3	Mitochondrial ribonuclease P protein 1	TRMT10C	no
	1.04489	0.391206	Q96Q11	CCA tRNA nucleotidyltransferase 1, mitochondrial	TRNT1	no
+	3.68196	1.77394	P43897	Elongation factor Ts, mitochondrial	TSFM	no
	0.354736	0.106553	Q14166	Tubulin--tyrosine ligase-like protein 12	TTLL12	no
	0.970946	0.877116	Q71U36;P0DPH8;P0DPH7;Q6PEY2;A6NHL2	Tubulin alpha-1A chain;Tubulin alpha-3E chain	TUBA1A;TUBA3E	yes
+	2.3803	0.381919	P68363;Q9H853	Tubulin alpha-1B chain	TUBA1B	yes
+	3.12536	0.586738	P68366	Tubulin alpha-4A chain	TUBA4A	yes
+	3.0775	0.532043	P07437;A6NNZ2;Q9H4B7	Tubulin beta chain	TUBB	yes
	1.05107	0.4667	Q13509	Tubulin beta-3 chain	TUBB3	yes
+	2.89081	0.368438	P68371	Tubulin beta-4B chain	TUBB4B	yes
	0.62027	0.139135	Q9BUF5	Tubulin beta-6 chain	TUBB6	yes
	0.43294	0.193845	P23258;Q9NRH3	Tubulin gamma-1 chain;Tubulin gamma-2 chain	TUBG1;TUBG2	no
+	1.98293	0.46374	Q9BSJ2	Gamma-tubulin complex component 2	TUBGCP2	no
+	2.62679	0.9994	P49411	Elongation factor Tu, mitochondrial	TUFM	yes
	0.206987	0.0987034	P22314	Ubiquitin-like modifier-activating enzyme 1	UBA1	yes
+	1.61606	0.625452	Q14157	Ubiquitin-associated protein 2-like	UBAP2L	no
+	1.34819	0.758628	Q5T4S7	E3 ubiquitin-protein ligase UBR4	UBR4	no
+	2.94833	1.02522	O94874	E3 UFM1-protein ligase 1	UFL1	no
+	1.72132	1.55927	Q16851	UTP--glucose-1-phosphate uridylyltransferase	UGP2	no
	1.55623	0.357798	P11172	Uridine 5-monophosphate synthase;Orotate phosphoribosyltransferase;Orotidine 5-phosphate decarboxylase	UMPS	no
+	2.04791	0.87642	Q92900	Regulator of nonsense transcripts 1	UPF1	no
+	1.56284	1.37837	P31930	Cytochrome b-c1 complex subunit 1, mitochondrial	UQCRC1	no
+	1.8549	0.434334	P22695	Cytochrome b-c1 complex subunit 2, mitochondrial	UQCRC2	yes
+	3.87309	1.06989	O60763	General vesicular transport factor p115	USO1	no
	0.446489	0.197745	P54578	Ubiquitin carboxyl-terminal hydrolase 14	USP14	no
+	3.17623	0.859677	Q53GS9	U4/U6.U5 tri-snRNP-associated protein 2	USP39	no
	0.182582	0.133105	Q93009	Ubiquitin carboxyl-terminal hydrolase 7	USP7	no
	0.430371	0.0699863	P40818	Ubiquitin carboxyl-terminal hydrolase 8	USP8	no
	0.00733213	0.00300264	Q93008;O00507	Probable ubiquitin carboxyl-terminal hydrolase FAF-X	USP9X	no
	0.244634	0.125336	O75691	Small subunit processome component 20 homolog	UTP20	no
	2.01477	0.23455	P26640	Valine--tRNA ligase	VARS	no
	0.0494584	0.0295863	P18206	Vinculin	VCL	no
+	2.76017	0.814095	P55072	Transitional endoplasmic reticulum ATPase	VCP	no
	0.460085	0.110245	P45880	Voltage-dependent anion-selective channel protein 2	VDAC2	yes
	0.881722	0.180727	Q9Y277	Voltage-dependent anion-selective channel protein 3	VDAC3	yes
	0.654852	0.527094	P08670;CON__Q61726;Q16352;P07197	Vimentin	VIM	yes
	1.32104	0.290946	Q96QK1	Vacuolar protein sorting-associated protein 35	VPS35	no
	0.289615	0.047368	Q86Y07	Serine/threonine-protein kinase VRK2	VRK2	no
+	4.32104	2.64724	Q9UEU0	Vesicle transport through interaction with t-SNAREs homolog 1B	VTI1B	no
	1.09993	0.428106	Q9UNX4	WD repeat-containing protein 3	WDR3	no
+	2.54067	0.961368	A4D1P6	WD repeat-containing protein 91	WDR91	no
	0.663768	0.143622	O14980	Exportin-1	XPO1	no
	0.320854	0.121767	O43592	Exportin-T	XPOT	no
+	2.11128	0.530477	P13010	X-ray repair cross-complementing protein 5	XRCC5	yes
	1.57563	0.300068	P12956	X-ray repair cross-complementing protein 6	XRCC6	yes
+	3.82913	1.86647	Q9Y2Z4	Tyrosine--tRNA ligase, mitochondrial	YARS2	no
+	1.4227	1.00575	P67809;Q9Y2T7	Nuclease-sensitive element-binding protein 1	YBX1	yes
+	1.86278	0.533904	O95070	Protein YIF1A	YIF1A	no
+	3.02323	0.623112	Q7Z739	YTH domain-containing family protein 3	YTHDF3	no
	0.0901967	0.0570273	Q8WU90	Zinc finger CCCH domain-containing protein 15	ZC3H15	no

## Sheet: Sheet5
-Log(P-value) dataset1	Difference dataset1	-Log(P-value) dataset2	Difference dataset2	Protein IDs	Protein names	Gene names	CRAPOME	GO-Term
2.51538	1.50193	2.42732	1.49947	Q5JTZ9	Alanine--tRNA ligase, mitochondrial	AARS2	no
1.99501	-0.642854	2.50312	-0.702718	Q8IZP0	Abl interactor 1	ABI1	no	Actin cytoskeleton organization
1.94209	0.544272	2.56821	0.538177	O95573	Long-chain-fatty-acid--CoA ligase 3	ACSL3	no	Endoplasmic reticulum/Golgi apparatus
2.5548	-0.875311	3.4694	-1.04865	P12814;P35609;Q08043	Alpha-actinin-1	ACTN1	no	Cell-cell junction
1.988	-0.909574	2.65848	-1.06734	O43707	Alpha-actinin-4	ACTN4	no	Cell-cell junction
2.59462	-0.686885	2.93934	-0.970267	P55265	Double-stranded RNA-specific adenosine deaminase	ADAR	no
3.01395	-0.61464	2.87483	-0.823082	Q8N556	Actin filament-associated protein 1	AFAP1	no
2.5825	-0.625285	1.47264	-2.11434	Q96P47	Arf-GAP with GTPase, ANK repeat and PH domain-containing protein 3	AGAP3	no
3.32089	0.41117	2.43925	0.656683	P54886	Delta-1-pyrroline-5-carboxylate synthase;Glutamate 5-kinase;Gamma-glutamyl phosphate reductase	ALDH18A1	yes
2.43713	-0.864049	1.72708	-1.49855	Q9Y4X0;Q6DCA0	AMME syndrome candidate gene 1 protein	AMMECR1	no
4.35691	-1.11974	3.98982	-1.40869	Q9NQW6	Actin-binding protein anillin	ANLN	no
1.95748	-0.65837	2.10794	-0.539155	P07355;A6NMY6	Annexin A2;Putative annexin A2-like protein	ANXA2;ANXA2P2	yes
2.18531	-0.638779	1.8835	-2.8807	Q96GX9	Methylthioribulose-1-phosphate dehydratase	APIP	no
2.53918	-0.98528	3.05446	-1.39161	Q6P4F7	Rho GTPase-activating protein 11A	ARHGAP11A	no
2.72032	-0.609688	1.96438	-0.838786	Q5T5U3	Rho GTPase-activating protein 21	ARHGAP21	no
1.76995	-0.64387	1.51031	-0.658775	O95352	Ubiquitin-like modifier-activating enzyme ATG7	ATG7	no
2.41291	1.56531	3.27862	0.682415	Q6DD88	Atlastin-3	ATL3	no	Endoplasmic reticulum
2.00391	-0.429904	1.72194	-0.553257	P98196;Q9Y2G3	Probable phospholipid-transporting ATPase IH	ATP11A	no
2.28664	-0.763978	2.83972	-0.477521	P05023;P13637;P50993;Q13733;P20648;P54707	Sodium/potassium-transporting ATPase subunit alpha-1	ATP1A1	no
1.99792	-0.633793	2.05135	-0.497519	P20020;Q16720;Q01814	Plasma membrane calcium-transporting ATPase 1	ATP2B1	no
2.33571	0.780745	3.31805	1.12676	P06576	ATP synthase subunit beta, mitochondrial	ATP5B	yes
2.46233	0.874226	1.55051	0.616286	Q9UI12	V-type proton ATPase subunit H	ATP6V1H	no
4.7838	-1.09501	3.16729	-1.13489	O14965	Aurora kinase A	AURKA	no
3.44262	-1.24639	2.94017	-1.76756	P30530	Tyrosine-protein kinase receptor UFO	AXL	no
2.48779	-1.0896	3.22072	-1.14247	Q9UQB8	Brain-specific angiogenesis inhibitor 1-associated protein 2	BAIAP2	no	Actin cytoskeleton organization
2.22663	-0.681648	2.78162	-1.27354	Q9UHR4	Brain-specific angiogenesis inhibitor 1-associated protein 2-like protein 1	BAIAP2L1	no	Actin cytoskeleton organization
1.71082	-0.87053	1.90396	-1.50924	Q13873	Bone morphogenetic protein receptor type-2	BMPR2	no
2.33033	0.760143	2.8097	0.657588	Q8TDN6	Ribosome biogenesis protein BRX1 homolog	BRIX1	no
3.82994	-0.94719	2.71351	-0.942232	Q05682;REV__O75334;REV__Q13136	Caldesmon	CALD1	no
2.35178	0.805176	4.53822	0.990731	P27824	Calnexin	CANX	no	Endoplasmic reticulum
3.31667	1.35302	1.71444	0.613474	Q14444	Caprin-1	CAPRIN1	no
2.42924	-0.486566	2.71685	-0.673556	P47756	F-actin-capping protein subunit beta	CAPZB	no	Actin cytoskeleton organization
4.41387	-0.823707	2.56794	-0.711771	O14936	Peripheral plasma membrane protein CASK	CASK	no	Cell-cell junction
2.04705	0.753482	3.09447	0.61226	Q03135	Caveolin-1	CAV1	no	Golgi apparatus/endosomes
2.70155	-0.55896	1.96364	-0.875512	P35520	Cystathionine beta-synthase	CBS	no
4.67961	-0.829794	1.8269	-0.72318	Q13185;P83916	Chromobox protein homolog 3	CBX3	no
4.96938	0.591269	3.0473	0.301199	P50990	T-complex protein 1 subunit theta	CCT8	yes
3.62841	-1.52968	3.11102	-2.14589	P60033	CD81 antigen	CD81	no
2.33296	-1.10871	1.38913	-1.24818	Q5VT25	Serine/threonine-protein kinase MRCK alpha	CDC42BPA	no	Cell-cell junction
4.03351	-0.982357	1.24654	-1.41732	Q00587	Cdc42 effector protein 1	CDC42EP1	no
2.39481	-0.740341	2.12946	-0.831352	Q99741	Cell division control protein 6 homolog	CDC6	no
1.47179	-0.877671	2.14244	-1.70024	Q69YH5	Cell division cycle-associated protein 2	CDCA2	no
3.47629	-1.32924	2.5258	-1.84116	P19022;P55283	Cadherin-2	CDH2	no	Cell-cell junction
2.13055	-0.724749	2.11	-1.16821	Q53EZ4	Centrosomal protein of 55 kDa	CEP55	no
2.65799	1.13369	2.4454	1.04048	P12277	Creatine kinase B-type	CKB	no
2.04718	0.747769	1.90811	0.494143	Q00610;P53675	Clathrin heavy chain 1	CLTC	no	Golgi apparatus/endosomes
6.21845	2.35219	5.04552	2.34164	P10909	Clusterin;Clusterin beta chain;Clusterin alpha chain	CLU	no
2.33275	-1.02833	2.04324	-1.16619	Q99439	Calponin-2	CNN2	no	Cell-cell junction
3.92402	-1.13692	2.20608	-1.26426	Q15417	Calponin-3	CNN3	no	Actin cytoskeleton organization
4.21745	-1.27317	2.78667	-1.1413	O75128	Protein cordon-bleu	COBL	no	Actin cytoskeleton organization
2.36757	-0.575247	1.82406	-1.04328	P12109	Collagen alpha-1(VI) chain	COL6A1	no
3.49181	0.51627	3.49439	0.546998	P53621	Coatomer subunit alpha;Xenin;Proxenin	COPA	no	Endoplasmic reticulum/Golgi apparatus
1.8286	0.642998	1.58598	2.36957	P35606	Coatomer subunit beta	COPB2	no	Endoplasmic reticulum/Golgi apparatus
3.23724	-0.525915	2.28545	-0.596496	Q9ULV4	Coronin-1C	CORO1C	no	Actin cytoskeleton organization
2.50889	-0.744377	1.59566	-0.698472	Q86YQ8;Q9HCH3;Q8IYJ1	Copine-8	CPNE8	no
1.74581	-0.664588	1.90045	-0.942698	P21291	Cysteine and glycine-rich protein 1	CSRP1	no
4.38715	-0.567367	3.11915	-0.822967	P35221;Q9UI47	Catenin alpha-1	CTNNA1	no	Cell-cell junction
3.38024	-0.872682	3.3683	-0.917954	P35222	Catenin beta-1	CTNNB1	no	Cell-cell junction
3.60696	-1.10891	4.89502	-1.05908	O60716	Catenin delta-1	CTNND1	no	Cell-cell junction
2.22201	-0.756367	2.19239	-0.998531	Q14247	Src substrate cortactin	CTTN	no	Actin cytoskeleton organization
2.44333	-0.960523	2.03721	-1.18337	P78310	Coxsackievirus and adenovirus receptor	CXADR	no	Cell-cell junction
5.28565	-0.602563	1.9626	-0.577503	Q7L576	Cytoplasmic FMR1-interacting protein 1	CYFIP1	no
2.3095	-0.636716	3.94388	-0.969809	P98082	Disabled homolog 2	DAB2	no
1.75087	-1.23002	3.99205	-1.33245	Q14118	Dystroglycan;Alpha-dystroglycan;Beta-dystroglycan	DAG1	no	Cell-cell junction
2.38311	-0.427003	2.59283	-0.579391	Q16643	Drebrin	DBN1	no	Cell-cell junction
3.27062	-1.19058	3.76838	-1.02727	Q8N8Z6	Discoidin, CUB and LCCL domain-containing protein 1	DCBLD1	no
2.2951	0.437945	2.81502	0.569646	Q9NR30	Nucleolar RNA helicase 2	DDX21	yes
2.1816	0.558565	3.63855	0.82945	Q96GQ7	Probable ATP-dependent RNA helicase DDX27	DDX27	no
2.2167	0.429215	4.14964	0.737126	O00148	ATP-dependent RNA helicase DDX39A	DDX39A	yes
2.61255	0.483315	3.41907	0.732772	P17844	Probable ATP-dependent RNA helicase DDX5	DDX5	yes
2.11565	0.478209	2.75275	1.05263	Q8TDD1	ATP-dependent RNA helicase DDX54	DDX54	no
5.03331	-0.780864	1.79224	-0.840839	P35659	Protein DEK	DEK	no
1.59855	-1.63128	1.60993	-1.77784	Q96QD5	DEP domain-containing protein 7	DEPDC7	no
5.2227	-0.762495	1.99485	-0.451591	O43143;O60231	Pre-mRNA-splicing factor ATP-dependent RNA helicase DHX15	DHX15	no
2.84971	0.676348	4.30618	0.872121	Q08211	ATP-dependent RNA helicase A	DHX9	yes
2.20397	-0.542132	3.02141	-0.878488	Q9NSV4	Protein diaphanous homolog 3	DIAPH3	no	Actin cytoskeleton organization
2.11897	-0.734879	3.42657	-1.10215	Q9P265	Disco-interacting protein 2 homolog B	DIP2B	no
1.91537	-0.458115	2.82838	-0.76059	Q12959;Q92796	Disks large homolog 1	DLG1	no	Cell-cell junction
1.62012	-0.71747	1.94768	-1.81592	Q15398	Disks large-associated protein 5	DLGAP5	no
3.20041	-1.06343	3.72737	-1.08871	Q14126	Desmoglein-2	DSG2	no	Cell-cell junction
2.23973	-0.510539	1.12805	-1.522	Q9NZJ0	Denticleless protein homolog	DTL	no
2.18514	-0.931696	1.91522	-1.42202	P33316	Deoxyuridine 5-triphosphate nucleotidohydrolase, mitochondrial	DUT	no
1.7736	1.63259	2.13826	0.888169	P42892	Endothelin-converting enzyme 1	ECE1	no
1.26784	-2.11228	1.3037	-1.4402	Q96C19	EF-hand domain-containing protein D2	EFHD2	no
2.06591	-1.36226	3.06934	-1.27481	P98172	Ephrin-B1	EFNB1	no
4.0173	-1.19006	4.22961	-0.980084	P00533	Epidermal growth factor receptor	EGFR	no
3.27202	0.727663	2.19289	0.51237	P05198	Eukaryotic translation initiation factor 2 subunit 1	EIF2S1	no
2.74657	0.836552	3.68093	0.744941	Q14152	Eukaryotic translation initiation factor 3 subunit A	EIF3A	no
2.60848	0.590374	3.65782	0.626899	Q99613;B5ME19	Eukaryotic translation initiation factor 3 subunit C;Eukaryotic translation initiation factor 3 subunit C-like protein	EIF3C;EIF3CL	no
2.77534	0.807888	3.75746	0.651499	P60228	Eukaryotic translation initiation factor 3 subunit E	EIF3E	no
2.26434	0.725101	4.33266	0.857192	Q9Y262	Eukaryotic translation initiation factor 3 subunit L	EIF3L	no
2.47153	0.678543	1.94446	0.473955	P78344	Eukaryotic translation initiation factor 4 gamma 2	EIF4G2	no
2.47819	-0.762392	1.43964	-1.13317	Q9H4G0	Band 4.1-like protein 1	EPB41L1	no	Actin cytoskeleton organization
4.40898	-0.93635	3.76959	-0.937156	O43491	Band 4.1-like protein 2	EPB41L2	no	Actin cytoskeleton organization
1.88345	-1.43559	2.33361	-0.631466	Q9Y2J2	Band 4.1-like protein 3;Band 4.1-like protein 3, N-terminally processed	EPB41L3	no	Cell-cell junction
2.59439	-1.1887	2.80165	-1.06625	P54760;P54753;P29317;P54762;Q15375;P29322;Q9UF33;P29323;Q06187;P29320	Ephrin type-B receptor 4	EPHB4	no
3.23051	-1.27713	3.21928	-1.58198	P04626;Q15303;Q16584;Q02779;Q5TCX8;P80192	Receptor tyrosine-protein kinase erbB-2	ERBB2	no
4.62757	-1.11844	3.19177	-0.745996	Q96RT1	Protein LAP2	ERBB2IP	no
2.3643	0.460509	1.75693	0.484278	O94905	Erlin-2	ERLIN2	no	Endoplasmic reticulum
3.36335	-1.4228	3.77116	-1.71412	P15311	Ezrin	EZR	no	Actin cytoskeleton organization
2.86449	-1.34131	3.04201	-1.17747	Q96EK7	Constitutive coactivator of peroxisome proliferator-activated receptor gamma	FAM120B	no
1.53456	-1.16939	2.69614	-1.90944	Q5VUB5	Protein FAM171A1	FAM171A1	no
2.49056	-0.597421	2.55759	-0.58979	Q9Y4F1	FERM, RhoGEF and pleckstrin domain-containing protein 1	FARP1	no
5.77365	-1.05537	4.61737	-0.949635	O94887	FERM, RhoGEF and pleckstrin domain-containing protein 2	FARP2	no	Actin cytoskeleton organization
2.25133	0.429242	2.77425	0.325514	Q9NSD9	Phenylalanine--tRNA ligase beta subunit	FARSB	no
2.34551	-0.574751	1.46129	-0.955779	Q14517	Protocadherin Fat 1;Protocadherin Fat 1, nuclear form	FAT1	no	Cell-cell junction
2.52342	-1.11121	2.61451	-1.08532	Q8NEZ5	F-box only protein 22	FBXO22	no
3.12006	-1.11178	3.2456	-1.11501	Q96AC1	Fermitin family homolog 2	FERMT2	no
2.48046	0.918502	1.6261	0.507141	Q5T1M5	FK506-binding protein 15	FKBP15	no
4.05589	0.940164	2.10468	1.053	Q02790	Peptidyl-prolyl cis-trans isomerase FKBP4;Peptidyl-prolyl cis-trans isomerase FKBP4, N-terminally processed	FKBP4	no
2.72218	-0.44522	2.75282	-0.576226	P21333	Filamin-A	FLNA	yes	Actin cytoskeleton organization
4.8596	-0.48778	3.3711	-0.637878	O75369	Filamin-B	FLNB	no	Actin cytoskeleton organization
2.92646	2.0099	2.34588	1.33428	Q96AE4	Far upstream element-binding protein 1	FUBP1	no
3.35201	-1.13263	2.91396	-0.986419	P06241;P06239;P09769	Tyrosine-protein kinase Fyn	FYN	no
4.58885	1.48252	2.61993	1.16244	Q13283	Ras GTPase-activating protein-binding protein 1	G3BP1	no
3.68137	1.29481	1.73127	0.762663	Q9UN86	Ras GTPase-activating protein-binding protein 2	G3BP2	no
4.77762	-0.525493	1.78611	-0.698848	P48507	Glutamate--cysteine ligase regulatory subunit	GCLM	no
1.94185	0.589806	1.82322	0.791918	Q96RP9	Elongation factor G, mitochondrial	GFM1	no
1.73383	-0.856551	4.22727	-1.13131	O14908	PDZ domain-containing protein GIPC1	GIPC1	no
2.93268	-0.729878	2.34832	-0.536326	P08754;P11488;P19087	Guanine nucleotide-binding protein G(k) subunit alpha	GNAI3	no
3.40144	-0.541385	3.12585	-0.601326	Q5JWF2;P38405	Guanine nucleotide-binding protein G(s) subunit alpha isoforms XLas	GNAS	no
2.13603	1.71538	1.92163	0.907095	Q14789;REV__Q8N884	Golgin subfamily B member 1	GOLGB1	no	Golgi apparatus
3.30765	-1.17523	3.97349	-1.51386	Q7Z2K8	G protein-regulated inducer of neurite outgrowth 1	GPRIN1	no
2.47156	-0.764287	2.09116	-0.940277	P00390	Glutathione reductase, mitochondrial	GSR	no
2.05275	-0.560495	2.77748	-0.73548	O00178	GTP-binding protein 1	GTPBP1	no
4.5074	0.955424	3.74693	0.632292	Q9BZE4	Nucleolar GTP-binding protein 1	GTPBP4	no
2.96945	-0.796317	2.85358	-0.685703	P04439;P01893;P17693;P30511;P13747	HLA class I histocompatibility antigen, A-3 alpha chain;Putative HLA class I histocompatibility antigen, alpha chain H	HLA-A;HLA-H	no
4.29551	2.27031	3.19051	2.27693	P09651;Q32P51;A0A2R8Y4L2	Heterogeneous nuclear ribonucleoprotein A1;Heterogeneous nuclear ribonucleoprotein A1, N-terminally processed;Heterogeneous nuclear ribonucleoprotein A1-like 2	HNRNPA1;HNRNPA1L2	yes
4.23438	2.19127	3.84145	1.9074	P22626	Heterogeneous nuclear ribonucleoproteins A2/B1	HNRNPA2B1	yes
2.8977	0.857038	2.22367	0.874752	P51991	Heterogeneous nuclear ribonucleoprotein A3	HNRNPA3	yes
1.82329	1.90595	2.37207	2.36723	Q99729	Heterogeneous nuclear ribonucleoprotein A/B	HNRNPAB	yes
4.02422	1.90036	4.57064	1.78423	Q14103	Heterogeneous nuclear ribonucleoprotein D0	HNRNPD	yes
2.71557	-0.613347	1.7499	-0.845101	P52597	Heterogeneous nuclear ribonucleoprotein F;Heterogeneous nuclear ribonucleoprotein F, N-terminally processed	HNRNPF	yes
2.88881	0.842871	1.87351	0.788205	P31942	Heterogeneous nuclear ribonucleoprotein H3	HNRNPH3	no
3.56779	0.774541	1.65717	0.668182	P14866	Heterogeneous nuclear ribonucleoprotein L	HNRNPL	yes
3.96362	1.51102	2.37082	1.58802	O43390	Heterogeneous nuclear ribonucleoprotein R	HNRNPR	yes
2.95811	0.599919	3.84832	0.632248	Q00839	Heterogeneous nuclear ribonucleoprotein U	HNRNPU	yes
2.27878	0.440046	2.22833	0.717566	Q99714	3-hydroxyacyl-CoA dehydrogenase type-2	HSD17B10	yes
4.01783	0.829135	3.69689	0.929342	P07900;Q14568;Q58FG0;Q58FG1	Heat shock protein HSP 90-alpha	HSP90AA1	yes
3.1223	0.629678	3.44762	0.642084	P08238;Q58FF7	Heat shock protein HSP 90-beta	HSP90AB1	yes
2.82669	0.537526	2.03539	0.378992	P0DMV9;P0DMV8	Heat shock 70 kDa protein 1B;Heat shock 70 kDa protein 1A	HSPA1B;HSPA1A	yes
3.10944	0.566445	2.20356	0.352214	P11142	Heat shock cognate 71 kDa protein	HSPA8	yes
1.74262	1.1546	3.10107	1.46976	Q9NSE4	Isoleucine--tRNA ligase, mitochondrial	IARS2	no
3.47444	0.76797	3.39291	0.747193	Q9NZI8;Q9Y6M1	Insulin-like growth factor 2 mRNA-binding protein 1	IGF2BP1	yes
3.05763	0.514071	1.86169	0.557096	O00425	Insulin-like growth factor 2 mRNA-binding protein 3	IGF2BP3	no
2.51928	-0.557522	1.85162	-0.531475	P46940	Ras GTPase-activating-like protein IQGAP1	IQGAP1	no
2.35371	-0.622047	1.75059	-0.488512	Q96J02;Q9H0M0	E3 ubiquitin-protein ligase Itchy homolog	ITCH	no
1.91331	-2.23122	3.0503	-1.4647	Q13572	Inositol-tetrakisphosphate 1-kinase	ITPK1	no
3.19735	-0.863683	3.9627	-0.79201	P14923	Junction plakoglobin	JUP	no	Cell-cell junction
2.67116	-0.327555	3.34936	-0.764658	Q5T7N3	KN motif and ankyrin repeat domain-containing protein 4	KANK4	no
2.47279	-0.652979	2.92337	-0.486557	Q9Y597	BTB/POZ domain-containing protein KCTD3	KCTD3	no
2.74985	-0.503418	2.04665	-0.485916	Q92945	Far upstream element-binding protein 2	KHSRP	yes
4.04972	-1.12702	1.20996	-2.47147	Q9P206	Uncharacterized protein KIAA1522	KIAA1522	no
2.62766	-0.46217	3.93337	-0.830873	A0MZ66	Shootin-1	KIAA1598	no
1.98015	-0.671917	1.62706	-0.718702	Q9BY89	Uncharacterized protein KIAA1671	KIAA1671	no
2.16251	-0.449561	1.82935	-0.480767	Q15058	Kinesin-like protein KIF14	KIF14	no
3.79245	-0.90267	4.86982	-1.27418	O95235	Kinesin-like protein KIF20A	KIF20A	no
2.79492	-0.553622	2.10965	-0.377347	Q14807	Kinesin-like protein KIF22	KIF22	no
2.71108	-0.67159	2.35519	-0.731309	Q02241	Kinesin-like protein KIF23	KIF23	no
3.83823	-0.993043	2.56172	-0.975324	Q9ULI4	Kinesin-like protein KIF26A	KIF26A	no
3.762	-0.706665	1.67395	-0.595545	Q2KJY2	Kinesin-like protein KIF26B	KIF26B	no
2.52011	-0.579112	2.16432	-0.995047	O95239;Q2VIQ3;Q6ZMV9	Chromosome-associated kinesin KIF4A	KIF4A	no
3.07532	-1.1557	1.96596	-1.13111	Q96J84	Kin of IRRE-like protein 1	KIRREL	no	Cell-cell junction
2.789	2.52906	3.92048	1.92554	Q86UP2	Kinectin	KTN1	no	Endoplasmic reticulum
2.093	-0.718753	3.02514	-0.868255	P32004	Neural cell adhesion molecule L1	L1CAM	no
2.09145	-1.15705	2.15993	-1.30765	Q14847	LIM and SH3 domain protein 1	LASP1	no
2.10409	-0.408115	2.34137	-1.87228	O95835	Serine/threonine-protein kinase LATS1	LATS1	no
3.05634	0.581061	2.22197	0.48619	Q14739	Lamin-B receptor	LBR	yes
3.1949	-0.880672	2.69886	-0.804255	Q9UHB6;Q9BT23	LIM domain and actin-binding protein 1	LIMA1	no	Actin cytoskeleton organization
3.06031	-0.594406	3.67487	-0.828865	Q9UPQ0	LIM and calponin homology domains-containing protein 1	LIMCH1	no	Actin cytoskeleton organization
4.03783	-0.7652	3.16149	-1.62473	Q15334	Lethal(2) giant larvae protein homolog 1	LLGL1	no	Actin cytoskeleton organization
3.07897	0.51722	2.43095	0.95835	P36776	Lon protease homolog, mitochondrial	LONP1	no
3.95445	-1.37284	3.10906	-1.29557	O94910	Latrophilin-1	LPHN1	no
1.62074	-0.658323	2.00282	-1.09747	Q93052	Lipoma-preferred partner	LPP	no
1.93984	0.563094	1.93047	0.875997	P50851;Q8NFP9	Lipopolysaccharide-responsive and beige-like anchor protein	LRBA	no	Endoplasmic reticulum/Golgi apparatus
5.49349	3.51793	6.83665	3.80219	P42704	Leucine-rich PPR motif-containing protein, mitochondrial	LRPPRC	yes
2.97198	0.90432	3.56269	0.764235	Q96AG4	Leucine-rich repeat-containing protein 59	LRRC59	no	Endoplasmic reticulum
2.81112	-0.522125	4.20811	-0.864347	Q86V48	Leucine zipper protein 1	LUZP1	no
3.45395	-0.658162	1.82395	-1.09328	Q9UNF1;Q9Y5V3	Melanoma-associated antigen D2	MAGED2	no
4.11933	-1.09299	2.16854	-1.8697	P27448;Q9P0L2	MAP/microtubule affinity-regulating kinase 3	MARK3	no
2.37542	-0.780538	1.47728	-0.830137	Q96GX5	Serine/threonine-protein kinase greatwall	MASTL	no
2.13436	-1.07566	1.46911	-0.787067	P43121	Cell surface glycoprotein MUC18	MCAM	no
2.66778	-0.627792	1.94629	-0.813933	Q9BTE3	Mini-chromosome maintenance complex-binding protein	MCMBP	no
3.07918	-1.07319	1.31272	-2.01225	Q8N4C8	Misshapen-like kinase 1	MINK1	no	Actin cytoskeleton organization
2.54858	-0.511041	3.47013	-0.632789	Q8IVT2	Mitotic interactor and substrate of PLK1	MISP	no
4.00057	-1.35733	4.01316	-1.26167	P55196	Afadin	MLLT4	no	Cell-cell junction
4.36998	-0.691686	1.75464	-0.761096	P29372	DNA-3-methyladenine glycosylase	MPG	no
2.88711	-0.743568	2.14561	-0.862209	Q8N3R9	MAGUK p55 subfamily member 5	MPP5	no	Cell-cell junction
2.44017	-0.892475	1.6905	-0.655111	O95297	Myelin protein zero-like protein 1	MPZL1	no
4.28317	-1.25835	3.0509	-1.68624	P26038	Moesin	MSN	no
3.76799	-0.367085	2.36096	-0.446298	P60660;P14649	Myosin light polypeptide 6	MYL6	no
2.43234	-0.360985	3.86569	-1.92135	Q96RE7	Nucleus accumbens-associated protein 1	NACC1	no
3.19149	-0.481997	2.84752	-0.605395	Q9Y2A7	Nck-associated protein 1	NCKAP1	no	Actin cytoskeleton organization
1.98918	-1.17773	4.17287	-1.64364	P62166	Neuronal calcium sensor 1	NCS1	no
2.23195	1.05434	4.14665	1.75913	P28331	NADH-ubiquinone oxidoreductase 75 kDa subunit, mitochondrial	NDUFS1	no
1.69288	-0.61157	1.48487	-1.42061	Q12968	Nuclear factor of activated T-cells, cytoplasmic 3	NFATC3	no
1.9615	-0.451247	3.93735	-1.03313	Q00653	Nuclear factor NF-kappa-B p100 subunit;Nuclear factor NF-kappa-B p52 subunit	NFKB2	no
2.05073	-0.423338	1.64664	-1.49353	Q12986	Transcriptional repressor NF-X1	NFX1	no
2.49773	-0.771223	1.65256	-1.44695	Q6T4R5	Nance-Horan syndrome protein	NHS	no	Cell-cell junction
3.91953	0.610981	2.48046	0.650223	Q13423	NAD(P) transhydrogenase, mitochondrial	NNT	no
3.12546	-0.916218	2.19328	-0.964805	Q9Y314	Nitric oxide synthase-interacting protein	NOSIP	no
3.1604	-1.23529	4.12269	-1.11679	Q04721	Neurogenic locus notch homolog protein 2;Notch 2 extracellular truncation;Notch 2 intracellular domain	NOTCH2	no
2.56301	-0.7341	2.64409	-0.926551	O43847	Nardilysin	NRD1	no
1.8972	0.493037	1.61707	0.570069	Q15738	Sterol-4-alpha-carboxylate 3-dehydrogenase, decarboxylating	NSDHL	no	Endoplasmic reticulum
1.54596	-0.816454	1.91466	-1.06289	Q96P11;Q63ZY6	Probable 28S rRNA (cytosine-C(5))-methyltransferase	NSUN5	no
2.30049	-0.923132	2.52252	-2.16155	P49757	Protein numb homolog	NUMB	no
2.17009	-0.797255	2.23897	-0.997328	Q9UKS6	Protein kinase C and casein kinase substrate in neurons protein 3	PACSIN3	no
1.43511	-1.32805	1.37424	-1.2895	O96013	Serine/threonine-protein kinase PAK 4	PAK4	no	Actin cytoskeleton organization
3.62294	-0.890743	2.92506	-0.972878	Q8WX93	Palladin	PALLD	no
2.48385	-0.4348	1.927	-1.74861	Q9NVE7	Pantothenate kinase 4	PANK4	no
2.45027	-0.960878	4.44926	-1.10365	Q8TEW0	Partitioning defective 3 homolog	PARD3	no	Cell-cell junction
2.76402	-0.715813	1.80698	-1.0595	Q96IZ0	PRKC apoptosis WT1 regulator protein	PAWR	no	Actin cytoskeleton organization
2.93474	-0.836612	1.73561	-1.10317	Q96KB5	Lymphokine-activated killer T-cell-originated protein kinase	PBK	no
2.4843	0.63739	1.45198	1.10178	P11498	Pyruvate carboxylase, mitochondrial	PC	yes
2.48181	-0.563621	1.94704	-0.878599	Q15365	Poly(rC)-binding protein 1	PCBP1	yes
2.36108	1.06648	1.5652	1.28335	P05165	Propionyl-CoA carboxylase alpha chain, mitochondrial	PCCA	yes
3.06493	-0.805084	3.27382	-1.06243	O14917	Protocadherin-17	PCDH17	no
2.78936	-1.24506	2.38223	-1.25995	O00151	PDZ and LIM domain protein 1	PDLIM1	no
1.81621	-0.7439	2.48574	-1.16883	Q96HC4	PDZ and LIM domain protein 5	PDLIM5	no
3.04792	-0.752028	2.89034	-0.802478	Q9NR12	PDZ and LIM domain protein 7	PDLIM7	no	Actin cytoskeleton organization
4.68686	-0.998445	1.6717	-1.86045	Q8IZ21	Phosphatase and actin regulator 4	PHACTR4	no	Actin cytoskeleton organization
3.61594	0.387647	2.60139	0.689293	P35232	Prohibitin	PHB	yes
2.15454	0.517179	2.89651	0.591674	Q99623	Prohibitin-2	PHB2	yes
2.84248	-0.581463	3.21153	-1.26702	Q86UU1	Pleckstrin homology-like domain family B member 1	PHLDB1	no
3.45214	-0.606049	2.51006	-0.631021	P42356;A4QPH2;Q8N8J0	Phosphatidylinositol 4-kinase alpha	PI4KA	no	Actin cytoskeleton organization
4.10116	-0.988359	3.85805	-0.773316	Q99755;A2A3N6;O14986	Phosphatidylinositol 4-phosphate 5-kinase type-1 alpha;Putative PIP5K1A and PSMD4-like protein	PIP5K1A;PIPSL	no	Actin cytoskeleton organization
1.98851	-1.03834	1.68016	-1.6526	Q9GZP4	PITH domain-containing protein 1	PITHD1	no
3.57012	-0.801933	5.2142	-2.51965	O43164;Q8NG27	E3 ubiquitin-protein ligase Praja-2	PJA2	no
2.03418	-0.521622	2.49187	-0.73128	Q16513	Serine/threonine-protein kinase N2	PKN2	no	Cell-cell junction
3.84492	-1.20043	3.45977	-1.16378	Q9Y446	Plakophilin-3	PKP3	no	Cell-cell junction
2.63642	-0.775246	3.36663	-0.830132	Q99569;Q9UQB3	Plakophilin-4	PKP4	no	Cell-cell junction
4.0027	-1.01634	3.34388	-1.61314	Q01970	1-phosphatidylinositol 4,5-bisphosphate phosphodiesterase beta-3	PLCB3	no
2.41551	-1.03324	1.98411	-0.916231	Q15147	1-phosphatidylinositol 4,5-bisphosphate phosphodiesterase beta-4	PLCB4	no
2.22406	0.677176	1.98259	0.596659	Q15149	Plectin	PLEC	no
2.13067	-0.606755	1.33251	-1.63475	Q9HB19	Pleckstrin homology domain-containing family A member 2	PLEKHA2	no
4.08832	-0.738961	4.42938	-0.92303	Q9HAU0	Pleckstrin homology domain-containing family A member 5	PLEKHA5	no
3.09677	-0.363326	2.42976	-1.10655	O60664	Perilipin-3	PLIN3	no
3.10399	-1.00684	2.89101	-1.14133	P13797;P13796	Plastin-3	PLS3	no
1.86195	-0.481468	1.75762	-0.516075	Q15181	Inorganic pyrophosphatase	PPA1	yes
3.34204	-0.704264	2.33847	-0.70607	Q13136;O75334;O75335;O75145	Liprin-alpha-1	PPFIA1	no
2.82195	-0.713158	1.71435	-1.94815	O15355	Protein phosphatase 1G	PPM1G	no
1.68899	-0.559653	3.40742	-0.696676	Q9Y570	Protein phosphatase methylesterase 1	PPME1	no
2.4361	-0.428157	2.86619	-0.749543	P62140	Serine/threonine-protein phosphatase PP1-beta catalytic subunit	PPP1CB	no
2.34099	-0.579502	1.62826	-0.721039	Q14738	Serine/threonine-protein phosphatase 2A 56 kDa regulatory subunit delta isoform	PPP2R5D	no
2.40134	1.06387	2.39691	1.58784	P30048	Thioredoxin-dependent peroxide reductase, mitochondrial	PRDX3	yes
2.25924	0.622154	2.38268	0.506787	P62333	26S protease regulatory subunit 10B	PSMC6	no
1.46835	0.97732	1.61468	0.771954	Q8WUK0	Phosphatidylglycerophosphatase and protein-tyrosine phosphatase 1	PTPMT1	no
2.60997	-0.947638	2.15962	-0.878054	Q06124	Tyrosine-protein phosphatase non-receptor type 11	PTPN11	no
3.56053	-0.672126	1.81313	-0.99117	Q05209	Tyrosine-protein phosphatase non-receptor type 12	PTPN12	no
1.89058	-1.27992	2.30089	-2.15787	P10586	Receptor-type tyrosine-protein phosphatase F	PTPRF	no
1.9823	-0.609398	2.34382	-1.32847	Q13332	Receptor-type tyrosine-protein phosphatase S	PTPRS	no
2.10206	-0.795394	2.3396	-0.865638	P15151	Poliovirus receptor	PVR	no
2.67149	0.490129	1.62377	0.529078	P61026	Ras-related protein Rab-10	RAB10	yes
3.29448	0.497975	2.49766	0.476503	Q9NP72	Ras-related protein Rab-18	RAB18	no	Endoplasmic reticulum/Golgi apparatus
3.81782	-0.340373	3.55619	-0.576437	Q9BZG1	Ras-related protein Rab-34	RAB34	no
3.1162	0.713129	3.4095	0.684756	P51149	Ras-related protein Rab-7a	RAB7A	no	Golgi apparatus/endosomes
2.80814	-0.720023	3.49813	-0.763564	P63000;P15153;P60763;Q9H4E5	Ras-related C3 botulinum toxin substrate 1;Ras-related C3 botulinum toxin substrate 2;Ras-related C3 botulinum toxin substrate 3	RAC1;RAC2;RAC3	no	Actin cytoskeleton organization
1.74979	0.730691	3.31931	0.930089	Q5T160	Probable arginine--tRNA ligase, mitochondrial	RARS2	no
1.90237	0.51872	2.59357	0.703362	Q96PK6	RNA-binding protein 14	RBM14	yes
2.12448	-1.00394	1.44989	-0.648315	Q9P258	Protein RCC2	RCC2	yes
2.73202	-0.540272	2.94033	-0.652431	P46063	ATP-dependent DNA helicase Q1	RECQL	no
2.05534	-0.631906	1.95099	-0.954642	Q01201	Transcription factor RelB	RELB	no
3.11079	-0.754235	3.70015	-0.996607	O43353	Receptor-interacting serine/threonine-protein kinase 2	RIPK2	no
4.03888	-1.02055	3.91053	-0.813004	Q9Y6N7;Q9HCK4	Roundabout homolog 1	ROBO1	no
2.27005	-0.815593	2.97328	-0.743557	Q01974;Q01973	Tyrosine-protein kinase transmembrane receptor ROR2	ROR2	no
2.06234	0.465969	2.83287	0.598698	P04844	Dolichyl-diphosphooligosaccharide--protein glycosyltransferase subunit 2	RPN2	no	Endoplasmic reticulum
1.7961	-2.24567	3.64686	-0.414602	Q14684	Ribosomal RNA processing protein 1 homolog B	RRP1B	no
2.53083	-1.44372	1.89397	-1.19658	Q9BY42	Protein RTF2 homolog	RTFDC1	no
4.02982	1.02078	1.786	0.550344	Q9NQC3	Reticulon-4	RTN4	no	Endoplasmic reticulum
2.49036	0.764517	2.14493	0.762787	Q9Y265	RuvB-like 1	RUVBL1	yes
2.0346	0.423914	1.86277	0.570253	Q9Y230	RuvB-like 2	RUVBL2	yes
2.75454	1.06646	4.59756	0.968189	O14828	Secretory carrier-associated membrane protein 3	SCAMP3	no	Golgi apparatus/endosomes
3.2351	-1.2055	1.94666	-1.82997	Q8WTV0	Scavenger receptor class B member 1	SCARB1	no
5.12872	-0.856482	2.93339	-0.764503	Q14160	Protein scribble homolog	SCRIB	no	Cell-cell junction
3.28375	-1.49717	1.87053	-2.68969	P34741	Syndecan-2	SDC2	no
1.60332	0.999929	5.25174	1.59403	P31040	Succinate dehydrogenase [ubiquinone] flavoprotein subunit, mitochondrial	SDHA	no
1.36693	1.52776	1.70845	0.657608	O75396	Vesicle-trafficking protein SEC22b	SEC22B	no	Endoplasmic reticulum/Golgi apparatus
4.1853	1.59958	3.79744	1.47916	O94979	Protein transport protein Sec31A	SEC31A	no	Endoplasmic reticulum/Golgi apparatus
3.13072	0.416585	2.39328	0.39257	P61619;Q9H9S3	Protein transport protein Sec61 subunit alpha isoform 1;Protein transport protein Sec61 subunit alpha isoform 2	SEC61A1;SEC61A2	no	Endoplasmic reticulum
2.8359	-1.51098	2.30108	-0.946863	Q8NFY4	Semaphorin-6D	SEMA6D	no
2.42879	-0.885047	2.18879	-0.797553	P30740;P50453;O75830	Leukocyte elastase inhibitor	SERPINB1	no
3.55399	0.753603	5.99656	0.887296	P23246	Splicing factor, proline- and glutamine-rich	SFPQ	yes
2.85667	-1.2496	1.6407	-1.7435	Q9H788	SH2 domain-containing protein 4A	SH2D4A	no
3.27095	-0.817524	3.12825	-0.873288	Q9P0V3	SH3 domain-binding protein 4	SH3BP4	no
2.09761	-0.987914	3.02798	-1.38601	A1X283	SH3 and PX domain-containing protein 2B	SH3PXD2B	no
2.56487	-0.616177	1.85965	-0.676472	Q8TBC3	SH3KBP1-binding protein 1	SHKBP1	no
4.16244	-0.726696	2.97757	-0.769257	P55011	Solute carrier family 12 member 2	SLC12A2	no
2.41914	-0.666513	2.91453	-0.661128	P43007	Neutral amino acid transporter A	SLC1A4	no
2.09261	-0.729067	2.41868	-0.762156	Q96QD8	Sodium-coupled neutral amino acid transporter 2	SLC38A2	no
4.96611	-2.85147	2.74127	-0.900682	Q9ULF5	Zinc transporter ZIP10	SLC39A10	no
3.56476	-0.685716	4.09121	-0.642112	P08195	4F2 cell-surface antigen heavy chain	SLC3A2	no
4.03569	-0.986893	1.40245	-1.04258	P04920	Anion exchange protein 2	SLC4A2	no
2.85289	-0.891021	2.35238	-1.56232	O94991;Q9H5Y7	SLIT and NTRK-like protein 5	SLITRK5	no
3.74562	-0.810578	3.10204	-0.566762	O00161	Synaptosomal-associated protein 23	SNAP23	no
2.54851	-0.600194	2.60884	-1.07047	Q9Y5X1	Sorting nexin-9	SNX9	no
2.46459	-0.905276	1.21483	-1.7656	O94875;Q9BX66	Sorbin and SH3 domain-containing protein 2	SORBS2	no	Actin cytoskeleton organization
3.12711	-0.425508	3.28386	-0.838294	Q8N0X7	Spartin	SPG20	no
5.01445	-1.00547	3.29715	-0.812343	O75044;P0DMP2;P0DJJ0	SLIT-ROBO Rho GTPase-activating protein 2;SLIT-ROBO Rho GTPase-activating protein 2B	SRGAP2;SRGAP2B	no
2.84849	-0.564055	2.47621	-0.883219	P40763	Signal transducer and activator of transcription 3	STAT3	no
2.79381	-0.543607	2.59248	-0.518677	O00186	Syntaxin-binding protein 3	STXBP3	no
3.62952	1.08933	1.87795	0.642587	O60506	Heterogeneous nuclear ribonucleoprotein Q	SYNCRIP	yes
1.55873	-1.32915	1.59582	-1.15181	Q9NYJ8	TGF-beta-activated kinase 1 and MAP3K7-binding protein 2	TAB2	no
3.07511	-0.53657	2.62131	-1.07738	Q9C0D5	Protein TANC1	TANC1	no
3.24959	-0.579639	4.50485	-0.628389	Q9HCD6	Protein TANC2	TANC2	no
1.91155	-1.16855	1.5346	-1.35502	Q4KMP7	TBC1 domain family member 10B	TBC1D10B	no
2.18044	2.00471	3.90031	1.75834	Q969Z0	Protein TBRG4	TBRG4	no
1.56939	-0.965341	3.50587	-0.795988	Q9P273	Teneurin-3	TENM3	no
4.63051	-1.09927	2.28772	-1.04854	P52888	Thimet oligopeptidase	THOP1	no
4.31123	-0.880693	2.40461	-0.666866	Q07157	Tight junction protein ZO-1	TJP1	no	Cell-cell junction
4.6238	-1.32257	3.28988	-1.51245	P04183	Thymidine kinase, cytosolic	TK1	no
2.25517	-1.07287	1.41619	-1.61105	Q969X1	Protein lifeguard 3	TMBIM1	no
3.29704	-1.31963	1.52835	-1.72469	Q24JP5	Transmembrane protein 132A	TMEM132A	no
3.44286	-0.544569	3.89897	-0.501348	Q9C0C2	182 kDa tankyrase-1-binding protein	TNKS1BP1	no
2.83802	-0.844189	2.41741	-1.25986	Q68CZ2;Q63HR2;Q9HBL0	Tensin-3	TNS3	no
2.32348	-0.668694	3.45917	-1.10414	Q13625;Q96KQ4	Apoptosis-stimulating of p53 protein 2	TP53BP2	no
2.25752	-0.951834	2.10922	-1.46749	Q4KMQ1	Taperin	TPRN	no
3.95727	-1.06038	5.76637	-1.09799	Q9ULW0	Targeting protein for Xklp2	TPX2	no
3.28093	-0.718837	3.51966	-1.05021	Q15654	Thyroid receptor-interacting protein 6	TRIP6	no
2.08906	0.962339	3.68196	1.77394	P43897	Elongation factor Ts, mitochondrial	TSFM	no
3.25848	-0.78442	3.90403	-0.950174	P33981	Dual specificity protein kinase TTK	TTK	no
2.32046	0.48351	2.3803	0.381919	P68363;Q9H853	Tubulin alpha-1B chain	TUBA1B	yes
2.04569	0.567229	3.12536	0.586738	P68366	Tubulin alpha-4A chain	TUBA4A	yes
3.81743	0.632567	3.0775	0.532043	P07437;A6NNZ2;Q9H4B7	Tubulin beta chain	TUBB	yes
3.49541	0.435851	2.89081	0.368438	P68371	Tubulin beta-4B chain	TUBB4B	yes
1.49635	1.22038	2.62679	0.9994	P49411	Elongation factor Tu, mitochondrial	TUFM	yes
3.18475	1.06378	1.61606	0.625452	Q14157	Ubiquitin-associated protein 2-like	UBAP2L	no
1.97413	-0.576826	3.01615	-0.853215	Q9BZX2;Q9HA47	Uridine-cytidine kinase 2	UCK2	no
1.98065	0.707562	2.94833	1.02522	O94874	E3 UFM1-protein ligase 1	UFL1	no	Endoplasmic reticulum
1.76622	1.04139	1.72132	1.55927	Q16851	UTP--glucose-1-phosphate uridylyltransferase	UGP2	no
4.08422	1.16065	2.04791	0.87642	Q92900	Regulator of nonsense transcripts 1	UPF1	no
1.69131	0.551265	1.56284	1.37837	P31930	Cytochrome b-c1 complex subunit 1, mitochondrial	UQCRC1	no
5.20869	1.46819	3.87309	1.06989	O60763	General vesicular transport factor p115	USO1	no	Golgi apparatus
3.74844	-1.29896	3.5151	-1.08246	Q8TAA9	Vang-like protein 1	VANGL1	no
1.90213	-1.35015	1.82253	-1.69175	Q6EMK4	Vasorin	VASN	no
3.09385	0.857258	2.76017	0.814095	P55072	Transitional endoplasmic reticulum ATPase	VCP	no
2.45804	2.19813	4.32104	2.64724	Q9UEU0	Vesicle transport through interaction with t-SNAREs homolog 1B	VTI1B	no	Golgi apparatus/endosomes
2.49054	-0.635717	3.11101	-0.663493	Q92558	Wiskott-Aldrich syndrome protein family member 1	WASF1	no	Actin cytoskeleton organization
4.77459	1.73231	2.54067	0.961368	A4D1P6	WD repeat-containing protein 91	WDR91	no	Endosomes
2.52494	-0.40289	3.26966	-0.886491	Q6AWC2	Protein WWC2	WWC2	no
3.4759	1.46312	1.4227	1.00575	P67809;Q9Y2T7	Nuclease-sensitive element-binding protein 1	YBX1	yes
1.87897	0.579018	1.86278	0.533904	O95070	Protein YIF1A	YIF1A	no	Endoplasmic reticulum/Golgi apparatus
1.744	0.716744	3.02323	0.623112	Q7Z739	YTH domain-containing family protein 3	YTHDF3	no
3.45551	-1.04008	2.88797	-0.967314	Q9C0B5	Palmitoyltransferase ZDHHC5	ZDHHC5	no
